# Supplementary material for: Integrating host transcriptomic signatures for distinguishing autoimmune encephalitis in cerebrospinal fluid by metagenomic sequencing
Source: Cell Biosci. 2023 Jun 19;13:111. doi: 10.1186/s13578-023-01047-x (PMC10278324; doi:10.1186/s13578-023-01047-x)
Supplement: Supplementary file 1 — Additional file 1: Table S1. Differentially expressed host genes in IE versus AE. Table S2. Differentially expressed genes for functional enrichment analysis. Table S3. Functional enrichment analysis of DEGs and the enriched terms. Table S4. Differentially abundant microbes (at genus level) in IE versus AE. Table S5. Correlations of differentially expressed genes involved in neutrophil degranulation or synaptic transmission and signaling with CSF microbes in IE patients. Table S6. Correlations of differentially expressed genes involved in neutrophil degranulation or synaptic transmission and signaling with CSF microbes in AE patients. [file 13578_2023_1047_MOESM1_ESM.xlsx]

## Sheet: Table S1
Table S1. Differentially expressed host genes in IE versus AE
Gene_Name	log2FoldChange	pvalue	padj	Gene ID
HIST1H4J	28.0807	1.51545e-66	3.01347e-62	8363
LOC107984138	8.82127	7.18208e-42	7.14078e-38	107984138
RNF149	6.78678	2.74319e-40	1.09097e-36	284996
PFDN2	9.86018	8.89454e-40	2.9478e-36	5202
TMEM147	9.21331	4.88331e-39	1.38721e-35	10430
MRPL33	11.4115	5.82574e-38	1.44806e-34	9553
SEC61G	11.1105	2.16074e-36	4.77403e-33	23480
CCDC84	8.88916	4.14893e-36	8.25015e-33	338657
GADD45GIP1	7.70591	2.83126e-34	5.02645e-31	90480
ARFGEF1	6.52451	3.03331e-34	5.02645e-31	10565
LBR	7.52202	2.14696e-33	3.28402e-30	3930
MALSU1	8.0046	3.56102e-33	5.05792e-30	115416
SFT2D2	9.89968	9.03459e-33	1.19769e-29	375035
SIRT4	8.28786	1.58791e-32	1.97348e-29	23409
MTRNR2L1	8.65601	1.77313e-32	2.07404e-29	100462977
CDK11A	7.37578	4.4647e-32	4.93225e-29	728642
TBK1	8.43738	8.98247e-32	9.40086e-29	29110
CARD16	7.62984	1.23085e-31	1.22377e-28	114769
ZRANB2	7.22437	2.09107e-31	1.98004e-28	9406
ALG5	8.9613	2.63277e-31	2.37966e-28	29880
CCDC107	8.85028	5.09987e-31	4.34254e-28	203260
CEBPB	7.05318	2.10488e-30	1.67422e-27	1051
MAN1A1	6.34808	2.3186e-30	1.77328e-27	4121
XRCC1	8.08537	2.67146e-30	1.96748e-27	7515
SAAL1	8.08546	2.90842e-30	2.06549e-27	113174
XPNPEP1	7.6352	3.52846e-30	2.41943e-27	7511
SFT2D1	8.74538	5.05609e-30	3.35134e-27	113402
LRRK2	7.04268	5.33009e-30	3.41899e-27	120892
CD55	7.40994	6.53226e-30	4.04091e-27	1604
FBP1	7.93399	6.70606e-30	4.04091e-27	2203
NUCB2	6.5403	7.02921e-30	4.11105e-27	4925
UHRF1BP1	5.61227	8.90213e-30	5.05768e-27	54887
TARBP1	7.35562	1.0177e-29	5.62136e-27	6894
NKTR	5.64618	1.08103e-29	5.80982e-27	4820
ADAM9	8.73879	1.3111e-29	6.86084e-27	8754
TMEM35B	8.07972	1.40913e-29	7.12862e-27	100506144
EAPP	6.15593	1.43397e-29	7.12862e-27	55837
TAF13	9.3629	1.74311e-29	8.45407e-27	6884
AEBP2	5.56042	1.86168e-29	8.69283e-27	121536
SH2D2A	7.62891	1.87977e-29	8.69283e-27	9047
GKAP1	7.75228	2.68223e-29	1.21219e-26	80318
SPCS3	4.99343	3.23239e-29	1.42836e-26	60559
REL	5.60758	3.30761e-29	1.42982e-26	5966
SLC4A7	6.4325	5.07933e-29	2.14899e-26	9497
DIP2B	6.44319	6.23708e-29	2.58384e-26	57609
YIPF4	6.21201	6.76259e-29	2.74437e-26	84272
GNPTG	7.04228	6.98108e-29	2.77638e-26	84572
MARCO	7.91765	8.8923e-29	3.46712e-26	8685
KRTCAP2	8.19959	1.12658e-28	4.30807e-26	200185
GZMB	8.54338	1.34333e-28	5.04002e-26	3002
TES	5.35738	1.53142e-28	5.63933e-26	26136
CMSS1	7.82211	5.16831e-28	1.86858e-25	84319
TTC14	6.23333	5.71294e-28	2.0286e-25	151613
UBR4	5.49983	1.11567e-27	3.89211e-25	23352
RICTOR	6.28912	1.14698e-27	3.93236e-25	253260
ZNF121	7.00515	1.39402e-27	4.62875e-25	7675
RASAL3	5.96023	1.39666e-27	4.62875e-25	64926
LARS	6.04767	1.45763e-27	4.75163e-25	51520
CSTA	9.03898	1.6246e-27	5.21051e-25	1475
CLEC12A	7.18461	1.66487e-27	5.25491e-25	160364
CYTIP	6.21466	2.00094e-27	6.21698e-25	9595
CD163	7.61448	2.20587e-27	6.74826e-25	9332
SUZ12	6.00701	2.46628e-27	7.4306e-25	23512
SNRPB	7.05132	3.37334e-27	9.88995e-25	6628
NGLY1	6.76162	3.38203e-27	9.88995e-25	55768
ACSL5	6.38719	3.55723e-27	1.01269e-24	51703
TMEM126A	8.5602	3.56492e-27	1.01269e-24	84233
RIOK1	6.73977	3.79946e-27	1.06412e-24	83732
COX6C	7.71202	4.26475e-27	1.17784e-24	1345
GPN3	8.07097	4.5371e-27	1.23589e-24	51184
SLX1B	6.95112	7.45058e-27	1.9754e-24	79008
SLX1A	6.95112	7.45058e-27	1.9754e-24	548593
TMEM165	5.9719	1.00367e-26	2.62606e-24	55858
ZDHHC13	7.53914	1.10552e-26	2.85496e-24	54503
MRPL1	7.77101	1.29029e-26	3.28942e-24	65008
LRIG1	7.36447	1.47726e-26	3.7184e-24	26018
PQBP1	7.05341	1.88268e-26	4.67964e-24	10084
UTP18	5.88371	2.46344e-26	6.0476e-24	51096
CCDC47	6.37014	2.57167e-26	6.2363e-24	57003
JAML	7.11271	2.63789e-26	6.31982e-24	120425
PTBP2	6.35145	3.70089e-26	8.76098e-24	58155
PLSCR1	6.49259	4.37876e-26	1.02437e-23	5359
ECD	6.26732	5.16744e-26	1.19482e-23	11319
TMEM131L	3.21512	5.27861e-26	1.2054e-23	23240
TRMT11	7.0418	5.33441e-26	1.2054e-23	60487
ARAP2	6.25727	5.72478e-26	1.27907e-23	116984
C11orf1	8.08241	6.60763e-26	1.45992e-23	64776
PLXNC1	5.5685	7.76396e-26	1.69655e-23	10154
CTSC	3.38732	9.06302e-26	1.95889e-23	1075
MTDH	4.71921	9.7997e-26	2.09528e-23	92140
PCNX1	5.53634	9.90477e-26	2.09528e-23	22990
DMTF1	6.1467	1.09842e-25	2.29917e-23	9988
ITFG1	5.91224	1.15168e-25	2.38553e-23	81533
NIT2	7.86527	1.36177e-25	2.79163e-23	56954
ATRX	6.17375	1.60411e-25	3.25486e-23	546
RPS6KB1	5.30157	2.2023e-25	4.42351e-23	6198
XCL2	8.27033	3.07436e-25	6.11336e-23	6846
CTBS	6.36533	3.5229e-25	6.93593e-23	1486
ITPR2	5.55584	3.67875e-25	7.17175e-23	3709
PLBD1	7.35528	4.37737e-25	8.45088e-23	79887
PTPRC	6.32602	4.45206e-25	8.51242e-23	5788
NDFIP1	6.17449	4.94573e-25	9.36627e-23	80762
PPIG	5.36073	5.32893e-25	9.97182e-23	9360
ZNF708	5.25972	5.36577e-25	9.97182e-23	7562
EXOSC9	7.21985	5.915e-25	1.08907e-22	5393
CPD	6.06582	6.65241e-25	1.21361e-22	1362
TPR	5.95357	7.17925e-25	1.29781e-22	7175
MDM4	4.17185	8.00923e-25	1.43481e-22	4194
RBM17	5.44863	1.02131e-24	1.80007e-22	84991
PRIMPOL	7.24687	1.02292e-24	1.80007e-22	201973
HEATR1	6.904	1.09197e-24	1.90473e-22	55127
LPCAT4	6.68264	1.11408e-24	1.91136e-22	254531
ITGAL	5.08362	1.115e-24	1.91136e-22	3683
DHX40	5.82976	1.14662e-24	1.94877e-22	79665
MAP3K8	4.83027	1.18483e-24	1.99664e-22	1326
ZFC3H1	5.37849	1.38103e-24	2.3077e-22	196441
ST8SIA4	4.41058	1.58769e-24	2.63093e-22	7903
ERO1A	4.44839	2.36055e-24	3.87931e-22	30001
CCL4	7.51617	2.51891e-24	4.10561e-22	6351
HMGCR	6.22116	2.66805e-24	4.31334e-22	3156
DDX60L	6.91073	2.8549e-24	4.5782e-22	91351
LIG1	6.73572	3.1876e-24	5.07084e-22	3978
MED12	6.54236	3.32283e-24	5.244e-22	9968
INTS13	6.31983	3.70954e-24	5.7849e-22	55726
NUP205	7.36491	3.72375e-24	5.7849e-22	23165
NABP1	5.73077	4.00459e-24	6.17297e-22	64859
U2AF1L4	7.95035	4.08429e-24	6.24739e-22	199746
CARD8	5.36657	4.6907e-24	7.1202e-22	22900
EXOC6	5.7286	6.0323e-24	9.08729e-22	54536
HEBP2	5.65491	6.26072e-24	9.31232e-22	23593
PLK3	5.71856	6.27534e-24	9.31232e-22	1263
NFKBIZ	5.61137	6.38274e-24	9.40154e-22	64332
NCF2	6.30136	6.91415e-24	1.01094e-21	4688
PBXIP1	5.22953	7.41838e-24	1.07675e-21	57326
MRC1	7.05231	7.69432e-24	1.10871e-21	4360
CCZ1	7.49342	8.86795e-24	1.26863e-21	51622
COG7	5.63314	9.34662e-24	1.32755e-21	91949
CCR2	5.98982	9.78928e-24	1.38057e-21	729230
UBE2D1	6.17252	1.03026e-23	1.44273e-21	7321
ERCC5	5.57696	1.03807e-23	1.4435e-21	2073
ITSN2	4.89333	1.32715e-23	1.83267e-21	50618
REXO2	7.48895	1.40527e-23	1.92716e-21	25996
SYNRG	4.13909	1.45347e-23	1.97961e-21	11276
METTL5	5.64125	1.48811e-23	2.013e-21	29081
USP48	5.1942	1.57235e-23	2.11258e-21	84196
IER3IP1	6.2368	1.67852e-23	2.22775e-21	51124
APIP	5.63912	1.68048e-23	2.22775e-21	51074
RNPC3	5.77319	1.71275e-23	2.2555e-21	55599
LOC107985678	5.01315	1.92078e-23	2.51281e-21	107985678
RENBP	7.80743	1.98873e-23	2.5847e-21	5973
GALK1	6.71441	2.03939e-23	2.63333e-21	2584
HPS3	6.27189	2.27965e-23	2.91252e-21	84343
MCEE	7.77192	2.2849e-23	2.91252e-21	84693
WASHC3	6.76876	2.4045e-23	3.04544e-21	51019
TIA1	5.27769	2.43714e-23	3.06725e-21	7072
NPL	6.37608	2.97105e-23	3.71568e-21	80896
RNF213	4.0872	3.12779e-23	3.88726e-21	57674
NAA20	6.37778	3.45321e-23	4.26504e-21	51126
SON	5.24083	3.6399e-23	4.46787e-21	6651
NDUFAB1	7.42884	4.09747e-23	4.97135e-21	4706
LRRC40	6.06361	4.10008e-23	4.97135e-21	55631
NINJ2	6.64039	4.60753e-23	5.55277e-21	4815
TMEM87A	4.99962	4.68753e-23	5.61515e-21	25963
LOC101929950	8.21921	5.25986e-23	6.26302e-21	101929950
ESCO1	5.58337	6.14083e-23	7.23198e-21	114799
MACF1	5.17794	6.14636e-23	7.23198e-21	23499
STK4	4.96017	8.22802e-23	9.62436e-21	6789
PUM3	6.52992	8.99867e-23	1.04642e-20	9933
TMEM65	4.35833	9.46436e-23	1.09418e-20	157378
KIAA1468	5.17375	1.04684e-22	1.20326e-20	57614
ORMDL1	5.48164	1.28857e-22	1.4726e-20	94101
SLBP	6.32168	1.40653e-22	1.59822e-20	7884
ITGAX	5.17713	1.50418e-22	1.69946e-20	3687
STIM2	5.07467	1.68988e-22	1.89849e-20	57620
SP140	5.07578	1.79827e-22	2.00891e-20	11262
MS4A1	6.70443	1.84828e-22	2.05324e-20	931
CLEC10A	6.02462	1.88768e-22	2.08536e-20	10462
TMEM131	5.29712	1.95256e-22	2.14512e-20	23505
CDC123	5.92802	1.98892e-22	2.17306e-20	8872
ATM	4.697	2.10066e-22	2.2826e-20	472
PIKFYVE	5.15524	2.21231e-22	2.39086e-20	200576
COL4A3BP	4.69633	2.26003e-22	2.42923e-20	10087
ATP6V1D	5.79824	2.31052e-22	2.47014e-20	51382
GLIPR1	5.72533	3.01591e-22	3.20702e-20	11010
CRYZL1	6.9944	3.6738e-22	3.88582e-20	9946
LMNB1	5.59941	3.80021e-22	3.99827e-20	4001
RPE	5.43415	4.45111e-22	4.65844e-20	6120
DPYD	5.55468	4.59439e-22	4.78322e-20	1806
ZW10	6.76125	4.86999e-22	5.04373e-20	9183
MRPL58	7.23762	5.43195e-22	5.5966e-20	3396
SAFB	5.70719	5.52409e-22	5.66219e-20	6294
ACP5	5.57166	5.60017e-22	5.71074e-20	54
RRM1	5.17606	5.68205e-22	5.76467e-20	6240
HIRA	5.76682	5.73011e-22	5.78392e-20	7290
CEP135	4.71019	5.93779e-22	5.96328e-20	9662
TRMT13	5.12434	6.1583e-22	6.15366e-20	54482
GBP1	6.08728	6.25621e-22	6.22024e-20	2633
UBA6	5.76249	6.41643e-22	6.34578e-20	55236
ZNF721	4.91115	6.4463e-22	6.34578e-20	170960
KDM1B	5.64347	6.56216e-22	6.428e-20	221656
FAM228B	6.88528	7.10682e-22	6.92741e-20	375190
CEP290	5.77735	7.8781e-22	7.64176e-20	80184
HNRNPH2	8.36466	8.79706e-22	8.49172e-20	3188
RNASEH2A	7.16371	8.92424e-22	8.57287e-20	10535
LRIF1	5.19944	9.05551e-22	8.65715e-20	55791
TLR2	5.42486	9.39995e-22	8.94344e-20	7097
KDM7A	5.1784	9.57398e-22	9.06564e-20	80853
ADSS	4.99915	9.87227e-22	9.3038e-20	159
GZMA	7.20849	1.00484e-21	9.41531e-20	3001
NDUFB8	6.86095	1.01098e-21	9.41531e-20	4714
TGDS	6.01637	1.01326e-21	9.41531e-20	23483
ANKRD44	5.08852	1.30283e-21	1.20496e-19	91526
TESC	7.6421	1.35876e-21	1.25088e-19	54997
SLC44A2	4.72673	1.55028e-21	1.42061e-19	57153
GAA	5.48983	1.79639e-21	1.63859e-19	2548
PNN	5.26346	2.01005e-21	1.82511e-19	5411
LYST	5.15791	2.09673e-21	1.8908e-19	1130
SEPTIN1	6.27256	2.10142e-21	1.8908e-19	1731
ANXA7	4.53194	2.20843e-21	1.97813e-19	310
C11orf80	6.28139	2.23852e-21	1.9961e-19	79703
PAG1	4.18386	2.27168e-21	2.01662e-19	55824
FGL2	5.93674	2.40982e-21	2.12975e-19	10875
PRPF3	5.22643	2.57238e-21	2.26335e-19	9129
INSIG1	5.24079	2.60762e-21	2.28426e-19	3638
PNPLA6	5.88754	2.72992e-21	2.38089e-19	10908
CASP8	4.00372	2.86325e-21	2.48627e-19	841
FNIP1	5.30714	3.03111e-21	2.62059e-19	96459
IDE	4.97663	3.32342e-21	2.86088e-19	3416
FCHO1	5.33634	3.42913e-21	2.93915e-19	23149
SMYD2	7.41165	3.45776e-21	2.95097e-19	56950
SYNE2	5.00166	3.87802e-21	3.29549e-19	23224
PNPLA8	4.41782	3.95714e-21	3.34841e-19	50640
NFE2L3	4.41737	4.02758e-21	3.39358e-19	9603
CCDC28A	5.71163	4.34928e-21	3.64918e-19	25901
ESYT1	5.2965	4.37601e-21	3.65618e-19	23344
PHIP	5.50824	4.56284e-21	3.79632e-19	55023
IGF2R	4.72704	4.59841e-21	3.80998e-19	3482
ZNF791	3.62725	4.69855e-21	3.87679e-19	163049
NDUFS5	6.41165	4.86803e-21	4.00003e-19	4725
TMF1	4.78045	4.98008e-21	4.07526e-19	7110
VRK1	6.34501	5.1958e-21	4.23436e-19	7443
DIS3L2	4.85836	5.22516e-21	4.24091e-19	129563
EIF2B4	6.13264	5.25953e-21	4.25145e-19	8890
TRRAP	4.62081	5.78751e-21	4.6593e-19	8295
STK38L	5.32805	5.85348e-21	4.69341e-19	23012
BTAF1	5.50459	6.08954e-21	4.86307e-19	9044
C12orf4	5.21692	6.51498e-21	5.17671e-19	57102
FAM126A	4.67542	6.53435e-21	5.17671e-19	84668
PPFIA1	4.59016	6.63711e-21	5.23726e-19	8500
TTC13	4.7561	6.88566e-21	5.41191e-19	79573
CLASP2	4.96274	7.10367e-21	5.56128e-19	23122
CHUK	4.42704	7.21728e-21	5.62806e-19	1147
IFNGR1	5.70234	7.44311e-21	5.78149e-19	3459
VMP1	5.57291	7.70045e-21	5.95811e-19	81671
HEATR5B	4.9792	8.07573e-21	6.22426e-19	54497
TCIRG1	5.36348	8.4711e-21	6.50378e-19	10312
TMPO	4.61018	8.8748e-21	6.78751e-19	7112
DSC2	5.75412	9.7742e-21	7.44674e-19	1824
RBM6	5.52113	1.06903e-20	8.08749e-19	10180
EDEM3	5.07635	1.06966e-20	8.08749e-19	80267
KLRC4	7.94329	1.13647e-20	8.56011e-19	8302
LTN1	5.54359	1.15231e-20	8.64665e-19	26046
GSKIP	5.36657	1.20001e-20	8.97076e-19	51527
SURF1	6.98829	1.43339e-20	1.06753e-18	6834
CAAP1	4.97184	1.4439e-20	1.07134e-18	79886
PDE7A	4.38498	1.51958e-20	1.12331e-18	5150
UTRN	4.89708	1.91445e-20	1.40995e-18	7402
LMBR1	4.60745	2.04832e-20	1.50298e-18	64327
RIDA	7.53834	2.29396e-20	1.67704e-18	10247
MRE11	4.57519	2.37766e-20	1.73186e-18	4361
SPG11	5.29969	2.397e-20	1.73957e-18	80208
SNX14	5.72846	2.59372e-20	1.8755e-18	57231
HHEX	5.62992	2.78765e-20	2.00842e-18	3087
ARID4A	4.87577	2.80631e-20	2.01456e-18	5926
RNF141	4.59596	2.92255e-20	2.09047e-18	50862
BTN3A1	5.31741	3.22343e-20	2.29742e-18	11119
VCL	4.96755	3.29022e-20	2.33664e-18	7414
DNTTIP2	5.36873	3.3718e-20	2.38606e-18	30836
CHKB	5.5863	3.75009e-20	2.64434e-18	1120
ALOX5	5.6655	3.84794e-20	2.70375e-18	240
ZNF107	4.60345	3.98229e-20	2.7883e-18	51427
AKAP10	5.38159	4.14349e-20	2.89099e-18	11216
PYHIN1	5.14531	4.19382e-20	2.91588e-18	149628
IL17RA	4.14636	4.39731e-20	3.04671e-18	23765
ZDHHC20	4.68151	4.63306e-20	3.1989e-18	253832
COG3	5.03943	5.04411e-20	3.47066e-18	83548
DNAJB11	5.63157	5.1214e-20	3.51169e-18	51726
KRIT1	4.7022	5.16075e-20	3.52651e-18	889
CYB5R1	5.77748	5.18455e-20	3.53064e-18	51706
PHF1	8.18278	5.30697e-20	3.60167e-18	5252
GNG5	6.10662	5.39408e-20	3.64834e-18	2787
P4HA1	6.02133	5.54383e-20	3.73692e-18	5033
TRIM13	4.1243	6.03252e-20	4.05133e-18	10206
PBX3	4.85529	6.05101e-20	4.05133e-18	5090
CHML	4.43098	6.13347e-20	4.09275e-18	1122
IRF2BP2	4.94798	6.73307e-20	4.47783e-18	359948
FAM133B	4.46227	6.82704e-20	4.52519e-18	257415
CPNE8	4.63553	7.18151e-20	4.74433e-18	144402
MTERF3	7.29433	7.23859e-20	4.7662e-18	51001
DNAJC1	4.80161	7.35212e-20	4.82498e-18	64215
SLFN12L	5.02388	7.78919e-20	5.095e-18	100506736
FUBP1	5.77128	8.05338e-20	5.25054e-18	8880
EIF2AK4	4.52617	8.84105e-20	5.74524e-18	440275
HPF1	6.08698	9.42176e-20	6.10266e-18	54969
NBPF10	6.02242	9.59693e-20	6.18643e-18	100132406
EBAG9	4.86386	9.61332e-20	6.18643e-18	9166
PI4K2B	5.74096	9.95304e-20	6.3844e-18	55300
KRCC1	4.98781	1.03465e-19	6.5962e-18	51315
LIPJ	5.6815	1.03496e-19	6.5962e-18	142910
NFKB1	5.3592	1.11716e-19	7.09734e-18	4790
TARSL2	5.16866	1.16049e-19	7.34919e-18	123283
VPS13D	4.36623	1.22204e-19	7.71438e-18	55187
CSTF3	6.61316	1.26707e-19	7.97334e-18	1479
CENPT	4.62139	1.28107e-19	8.036e-18	80152
RAB3GAP2	4.8527	1.29498e-19	8.09767e-18	25782
STX16	4.00683	1.33847e-19	8.34341e-18	8675
ATP8A1	5.35508	1.34829e-19	8.37834e-18	10396
GNPAT	5.34974	1.60738e-19	9.95727e-18	8443
CLEC2B	5.29778	1.72578e-19	1.06575e-17	9976
RAB5IF	5.87722	1.76917e-19	1.08916e-17	55969
PTPRJ	4.07112	1.83409e-19	1.12565e-17	5795
IL11RA	6.59504	1.97999e-19	1.21145e-17	3590
RFC4	5.44929	2.0505e-19	1.24822e-17	5984
CEPT1	5.33152	2.05265e-19	1.24822e-17	10390
KLF3	4.97198	2.39996e-19	1.45497e-17	51274
DCP2	4.49053	2.5185e-19	1.5222e-17	167227
CLEC4E	5.90121	2.52879e-19	1.52379e-17	26253
VWA8	4.14581	2.6024e-19	1.56341e-17	23078
KMT2C	4.45351	2.68492e-19	1.60812e-17	58508
TAF1B	6.19639	2.85088e-19	1.70239e-17	9014
DGKA	5.58635	2.88326e-19	1.71657e-17	1606
CTSB	4.91256	2.92148e-19	1.73414e-17	1508
PEX1	5.56431	3.08247e-19	1.82425e-17	5189
TMA16	5.04555	3.37593e-19	1.992e-17	55319
CRIP1	7.34497	3.48563e-19	2.05064e-17	1396
PANK4	6.28524	3.52066e-19	2.06514e-17	55229
GNPTAB	4.8169	3.5832e-19	2.09564e-17	79158
DERA	6.48356	3.8137e-19	2.22391e-17	51071
TGOLN2	4.09118	4.29704e-19	2.49844e-17	10618
ISY1-RAB43	7.67972	4.60131e-19	2.66755e-17	100534599
TMEM245	4.33222	4.72058e-19	2.72874e-17	23731
WSB1	4.61093	4.76376e-19	2.74572e-17	26118
NUP37	7.19177	5.19844e-19	2.9876e-17	79023
LCMT1	6.17798	5.6652e-19	3.24647e-17	51451
RRM2B	4.4958	5.7014e-19	3.25783e-17	50484
VPS13C	5.34928	5.72884e-19	3.26412e-17	54832
FAR1	5.21576	5.7935e-19	3.29154e-17	84188
CHD1	5.27455	5.88532e-19	3.33418e-17	1105
TPP2	5.69079	5.94654e-19	3.35929e-17	7174
TAF1	4.8476	5.97179e-19	3.364e-17	6872
SLC2A3	5.16413	6.15179e-19	3.4556e-17	6515
USP1	4.281	6.22105e-19	3.48467e-17	7398
ZCCHC6	4.9137	6.5579e-19	3.66303e-17	79670
ZMYM2	4.51002	6.70474e-19	3.73456e-17	7750
APOL6	3.69389	6.9369e-19	3.85308e-17	80830
ANKRD10	3.8259	7.04603e-19	3.90279e-17	55608
ZNF800	4.02231	7.0928e-19	3.91779e-17	168850
GCA	4.92195	7.15117e-19	3.93909e-17	25801
KDM5A	4.50763	7.81889e-19	4.29499e-17	5927
BZW2	6.03612	8.31384e-19	4.55429e-17	28969
SRSF11	4.95419	8.48407e-19	4.63477e-17	9295
ITGB7	5.39795	8.61863e-19	4.69538e-17	3695
ZNF292	4.4134	8.9412e-19	4.85781e-17	23036
CETN2	7.1959	9.13185e-19	4.94787e-17	1069
VNN2	6.35296	9.48504e-19	5.12527e-17	8875
GSR	4.58671	9.77181e-19	5.26592e-17	2936
RABGAP1L	4.40998	1.0103e-18	5.42969e-17	9910
PAN3	4.03289	1.09342e-18	5.86054e-17	255967
EMB	5.33014	1.11628e-18	5.96701e-17	133418
XPA	5.1072	1.18367e-18	6.29704e-17	7507
LACTB2	6.52048	1.18436e-18	6.29704e-17	51110
PIEZO1	4.79562	1.1909e-18	6.3103e-17	9780
DYNC1LI1	5.20533	1.1932e-18	6.3103e-17	51143
PLA2G4A	6.40254	1.19775e-18	6.31755e-17	5321
KLRK1	5.91878	1.26351e-18	6.64681e-17	22914
SNX9	4.33399	1.28194e-18	6.72594e-17	51429
USP5	5.52626	1.35096e-18	7.06944e-17	8078
DLG1	4.48487	1.37035e-18	7.15207e-17	1739
RAPGEF6	5.19863	1.37899e-18	7.17831e-17	51735
CNTRL	5.4351	1.42785e-18	7.40883e-17	11064
DPP8	4.17491	1.43072e-18	7.40883e-17	54878
PIK3C3	5.55431	1.49458e-18	7.71943e-17	5289
ANTXR2	4.43199	1.52511e-18	7.85671e-17	118429
TMX1	3.72327	1.53453e-18	7.8848e-17	81542
PHF20L1	4.85455	1.61911e-18	8.29796e-17	51105
CNPY2	4.76863	1.67371e-18	8.5557e-17	10330
SMARCB1	5.61782	1.76522e-18	9.00034e-17	6598
CARMIL2	5.29579	1.78758e-18	9.09105e-17	146206
SNTB1	4.14225	1.79852e-18	9.12334e-17	6641
VPS13B	4.74959	1.82902e-18	9.25445e-17	157680
TRAPPC10	4.58288	1.83474e-18	9.25986e-17	7109
ACTL6A	5.43695	1.86294e-18	9.37835e-17	86
SSB	5.29391	1.88156e-18	9.4482e-17	6741
GOLT1B	4.5885	1.92391e-18	9.6365e-17	51026
MYCBP2	5.111	2.08396e-18	1.04119e-16	23077
POR	5.01426	2.1184e-18	1.05575e-16	5447
ATP2B1	5.28798	2.13635e-18	1.06203e-16	490
VCAN	5.92767	2.15048e-18	1.06639e-16	1462
MON2	4.47925	2.19433e-18	1.08543e-16	23041
DPH1	7.12431	2.22282e-18	1.09679e-16	1801
PTDSS1	5.25787	2.37362e-18	1.1683e-16	9791
MZT2B	5.67872	2.43618e-18	1.19614e-16	80097
NAMPT	5.81109	2.46401e-18	1.20682e-16	10135
GEMIN6	7.90235	2.51788e-18	1.22753e-16	79833
CYB5R4	5.62404	2.51864e-18	1.22753e-16	51167
CPVL	5.58322	2.64097e-18	1.284e-16	54504
ATP13A3	3.45133	2.73876e-18	1.3283e-16	79572
ANKRD36	4.46463	2.8336e-18	1.37095e-16	375248
CLIP4	4.64513	2.90337e-18	1.4013e-16	79745
PLXDC2	4.16574	3.07248e-18	1.47933e-16	84898
AGTPBP1	4.80126	3.1815e-18	1.52573e-16	23287
RUNX2	4.26764	3.18419e-18	1.52573e-16	860
ADGRE1	6.81251	3.44298e-18	1.64576e-16	2015
PHF12	3.87416	3.53729e-18	1.68679e-16	57649
ZNF638	4.46131	3.74642e-18	1.78224e-16	27332
PCNA	5.60255	3.75858e-18	1.78376e-16	5111
PRIM1	5.91977	3.84679e-18	1.82127e-16	5557
TAF11	4.60502	3.86362e-18	1.82489e-16	6882
ZNF224	4.13981	4.01846e-18	1.89353e-16	7767
PPP4R3A	4.98137	4.10069e-18	1.92771e-16	55671
GLS	4.07284	4.17303e-18	1.95499e-16	2744
CD247	5.12963	4.17838e-18	1.95499e-16	919
DHRS1	5.92725	4.23755e-18	1.97802e-16	115817
SRBD1	4.79311	4.28209e-18	1.99413e-16	55133
INPP4A	3.84319	4.45656e-18	2.07053e-16	3631
ZBTB11	4.21443	4.611e-18	2.13729e-16	27107
ZNF326	3.87047	4.70473e-18	2.17567e-16	284695
GALC	4.4563	4.8584e-18	2.24151e-16	2581
ACBD3	4.86524	5.18235e-18	2.38544e-16	64746
RCN2	5.65723	5.50619e-18	2.52865e-16	5955
SMC1A	4.22199	5.52402e-18	2.53099e-16	8243
BIRC6	4.57266	5.66997e-18	2.58595e-16	57448
PLCG1	4.33093	5.75809e-18	2.62013e-16	5335
PRMT3	5.18086	5.87889e-18	2.66899e-16	10196
SMIM15	4.54804	5.98874e-18	2.71267e-16	643155
LMBRD2	4.27072	6.3355e-18	2.86321e-16	92255
ATP11C	4.75307	6.41709e-18	2.89351e-16	286410
GOLGA4	4.65588	6.46183e-18	2.90709e-16	2803
POLE3	4.72536	7.03396e-18	3.15734e-16	54107
MEF2C	4.60209	7.11641e-18	3.18716e-16	4208
ESF1	4.53701	7.15222e-18	3.196e-16	51575
GAB3	4.25926	7.29317e-18	3.25168e-16	139716
RUFY2	4.23991	7.38552e-18	3.28548e-16	55680
FANCL	7.07487	7.57776e-18	3.36348e-16	55120
SLC5A3	4.40353	7.74682e-18	3.43086e-16	6526
TGFBR2	4.80757	7.99899e-18	3.53466e-16	7048
CANX	6.72535	8.37576e-18	3.69295e-16	821
NOMO3	7.07742	8.40642e-18	3.69827e-16	408050
GCN1	4.32305	8.4284e-18	3.69975e-16	10985
MED14	5.48481	8.73792e-18	3.82717e-16	9282
ETNK1	4.13856	8.80073e-18	3.84621e-16	55500
UBA2	4.75859	8.90466e-18	3.8831e-16	10054
JKAMP	4.47932	8.99813e-18	3.91527e-16	51528
ATP1A1	4.60917	9.35571e-18	4.06197e-16	476
CBWD5	4.9011	9.43528e-18	4.08759e-16	220869
BCL11B	4.11724	9.46299e-18	4.09069e-16	64919
SCYL2	4.67689	9.75782e-18	4.20898e-16	55681
PLTP	6.75712	9.99938e-18	4.30385e-16	5360
CTDSPL2	4.85657	1.00835e-17	4.33067e-16	51496
EIF2S1	4.78355	1.01247e-17	4.33902e-16	1965
ODR4	4.79508	1.01741e-17	4.35077e-16	54953
ANKRD36C	4.64503	1.03763e-17	4.42774e-16	400986
NSUN2	4.44397	1.0404e-17	4.43006e-16	54888
FRAT2	5.09847	1.13864e-17	4.83443e-16	23401
CDC5L	4.1526	1.14023e-17	4.83443e-16	988
LENG8	3.96493	1.15574e-17	4.88975e-16	114823
ATP7A	4.45971	1.27736e-17	5.39283e-16	538
CDC73	4.88587	1.29899e-17	5.46363e-16	79577
HELB	3.56814	1.29962e-17	5.46363e-16	92797
TMEM30A	5.05082	1.32609e-17	5.56314e-16	55754
MALT1	4.99753	1.34215e-17	5.61868e-16	10892
CIR1	4.82204	1.39681e-17	5.8352e-16	9541
RYBP	5.58456	1.42562e-17	5.94307e-16	23429
MTMR10	6.93297	1.44639e-17	6.01703e-16	54893
NDC80	6.96012	1.46398e-17	6.0775e-16	10403
GTF3C3	4.61196	1.48594e-17	6.15581e-16	9330
WAPL	4.51001	1.54531e-17	6.38845e-16	23063
C9orf72	5.31687	1.59975e-17	6.59978e-16	203228
HEXA	4.49478	1.6048e-17	6.60691e-16	3073
FBXO38	4.42802	1.62589e-17	6.67991e-16	81545
FNBP4	5.35728	1.65799e-17	6.79775e-16	23360
JMJD1C	4.42672	1.7287e-17	7.06214e-16	221037
LLPH	4.44957	1.73012e-17	7.06214e-16	84298
C1orf54	9.19708	1.73313e-17	7.06214e-16	79630
NSF	5.19928	1.76095e-17	7.16085e-16	4905
CCR1	5.1136	1.82473e-17	7.40506e-16	1230
GCC2	4.59796	1.86599e-17	7.55709e-16	9648
IBTK	5.44455	1.87548e-17	7.58006e-16	25998
WRNIP1	3.99934	2.00463e-17	8.08563e-16	56897
SERINC5	3.8223	2.05584e-17	8.2754e-16	256987
SLC25A24	5.23031	2.12672e-17	8.5434e-16	29957
EIF1B	5.98132	2.15974e-17	8.65857e-16	10289
IRAK1	4.24027	2.22792e-17	8.91394e-16	3654
PAICS	3.44744	2.28801e-17	9.13594e-16	10606
MTMR12	4.3969	2.32608e-17	9.25509e-16	54545
GTPBP2	3.90133	2.32715e-17	9.25509e-16	54676
APBB3	4.91066	2.34764e-17	9.31794e-16	10307
PSEN1	4.46931	2.40223e-17	9.51561e-16	5663
NCBP2	3.71538	2.43657e-17	9.63244e-16	22916
IL24	5.97809	2.46765e-17	9.73595e-16	11009
KIF20B	5.29429	2.53527e-17	9.97852e-16	9585
DECR1	4.83576	2.53917e-17	9.97852e-16	1666
CHD2	4.54756	2.69157e-17	1.05566e-15	1106
GAK	3.82194	2.80125e-17	1.09651e-15	2580
NCOA3	4.82436	2.85388e-17	1.11492e-15	8202
CEP350	4.44706	2.87882e-17	1.12246e-15	9857
TMX3	4.48858	2.97185e-17	1.15646e-15	54495
PFDN6	6.31746	2.9827e-17	1.15842e-15	10471
KAT6A	4.36196	2.99324e-17	1.16025e-15	7994
HSPA4	4.90458	3.0497e-17	1.17983e-15	3308
APMAP	4.63644	3.07076e-17	1.18567e-15	57136
AGO4	4.06767	3.12632e-17	1.20478e-15	192670
TMEM107	5.04163	3.19561e-17	1.22911e-15	84314
ACPP	4.63285	3.24799e-17	1.24684e-15	55
CDK13	4.25907	3.48015e-17	1.33339e-15	8621
FANCI	6.38372	3.58754e-17	1.37189e-15	55215
ASCC3	4.1565	3.65638e-17	1.39553e-15	10973
GDE1	4.37763	3.69465e-17	1.40744e-15	51573
ZNF700	5.3786	3.78088e-17	1.43753e-15	90592
SEC61A1	4.24106	3.809e-17	1.44385e-15	29927
PPAN-P2RY11	7.263	3.81203e-17	1.44385e-15	692312
SORL1	5.22949	3.86606e-17	1.45914e-15	6653
ARHGEF6	4.56208	3.86707e-17	1.45914e-15	9459
TAF2	5.06442	3.88741e-17	1.46404e-15	6873
CCNT2	4.39567	3.93007e-17	1.47731e-15	905
PLA2G7	6.09095	3.96506e-17	1.48765e-15	7941
PRCP	4.74151	4.03151e-17	1.50973e-15	5547
ATP6V0B	4.882	4.0994e-17	1.53226e-15	533
EIF2B2	5.22931	4.15148e-17	1.54729e-15	8892
STXBP2	5.53419	4.15515e-17	1.54729e-15	6813
FAM162A	6.68966	4.20195e-17	1.56179e-15	26355
IL7R	5.56145	4.23951e-17	1.57281e-15	3575
MTERF1	4.76534	4.25926e-17	1.57719e-15	7978
FAM208B	3.83177	4.3619e-17	1.6122e-15	54906
IL6ST	4.94352	4.4522e-17	1.64252e-15	3572
ARHGAP26	3.88903	4.65249e-17	1.71324e-15	23092
FCHO2	5.4803	4.74813e-17	1.74522e-15	115548
PDIA5	6.20352	4.78125e-17	1.75415e-15	10954
NR3C1	3.79597	4.92127e-17	1.8022e-15	2908
NAIP	4.84389	5.17896e-17	1.89308e-15	4671
ZNF397	3.5397	5.19944e-17	1.89434e-15	84307
LIN7C	4.4126	5.20145e-17	1.89434e-15	55327
CNOT11	4.61089	5.24219e-17	1.90568e-15	55571
ZNF143	4.68087	5.26963e-17	1.91216e-15	7702
RCBTB2	4.32311	5.29834e-17	1.91908e-15	1102
SSH2	4.21	5.41362e-17	1.95727e-15	85464
SACS	4.31664	5.55327e-17	2.00412e-15	26278
IQGAP1	5.36091	5.74875e-17	2.06899e-15	8826
ZCRB1	5.59555	5.75384e-17	2.06899e-15	85437
NKAP	4.89707	5.7789e-17	2.07425e-15	79576
FCGR2A	5.11327	5.87851e-17	2.1062e-15	2212
NUFIP2	4.0878	5.93146e-17	2.12135e-15	57532
PKD2	4.24744	5.96798e-17	2.13058e-15	5311
CD96	3.19471	6.13892e-17	2.18768e-15	10225
MTREX	5.55987	6.24723e-17	2.22212e-15	23517
UROD	5.98853	6.25791e-17	2.22212e-15	7389
NAE1	6.95281	6.48297e-17	2.29793e-15	8883
C1orf131	5.4134	6.98478e-17	2.47139e-15	128061
ZNF330	4.9017	7.13816e-17	2.52118e-15	27309
KIAA1586	4.9048	7.29083e-17	2.57053e-15	57691
MACO1	4.68895	7.47408e-17	2.63048e-15	55219
BASP1	5.48426	7.53183e-17	2.64612e-15	10409
HSP90B1	5.10613	7.60408e-17	2.66679e-15	7184
STAT3	4.03867	7.67301e-17	2.68623e-15	6774
IFNGR2	5.00199	7.72859e-17	2.70093e-15	3460
MPEG1	4.23622	8.46526e-17	2.95319e-15	219972
HDAC8	4.47765	8.53633e-17	2.97277e-15	55869
BRD8	4.76412	8.63133e-17	3.00059e-15	10902
GSDMB	5.14741	8.66686e-17	3.00769e-15	55876
LPCAT3	4.23342	8.88947e-17	3.07957e-15	10162
TMEM106B	4.4786	9.12215e-17	3.15468e-15	54664
AOAH	4.13783	9.1792e-17	3.1689e-15	313
BABAM2	5.23379	9.41198e-17	3.24363e-15	9577
SLC25A13	5.53304	9.44966e-17	3.25098e-15	10165
ZNF841	3.99096	9.47524e-17	3.25415e-15	284371
RAB21	2.96031	9.54861e-17	3.27369e-15	23011
GUF1	4.42845	9.61838e-17	3.29194e-15	60558
TMED5	4.77897	1.00126e-16	3.42099e-15	50999
RFK	3.98119	1.00537e-16	3.42913e-15	55312
ZNF675	4.84989	1.03081e-16	3.50989e-15	171392
SCAPER	3.35121	1.05135e-16	3.57368e-15	49855
TMEM141	5.63849	1.13736e-16	3.85947e-15	85014
NBN	5.34165	1.17296e-16	3.97346e-15	4683
LPGAT1	3.44949	1.18112e-16	3.98755e-15	9926
MMGT1	4.60937	1.23803e-16	4.17259e-15	93380
DNAJB14	4.01556	1.24722e-16	4.19645e-15	79982
ABHD3	4.55109	1.30811e-16	4.39387e-15	171586
PPIP5K2	4.8876	1.32212e-16	4.42668e-15	23262
SLC30A7	4.33867	1.32233e-16	4.42668e-15	148867
ZUP1	4.85611	1.32735e-16	4.43603e-15	221302
PTAR1	4.1657	1.33902e-16	4.46751e-15	375743
ENPP4	5.0091	1.3922e-16	4.63716e-15	22875
STARD4	4.58546	1.45801e-16	4.84825e-15	134429
RIPOR2	4.42081	1.53623e-16	5.09981e-15	9750
CNIH4	4.48289	1.55683e-16	5.15961e-15	29097
LIPA	5.40608	1.58889e-16	5.25008e-15	3988
UNC13D	3.89894	1.58941e-16	5.25008e-15	201294
MAN2C1	4.59573	1.64604e-16	5.42811e-15	4123
MTAP	3.41328	1.66474e-16	5.48069e-15	4507
SPIDR	4.6956	1.67954e-16	5.52029e-15	23514
TGS1	4.25571	1.72382e-16	5.65191e-15	96764
PKN2	4.60595	1.72688e-16	5.65191e-15	5586
LUC7L3	4.79558	1.72812e-16	5.65191e-15	51747
AMY2B	5.52203	1.74326e-16	5.69206e-15	280
SULF2	4.39379	1.81469e-16	5.90776e-15	55959
CCDC69	4.25094	1.81526e-16	5.90776e-15	26112
MARCHF6	4.1541	1.83157e-16	5.95112e-15	10299
MAP3K2	4.44269	1.88825e-16	6.12525e-15	10746
PGD	4.57965	1.89671e-16	6.14267e-15	5226
STXBP5	4.23997	1.97381e-16	6.382e-15	134957
PIGN	4.63808	2.00909e-16	6.48552e-15	23556
PECAM1	4.40289	2.01601e-16	6.49732e-15	5175
NUP50	3.64869	2.02553e-16	6.51743e-15	10762
G6PD	5.00334	2.06184e-16	6.62352e-15	2539
THEMIS	5.15205	2.07601e-16	6.6583e-15	387357
ATP2B4	4.32741	2.10668e-16	6.7458e-15	493
TRAP1	5.4511	2.15184e-16	6.87931e-15	10131
CTLA4	4.93939	2.19525e-16	7.00682e-15	1493
C1GALT1C1	5.18433	2.22803e-16	7.10004e-15	29071
KIAA1109	4.86027	2.31926e-16	7.37896e-15	84162
PLEKHA1	3.18024	2.39925e-16	7.62125e-15	59338
CDK2AP1	5.44922	2.46913e-16	7.83071e-15	8099
USP16	5.35854	2.55358e-16	8.08565e-15	10600
MNAT1	4.40187	2.56974e-16	8.12388e-15	4331
ZNF654	4.25803	2.60853e-16	8.23342e-15	55279
SEL1L	4.60597	2.61597e-16	8.24382e-15	6400
ZNF84	3.91268	2.62774e-16	8.26782e-15	7637
SLA	4.92481	2.69278e-16	8.44733e-15	6503
RABGGTB	5.74791	2.69329e-16	8.44733e-15	5876
ZNF484	4.3878	2.73978e-16	8.57961e-15	83744
ADAM28	4.69207	2.77175e-16	8.66607e-15	10863
CCNL2	4.03091	2.78367e-16	8.68969e-15	81669
ETHE1	5.53221	2.96274e-16	9.23418e-15	23474
XRN2	5.04506	3.0442e-16	9.47323e-15	22803
ARID5B	4.08278	3.05992e-16	9.50726e-15	84159
SOS2	4.71629	3.08528e-16	9.5711e-15	6655
CPSF6	4.19535	3.14791e-16	9.75018e-15	11052
MANBA	4.14397	3.16764e-16	9.79604e-15	4126
PHF6	5.02167	3.2378e-16	9.99747e-15	84295
RASA1	4.45473	3.28994e-16	1.01427e-14	5921
NFXL1	5.69949	3.33836e-16	1.02761e-14	152518
PRKDC	4.83812	3.38826e-16	1.04135e-14	5591
MDM2	3.63809	3.39503e-16	1.04182e-14	4193
MPP7	3.67019	3.4835e-16	1.06618e-14	143098
GNL2	4.97346	3.48513e-16	1.06618e-14	29889
GALE	5.93254	3.61987e-16	1.1057e-14	2582
GDAP2	3.70839	3.63704e-16	1.10924e-14	54834
KIAA0391	4.25961	3.6579e-16	1.1139e-14	9692
RTTN	4.23774	3.73034e-16	1.13422e-14	25914
ARCN1	3.51744	3.75621e-16	1.14034e-14	372
IL10RA	4.4514	3.8431e-16	1.16494e-14	3587
SULT1B1	6.00255	3.92059e-16	1.18662e-14	27284
ASB3	4.99313	3.94234e-16	1.19139e-14	51130
AK6	4.45888	3.95842e-16	1.19402e-14	102157402
PPP3CC	4.67644	3.96307e-16	1.19402e-14	5533
GPR171	5.63487	3.97156e-16	1.19477e-14	29909
FIG4	4.00518	4.00987e-16	1.20448e-14	9896
SH3YL1	6.43037	4.18409e-16	1.25491e-14	26751
PTTG1IP	4.09462	4.23967e-16	1.26967e-14	754
NDUFB6	5.85362	4.27193e-16	1.2774e-14	4712
SLC12A7	6.95121	4.35151e-16	1.29925e-14	10723
FRYL	4.39068	4.40782e-16	1.31341e-14	285527
PPA2	3.63177	4.41828e-16	1.31341e-14	27068
DDX58	4.89457	4.41875e-16	1.31341e-14	23586
FAM24B	6.93437	4.58281e-16	1.36014e-14	196792
THYN1	5.5087	4.65785e-16	1.38035e-14	29087
DDT	7.12985	4.90203e-16	1.45055e-14	1652
MSMP	6.87111	4.98756e-16	1.47366e-14	692094
OSTF1	5.08126	4.99784e-16	1.47451e-14	26578
APAF1	3.95514	5.01414e-16	1.47713e-14	317
ITGA4	4.59952	5.09013e-16	1.4973e-14	3676
IL2RG	5.82581	5.10507e-16	1.49947e-14	3561
SETDB2	4.46824	5.14476e-16	1.5089e-14	83852
ALDH9A1	4.61319	5.15449e-16	1.50953e-14	223
ATP1B1	4.5224	5.1988e-16	1.52027e-14	481
DIAPH2	4.19673	5.21726e-16	1.52342e-14	1730
TMEM71	4.93103	5.28753e-16	1.54168e-14	137835
SPTLC2	3.82553	5.3715e-16	1.56387e-14	9517
NOP56	5.01155	5.46333e-16	1.58828e-14	10528
ZRANB1	4.61186	5.58486e-16	1.62124e-14	54764
TBCA	5.23028	5.62077e-16	1.62929e-14	6902
SNRPD1	4.71699	5.63919e-16	1.63225e-14	6632
SUN2	4.36595	5.67986e-16	1.64131e-14	25777
NEMF	4.8278	5.687e-16	1.64131e-14	9147
ACTA2	4.5232	5.78792e-16	1.66801e-14	59
TRIT1	5.02636	5.84438e-16	1.68185e-14	54802
RAB1A	4.86088	5.85841e-16	1.68345e-14	5861
ATP5IF1	4.56882	5.89793e-16	1.69236e-14	93974
DDX3X	4.80108	6.00373e-16	1.72023e-14	1654
RBM12B	4.21003	6.03444e-16	1.72654e-14	389677
N4BP2	3.72238	6.09061e-16	1.74011e-14	55728
DDI2	5.25615	6.21069e-16	1.77071e-14	84301
CUL1	4.41564	6.2155e-16	1.77071e-14	8454
SHKBP1	4.79475	6.35378e-16	1.8071e-14	92799
ZNF236	3.76732	6.36142e-16	1.8071e-14	7776
LUC7L	4.3754	6.47304e-16	1.83618e-14	55692
CD226	4.31543	6.48278e-16	1.83633e-14	10666
ZNF260	3.30516	6.77167e-16	1.91543e-14	339324
TRIM25	3.71946	6.80147e-16	1.92113e-14	7706
PDE3B	4.44609	6.85557e-16	1.93366e-14	5140
RASA2	4.71038	6.9318e-16	1.95239e-14	5922
SLFN5	4.5151	6.96844e-16	1.95994e-14	162394
SMIM19	5.06035	7.00425e-16	1.96722e-14	114926
RLIM	3.24289	7.06466e-16	1.98139e-14	51132
TMOD3	4.0648	7.07487e-16	1.98146e-14	29766
TSNAX	3.82234	7.20294e-16	2.01449e-14	7257
ZNF451	3.363	7.3246e-16	2.04564e-14	26036
MBIP	5.81784	7.4578e-16	2.07992e-14	51562
NAPG	4.35979	7.75449e-16	2.15845e-14	8774
MRPL55	5.03591	7.76752e-16	2.15845e-14	128308
DHX29	4.87682	7.78735e-16	2.15971e-14	54505
DNAJC13	5.25304	7.93879e-16	2.19865e-14	23317
ERAP1	4.45153	7.98658e-16	2.20881e-14	51752
RCAN3	4.3265	8.0382e-16	2.21999e-14	11123
VPS54	4.96217	8.06707e-16	2.22488e-14	51542
MTMR1	3.80082	8.17385e-16	2.24986e-14	8776
NDUFA5	3.70612	8.18027e-16	2.24986e-14	4698
TMEM176A	5.67751	8.26595e-16	2.26803e-14	55365
OFD1	4.23698	8.26915e-16	2.26803e-14	8481
FBXO7	4.54295	8.29997e-16	2.27335e-14	25793
JMY	3.60589	8.7171e-16	2.38431e-14	133746
PIK3AP1	4.65067	8.80247e-16	2.40436e-14	118788
COPS3	5.53588	8.87923e-16	2.42199e-14	8533
EAF1	3.43247	9.0241e-16	2.45814e-14	85403
TLR8	4.94234	9.14543e-16	2.48778e-14	51311
SAMD1	4.63392	9.16998e-16	2.49105e-14	90378
FMNL1	4.13747	9.51068e-16	2.58008e-14	752
GDPD3	6.45829	9.56357e-16	2.59089e-14	79153
TMEM87B	4.57506	1.02078e-15	2.75884e-14	84910
EXOC2	3.50451	1.02112e-15	2.75884e-14	55770
NCOA4	4.91736	1.03099e-15	2.78173e-14	8031
CCDC112	4.52485	1.04941e-15	2.82758e-14	153733
LRRFIP1	4.03864	1.07966e-15	2.90514e-14	9208
SLC36A4	4.39453	1.08565e-15	2.91731e-14	120103
C12orf29	5.07822	1.08733e-15	2.91789e-14	91298
DDHD1	3.71302	1.10208e-15	2.95349e-14	80821
VCPIP1	4.03614	1.1176e-15	2.99105e-14	80124
DDX21	4.53363	1.1196e-15	2.99238e-14	9188
CCDC82	3.7164	1.13412e-15	3.0271e-14	79780
YOD1	4.57919	1.13797e-15	3.03331e-14	55432
YPEL3	5.49823	1.17305e-15	3.12263e-14	83719
TRMT10B	2.97392	1.18005e-15	3.13706e-14	158234
UBR1	4.35972	1.18452e-15	3.14474e-14	197131
DDX17	4.71581	1.2019e-15	3.18664e-14	10521
ZCCHC11	4.38516	1.21197e-15	3.20906e-14	23318
C6orf120	3.87786	1.22452e-15	3.23797e-14	387263
RALGAPB	4.24235	1.23395e-15	3.25858e-14	57148
ZNF148	3.83383	1.25727e-15	3.31576e-14	7707
PRDM1	3.79026	1.25926e-15	3.3166e-14	639
NCAPG2	4.10461	1.26231e-15	3.32023e-14	54892
QPCT	6.14221	1.27988e-15	3.36201e-14	25797
FBXL4	3.98617	1.29459e-15	3.39616e-14	26235
ADCY7	4.17234	1.29695e-15	3.39788e-14	113
TTC37	5.49568	1.30617e-15	3.41752e-14	9652
PRMT9	3.54141	1.3161e-15	3.43899e-14	90826
NELFB	4.65619	1.35458e-15	3.53361e-14	25920
RNF123	4.73298	1.35593e-15	3.53361e-14	63891
PHF3	4.28761	1.35764e-15	3.53361e-14	23469
DDX18	3.82343	1.39378e-15	3.62291e-14	8886
ZNF138	4.97034	1.40751e-15	3.65384e-14	7697
SRPRA	4.05214	1.43056e-15	3.70883e-14	6734
PCMT1	4.72983	1.4383e-15	3.72403e-14	5110
BBIP1	4.34363	1.44544e-15	3.73766e-14	92482
OTULINL	3.82384	1.44733e-15	3.73767e-14	54491
AAAS	5.12209	1.4525e-15	3.74617e-14	8086
WDR3	5.07584	1.45797e-15	3.7554e-14	10885
FAM8A1	4.19732	1.46952e-15	3.78026e-14	51439
CD200R1	5.30567	1.47876e-15	3.79911e-14	131450
MRPL32	5.44374	1.49139e-15	3.82661e-14	64983
BEX2	5.5082	1.52277e-15	3.90211e-14	84707
TMEM248	3.94482	1.52688e-15	3.90759e-14	55069
PDIA6	4.70108	1.57848e-15	4.03446e-14	10130
FMR1	4.93735	1.5938e-15	4.06838e-14	2332
ZDHHC18	4.06238	1.60755e-15	4.09822e-14	84243
RB1CC1	4.20423	1.65199e-15	4.20086e-14	9821
CTR9	4.5115	1.654e-15	4.20086e-14	9646
MRPS5	3.62771	1.65415e-15	4.20086e-14	64969
SREK1IP1	3.10041	1.65742e-15	4.2038e-14	285672
BRWD3	4.55633	1.66749e-15	4.22394e-14	254065
OLA1	3.78056	1.67051e-15	4.22623e-14	29789
C5orf56	5.16836	1.67604e-15	4.23482e-14	441108
IMMT	4.34647	1.68567e-15	4.25375e-14	10989
PTPN2	3.8858	1.72749e-15	4.35344e-14	5771
ZNF431	3.35841	1.72956e-15	4.35344e-14	170959
CTSO	4.87873	1.74841e-15	4.39534e-14	1519
MDN1	3.80087	1.99861e-15	5.01797e-14	23195
INTS2	3.86384	2.01364e-15	5.04934e-14	57508
MANF	5.51735	2.02104e-15	5.0615e-14	7873
MPV17L2	5.59052	2.05145e-15	5.12842e-14	84769
CERS6	3.61809	2.05291e-15	5.12842e-14	253782
RAP2B	3.77163	2.07378e-15	5.16788e-14	5912
MAP1LC3B	4.62431	2.07391e-15	5.16788e-14	81631
CTSS	5.10785	2.10573e-15	5.24061e-14	1520
SLC25A46	3.94137	2.15153e-15	5.34206e-14	91137
U2SURP	4.23361	2.15187e-15	5.34206e-14	23350
TRNT1	4.0559	2.18586e-15	5.41969e-14	51095
C2orf74	5.94512	2.19613e-15	5.43835e-14	339804
ADA	5.60637	2.20014e-15	5.4415e-14	100
LIN54	2.86737	2.22437e-15	5.49461e-14	132660
LGALS8	3.80701	2.22795e-15	5.49662e-14	3964
HACL1	4.80859	2.26598e-15	5.58351e-14	26061
TMEM181	3.39432	2.3197e-15	5.70883e-14	57583
CDC40	3.51896	2.33984e-15	5.75126e-14	51362
PLCL2	6.28668	2.36604e-15	5.80848e-14	23228
MCTP1	4.06638	2.37712e-15	5.82849e-14	79772
KDM1A	4.437	2.48799e-15	6.09282e-14	23028
INPP4B	4.45484	2.52411e-15	6.17366e-14	8821
VSIG4	5.67544	2.56092e-15	6.25601e-14	11326
PHTF2	4.17072	2.57427e-15	6.2809e-14	57157
AUH	3.17684	2.60091e-15	6.33812e-14	549
MTERF4	3.94107	2.61075e-15	6.35432e-14	130916
SLF1	3.9229	2.68818e-15	6.53477e-14	84250
CHCHD1	5.4796	2.7893e-15	6.7723e-14	118487
RPS6KA1	4.31225	2.84099e-15	6.88939e-14	6195
IPPK	3.75593	2.88858e-15	6.99627e-14	64768
USP9X	4.30563	2.91392e-15	7.04907e-14	8239
RNFT1	4.7313	2.96232e-15	7.15606e-14	51136
ZFP91	4.30516	2.96535e-15	7.15606e-14	80829
DDRGK1	4.9488	2.99755e-15	7.22501e-14	65992
SNAPC3	3.33139	3.011e-15	7.24864e-14	6619
ARNTL	4.71219	3.09111e-15	7.4325e-14	406
FCGR3B	6.18329	3.11056e-15	7.47023e-14	2215
INPP5B	3.56205	3.14455e-15	7.54275e-14	3633
C14orf178	7.43213	3.1515e-15	7.55032e-14	283579
LRRC8C	4.0379	3.1729e-15	7.59244e-14	84230
TBC1D23	4.77387	3.19486e-15	7.6341e-14	55773
ATP11B	4.4605	3.19799e-15	7.6341e-14	23200
REV1	3.80725	3.21193e-15	7.65817e-14	51455
CTHRC1	6.03363	3.30352e-15	7.86713e-14	115908
MCUB	4.53376	3.33972e-15	7.94381e-14	55013
TBC1D4	3.92229	3.3452e-15	7.94736e-14	9882
RTCA	3.66745	3.36677e-15	7.98905e-14	8634
GPR34	4.46515	3.37569e-15	8.00067e-14	2857
PSMD12	3.57487	3.3859e-15	8.01531e-14	5718
PPWD1	5.38804	3.44436e-15	8.14401e-14	23398
ZNF281	3.98689	3.45512e-15	8.15975e-14	23528
WDR36	4.08831	3.48803e-15	8.2277e-14	134430
LOC107985971	4.44899	3.51523e-15	8.28204e-14	107985971
NAA25	3.18416	3.57357e-15	8.40953e-14	80018
FAM49A	4.05743	3.58295e-15	8.42163e-14	81553
CLEC5A	4.51714	3.65595e-15	8.58096e-14	23601
BAZ2B	4.45176	3.65937e-15	8.58096e-14	29994
USP3	4.01405	3.72776e-15	8.73104e-14	9960
NIP7	3.78781	3.7391e-15	8.7473e-14	51388
AGFG1	4.40039	3.74538e-15	8.7517e-14	3267
LARP7	4.49503	3.78421e-15	8.82615e-14	51574
SYPL1	5.12108	3.78612e-15	8.82615e-14	6856
CCDC59	4.57533	3.80592e-15	8.8619e-14	29080
BIRC3	4.57497	3.84024e-15	8.93137e-14	330
RSBN1	3.40403	3.84688e-15	8.93635e-14	54665
TP53INP1	4.17922	3.85251e-15	8.93898e-14	94241
ZNF655	2.9081	3.862e-15	8.95058e-14	79027
BLVRB	6.28111	3.91178e-15	9.05539e-14	645
BCL2	4.081	3.93902e-15	9.10784e-14	596
STRN	3.69192	4.0401e-15	9.32226e-14	6801
TMEM33	3.55073	4.04113e-15	9.32226e-14	55161
FBXO28	3.91435	4.11655e-15	9.48524e-14	23219
BACH1	4.66098	4.15276e-15	9.5576e-14	571
TRAPPC13	4.41794	4.17047e-15	9.58725e-14	80006
ZNF146	4.2222	4.2035e-15	9.65204e-14	7705
PRKCQ	3.86031	4.21852e-15	9.67534e-14	5588
DHX58	4.64684	4.25019e-15	9.73675e-14	79132
LOC100289561	4.43002	4.41818e-15	1.01085e-13	100289561
ABHD13	4.48794	4.42265e-15	1.01085e-13	84945
VPS13A	4.49394	4.42911e-15	1.01117e-13	23230
CCDC88C	3.66194	4.44398e-15	1.0134e-13	440193
ACSL1	5.45722	4.4816e-15	1.02081e-13	2180
UTP14C	3.73526	4.5203e-15	1.02844e-13	9724
SLC39A10	3.78548	4.56916e-15	1.03837e-13	57181
ETS1	4.89577	4.60556e-15	1.04545e-13	2113
HNRNPA3	3.82036	4.61576e-15	1.04657e-13	220988
ATPAF1	4.56683	4.62426e-15	1.04731e-13	64756
TMCO1	4.02797	4.64436e-15	1.05066e-13	54499
VIRMA	4.05764	4.69922e-15	1.06186e-13	25962
EPC1	4.06821	4.82142e-15	1.08824e-13	80314
NCF4	4.55959	4.85956e-15	1.0956e-13	4689
FAM129A	4.1875	4.89121e-15	1.10062e-13	116496
HLTF	3.88025	4.89287e-15	1.10062e-13	6596
ETS2	4.16497	4.93219e-15	1.10721e-13	2114
CCL4L1	5.75804	4.93333e-15	1.10721e-13	388372
EMC3	4.18866	4.94005e-15	1.10747e-13	55831
ZNF460	4.32828	4.96561e-15	1.11195e-13	10794
PIK3R4	4.31755	4.97364e-15	1.11249e-13	30849
NCSTN	4.50588	5.00198e-15	1.11758e-13	23385
ERGIC2	4.29999	5.02502e-15	1.12062e-13	51290
PAFAH1B2	3.41762	5.02688e-15	1.12062e-13	5049
CENPE	5.24956	5.05751e-15	1.12619e-13	1062
LY75-CD302	8.05523	5.13081e-15	1.14123e-13	100526664
SMARCA2	4.70086	5.25407e-15	1.16562e-13	6595
TNFRSF1A	4.86451	5.25558e-15	1.16562e-13	7132
SLC11A2	3.27005	5.25804e-15	1.16562e-13	4891
SUPV3L1	4.83193	5.27812e-15	1.16877e-13	6832
SKA2	3.44815	5.35278e-15	1.18398e-13	348235
TAF12	4.93059	5.40387e-15	1.19377e-13	6883
IL27RA	4.02408	5.40904e-15	1.19377e-13	9466
TNFAIP8	4.68569	5.45073e-15	1.20164e-13	25816
OSTM1	4.44856	5.45783e-15	1.20187e-13	28962
ERN1	2.9748	5.46397e-15	1.20189e-13	2081
CASP2	3.08704	5.48318e-15	1.20478e-13	835
TC2N	5.22212	5.54941e-15	1.21799e-13	123036
PSMG2	5.09135	5.71114e-15	1.25211e-13	56984
LAMP2	3.87638	5.86403e-15	1.28421e-13	3920
CCSAP	3.50031	6.17823e-15	1.35022e-13	126731
LZIC	3.58864	6.18134e-15	1.35022e-13	84328
ALG3	4.89853	6.18581e-15	1.35022e-13	10195
CCPG1	4.12124	6.19867e-15	1.35154e-13	9236
CCDC88A	4.22238	6.27875e-15	1.3675e-13	55704
CUTC	5.5358	6.31185e-15	1.37316e-13	51076
IVNS1ABP	4.57329	6.31937e-15	1.37316e-13	10625
BPTF	4.12247	6.32542e-15	1.37316e-13	2186
DHX38	4.00489	6.3608e-15	1.37933e-13	9785
DOCK4	4.00002	6.43865e-15	1.39469e-13	9732
TRIM22	4.65738	6.47859e-15	1.4018e-13	10346
PLIN3	3.84862	6.49242e-15	1.4018e-13	10226
ARGLU1	5.24839	6.49263e-15	1.4018e-13	55082
LATS1	3.31481	6.64962e-15	1.43414e-13	9113
SPTY2D1	3.33781	7.07687e-15	1.52463e-13	144108
C1QBP	5.23942	7.30633e-15	1.57236e-13	708
FKBP5	4.57075	7.39643e-15	1.59003e-13	2289
ROCK2	4.27842	7.45674e-15	1.60127e-13	9475
SLC38A9	4.52131	7.55376e-15	1.62035e-13	153129
TIGAR	2.87734	7.59962e-15	1.62843e-13	57103
SRPK1	4.31173	7.61358e-15	1.62967e-13	6732
HAUS3	5.15326	7.70227e-15	1.64688e-13	79441
SMC4	5.04993	7.76923e-15	1.65941e-13	10051
ADAM17	4.04124	7.80868e-15	1.66605e-13	6868
ATP8B4	4.05134	7.9233e-15	1.68869e-13	79895
NDUFA9	3.89681	7.9761e-15	1.69812e-13	4704
MCTP2	3.95296	8.09311e-15	1.72113e-13	55784
MRPL13	5.3807	8.10146e-15	1.72113e-13	28998
ABCA7	4.08621	8.24927e-15	1.75026e-13	10347
ZFYVE16	3.62869	8.25619e-15	1.75026e-13	9765
MYO9B	3.76483	8.28601e-15	1.75471e-13	4650
ERV3-1-ZNF117	4.89733	8.30302e-15	1.75644e-13	109504726
HNRNPH1	4.48114	8.37438e-15	1.76965e-13	3187
HK3	4.80347	8.4085e-15	1.77498e-13	3101
FAM3C	4.02604	8.47845e-15	1.78785e-13	10447
MPHOSPH9	4.44718	8.52532e-15	1.79583e-13	10198
MED23	4.9065	8.59983e-15	1.80908e-13	9439
RBL2	4.86282	8.60642e-15	1.80908e-13	5934
GBE1	5.2538	8.65281e-15	1.81687e-13	2632
ASDURF	7.68866	8.66175e-15	1.81687e-13	110599588
MEAF6	3.02012	8.78425e-15	1.84062e-13	64769
SLC35A5	3.78238	8.87963e-15	1.85865e-13	55032
IKZF1	3.80302	8.91162e-15	1.86338e-13	10320
C9orf78	4.08052	8.96462e-15	1.87249e-13	51759
WRAP73	5.55224	8.97571e-15	1.87284e-13	49856
RNF11	4.69971	8.98902e-15	1.87365e-13	26994
NCOA1	4.27726	9.12969e-15	1.90098e-13	8648
METTL14	4.35022	9.14176e-15	1.90151e-13	57721
FGR	5.26473	9.15778e-15	1.90285e-13	2268
ZNF222	5.12585	9.63659e-15	2.00018e-13	7673
ZNF816	4.67415	9.64635e-15	2.00018e-13	125893
DDB1	4.72031	9.74804e-15	2.01916e-13	1642
TMC8	3.29402	9.82453e-15	2.03289e-13	147138
HYOU1	3.7745	9.85382e-15	2.03683e-13	10525
AVL9	3.29293	9.88805e-15	2.04178e-13	23080
EPS8	4.6655	1.01199e-14	2.08748e-13	2059
CCL8	6.70193	1.02613e-14	2.11447e-13	6355
CDC42SE1	4.80027	1.06853e-14	2.19956e-13	56882
SSR1	3.38638	1.07933e-14	2.2195e-13	6745
SAMSN1	4.88698	1.09942e-14	2.25848e-13	64092
MITD1	4.54167	1.10685e-14	2.27138e-13	129531
PMF1	4.83277	1.10804e-14	2.27148e-13	11243
LCOR	3.65991	1.11813e-14	2.2898e-13	84458
JOSD2	5.81229	1.12518e-14	2.30188e-13	126119
RPS6KA5	3.84454	1.14139e-14	2.33263e-13	9252
SLC25A36	3.98508	1.14691e-14	2.34151e-13	55186
GSPT1	4.64679	1.15351e-14	2.35089e-13	2935
LITAF	4.65931	1.15387e-14	2.35089e-13	9516
NRDC	4.76699	1.1696e-14	2.38051e-13	4898
KDM4C	3.52044	1.17485e-14	2.38873e-13	23081
TNIK	3.9945	1.17719e-14	2.39106e-13	23043
SLC35B1	4.44519	1.203e-14	2.44099e-13	10237
CHPT1	5.26182	1.21165e-14	2.45603e-13	56994
METAP2	3.93821	1.21862e-14	2.46764e-13	10988
MRPS9	5.28902	1.21994e-14	2.46779e-13	64965
TAOK1	4.01451	1.22372e-14	2.47293e-13	57551
STXBP3	5.35823	1.22822e-14	2.4795e-13	6814
PRKCB	3.74175	1.2495e-14	2.51991e-13	5579
PTGER2	3.86629	1.26046e-14	2.53943e-13	5732
TIPRL	3.85439	1.27359e-14	2.5633e-13	261726
FIP1L1	4.87866	1.27781e-14	2.5692e-13	81608
GPRIN3	2.87174	1.28125e-14	2.57351e-13	285513
WDR54	6.20815	1.28665e-14	2.58174e-13	84058
DNAJC16	3.3181	1.30933e-14	2.62343e-13	23341
ARL4C	4.27377	1.31006e-14	2.62343e-13	10123
ANKRD12	3.5976	1.33754e-14	2.67574e-13	23253
CDK5RAP3	3.80791	1.34236e-14	2.68269e-13	80279
44262	4.77403	1.38223e-14	2.7596e-13	64844
CR1	4.39469	1.38397e-14	2.76031e-13	1378
STARD3	3.73709	1.38566e-14	2.76091e-13	10948
DCK	5.03531	1.40323e-14	2.79311e-13	1633
NRBP1	4.44786	1.40954e-14	2.80287e-13	29959
TOP2B	4.97354	1.452e-14	2.88441e-13	7155
BIRC2	4.55252	1.45767e-14	2.89279e-13	329
SLTM	3.82857	1.46847e-14	2.91131e-13	79811
CNEP1R1	3.83468	1.47099e-14	2.91341e-13	255919
CEBPD	5.44899	1.48513e-14	2.93848e-13	1052
IRF3	4.67329	1.48998e-14	2.94435e-13	3661
THOC5	4.87643	1.49105e-14	2.94435e-13	8563
FES	4.99995	1.51496e-14	2.98858e-13	2242
FAM69A	4.65563	1.5205e-14	2.99655e-13	388650
DOCK8	5.46668	1.52556e-14	3.00353e-13	81704
KLHL2	5.23559	1.54682e-14	3.03989e-13	11275
KMT5B	3.74206	1.54708e-14	3.03989e-13	51111
RASSF5	3.71875	1.55739e-14	3.05692e-13	83593
TBCC	3.70006	1.55882e-14	3.05692e-13	6903
MRPL37	4.40469	1.56591e-14	3.06779e-13	51253
CBWD6	3.66777	1.57108e-14	3.07489e-13	644019
UXS1	4.12607	1.57387e-14	3.07732e-13	80146
CASP1	4.80954	1.58494e-14	3.09592e-13	834
PABPC1L	4.55176	1.60704e-14	3.13602e-13	80336
PPP3R1	5.10755	1.63494e-14	3.18733e-13	5534
ARL5A	4.47823	1.67828e-14	3.26861e-13	26225
DDX39A	4.22619	1.68955e-14	3.28734e-13	10212
ZNF266	4.20574	1.69907e-14	3.30158e-13	10781
PRPS2	4.39265	1.70019e-14	3.30158e-13	5634
BECN1	5.05147	1.71687e-14	3.33074e-13	8678
CUL4B	4.4814	1.72306e-14	3.33947e-13	8450
USP8	4.16006	1.72569e-14	3.34132e-13	9101
CD81	4.51274	1.73374e-14	3.35364e-13	975
HAUS8	4.1404	1.77236e-14	3.42501e-13	93323
RNF19A	4.2011	1.77614e-14	3.42898e-13	25897
BTG1	4.87168	1.83266e-14	3.53468e-13	694
HERC1	4.30533	1.8712e-14	3.60379e-13	8925
CLEC4D	6.08833	1.87212e-14	3.60379e-13	338339
CCT4	4.97964	1.90216e-14	3.65808e-13	10575
CDC37L1	3.89695	1.90534e-14	3.66065e-13	55664
THAP5	3.26456	1.92855e-14	3.70165e-13	168451
PDCD6IP	4.26485	1.94444e-14	3.72855e-13	10015
FGD2	3.65716	2.00059e-14	3.83122e-13	221472
HSPBAP1	3.87101	2.00183e-14	3.83122e-13	79663
CCL2	7.90876	2.025e-14	3.87184e-13	6347
CASD1	3.52278	2.04163e-14	3.89989e-13	64921
MRPL18	5.25437	2.05393e-14	3.91961e-13	29074
KAT2B	5.21293	2.06033e-14	3.92807e-13	8850
CETN3	5.23844	2.06917e-14	3.93965e-13	1070
WBP11	4.01138	2.07037e-14	3.93965e-13	51729
AGGF1	3.76396	2.11717e-14	4.02485e-13	55109
TIGIT	3.9551	2.12535e-14	4.03655e-13	201633
BBS10	4.05818	2.15966e-14	4.09779e-13	79738
EML4	4.45416	2.17952e-14	4.12819e-13	27436
STUB1	4.83529	2.17984e-14	4.12819e-13	10273
MCMBP	4.48331	2.19497e-14	4.1529e-13	79892
CEMIP2	4.0708	2.20298e-14	4.16409e-13	23670
OSBPL8	4.45206	2.21222e-14	4.17759e-13	114882
SCAF8	4.36938	2.21649e-14	4.18168e-13	22828
C5orf15	4.05287	2.2458e-14	4.23296e-13	56951
PTPN22	4.44529	2.27566e-14	4.28517e-13	26191
SPCS2	4.01804	2.29111e-14	4.30837e-13	9789
NUP43	2.942	2.29231e-14	4.30837e-13	348995
BNIP3L	5.3705	2.29844e-14	4.31582e-13	665
GPBP1L1	4.72725	2.36497e-14	4.43655e-13	60313
THOC2	4.01092	2.37737e-14	4.45561e-13	57187
FAAH2	3.81046	2.38158e-14	4.4593e-13	158584
BET1	4.66297	2.38652e-14	4.46434e-13	10282
SNX13	3.76111	2.43604e-14	4.5527e-13	23161
LEMD3	3.95	2.45033e-14	4.5751e-13	23592
FAM96A	4.55775	2.48552e-14	4.63646e-13	84191
IREB2	3.89284	2.49389e-14	4.6477e-13	3658
HELZ	3.60242	2.51525e-14	4.68312e-13	9931
SFPQ	3.79476	2.55662e-14	4.74828e-13	6421
UBE2R2	3.94872	2.55674e-14	4.74828e-13	54926
ELK3	3.67316	2.55741e-14	4.74828e-13	2004
WASHC4	5.01209	2.56015e-14	4.74893e-13	23325
ATF7IP	4.01626	2.56509e-14	4.75367e-13	55729
DPM1	5.52721	2.61445e-14	4.84062e-13	8813
SOS1	4.32031	2.62386e-14	4.85353e-13	6654
MAP3K5	3.09999	2.66843e-14	4.93138e-13	4217
MFSD8	3.9206	2.73143e-14	5.04312e-13	256471
RGS2	5.84064	2.79052e-14	5.14746e-13	5997
NSMAF	4.93787	2.843e-14	5.2394e-13	8439
PIM3	4.06298	2.88506e-14	5.31198e-13	415116
ATF6	2.99378	2.90138e-14	5.33222e-13	22926
GOLGA8B	3.88791	2.90141e-14	5.33222e-13	440270
RSRP1	4.1333	2.91643e-14	5.35488e-13	57035
HP1BP3	3.39423	2.94498e-14	5.40229e-13	50809
ZNF254	3.12565	2.95024e-14	5.40697e-13	9534
CYTH1	4.22661	2.95996e-14	5.41977e-13	9267
MGAM	7.81615	3.03122e-14	5.54515e-13	8972
TTBK2	3.2913	3.04701e-14	5.56891e-13	146057
USP24	4.40127	3.07861e-14	5.6215e-13	23358
AFG3L2	3.78533	3.15099e-14	5.74839e-13	10939
MUS81	4.33151	3.17549e-14	5.78777e-13	80198
DMXL2	4.20861	3.22106e-14	5.86546e-13	23312
ZNF564	4.21607	3.28577e-14	5.97781e-13	163050
RBM25	4.68483	3.39394e-14	6.16898e-13	58517
MRPS24	5.48214	3.40277e-14	6.17937e-13	64951
ACOX1	3.0585	3.434e-14	6.23039e-13	51
ZRSR2	4.5005	3.48924e-14	6.32484e-13	8233
KIAA0232	3.41699	3.51339e-14	6.36282e-13	9778
NF1	3.47813	3.53832e-14	6.40214e-13	4763
CEP295	3.78685	3.54906e-14	6.41574e-13	85459
JCHAIN	6.36341	3.55424e-14	6.41926e-13	3512
REV3L	3.663	3.56887e-14	6.43984e-13	5980
IL1RN	4.26068	3.65577e-14	6.59067e-13	3557
ABCF1	5.164	3.72284e-14	6.7055e-13	23
TCERG1	4.10403	3.73852e-14	6.72764e-13	10915
NSRP1	3.9859	3.77089e-14	6.77977e-13	84081
ELP1	4.00035	3.79949e-14	6.8221e-13	8518
TADA1	4.23151	3.8013e-14	6.8221e-13	117143
ASXL2	3.59533	3.8372e-14	6.88031e-13	55252
USP37	4.11744	3.93585e-14	7.05085e-13	57695
PNISR	4.43576	4.03206e-14	7.2167e-13	25957
HELLS	3.56529	4.098e-14	7.32812e-13	3070
BCOR	3.4359	4.15081e-14	7.41589e-13	54880
TLE4	3.98882	4.17994e-14	7.46124e-13	7091
CD40LG	4.86774	4.24705e-14	7.57421e-13	959
MBNL3	4.15585	4.33862e-14	7.7306e-13	55796
CEP63	3.82218	4.3927e-14	7.81995e-13	80254
QTRT2	2.78134	4.41181e-14	7.84694e-13	79691
TIMP1	5.13235	4.55986e-14	8.10302e-13	7076
SRRM2	4.00908	4.64238e-14	8.2423e-13	23524
ZNF41	3.18933	4.69938e-14	8.33605e-13	7592
ELOVL1	4.22829	4.73439e-14	8.39068e-13	64834
MAT2B	5.05336	4.76797e-14	8.44267e-13	27430
SAMD9	4.62057	4.77453e-14	8.44675e-13	54809
MAP3K7	3.98725	4.79686e-14	8.47701e-13	6885
AP1S2	4.73464	4.80249e-14	8.47701e-13	8905
KDM5B	3.22049	4.80442e-14	8.47701e-13	10765
SAMHD1	4.39698	4.82133e-14	8.49931e-13	25939
BAZ1A	4.84234	4.84085e-14	8.52616e-13	11177
NLRP1	3.70205	4.86849e-14	8.56725e-13	22861
ATAD1	3.63702	4.87637e-14	8.57353e-13	84896
RNF20	4.65263	4.88423e-14	8.57976e-13	56254
CNDP2	3.80672	4.89728e-14	8.5951e-13	55748
AATF	5.41797	4.96813e-14	8.71175e-13	26574
ALKBH5	3.65665	4.98673e-14	8.73122e-13	54890
CD302	4.59001	4.98801e-14	8.73122e-13	9936
AZIN1	4.23046	5.10846e-14	8.93419e-13	51582
PAPOLG	3.53493	5.16509e-14	9.01975e-13	64895
METTL23	3.85656	5.16645e-14	9.01975e-13	124512
CARS	6.61725	5.23473e-14	9.13093e-13	833
TPRKB	5.44189	5.24858e-14	9.14706e-13	51002
RAB5A	4.25276	5.26888e-14	9.1744e-13	5868
DPP4	4.22372	5.29414e-14	9.20449e-13	1803
TUBE1	4.60299	5.29542e-14	9.20449e-13	51175
SYNCRIP	4.23493	5.31556e-14	9.23143e-13	10492
NBEAL2	3.77084	5.33919e-14	9.26438e-13	23218
ABCA5	4.00095	5.37931e-14	9.32586e-13	23461
CMTR2	5.05824	5.40149e-14	9.35615e-13	55783
PIK3R5	3.62036	5.44616e-14	9.42531e-13	23533
LSM8	3.5509	5.509e-14	9.52578e-13	51691
BCAP31	4.05365	5.52409e-14	9.54358e-13	10134
DDHD2	4.05732	5.54319e-14	9.56827e-13	23259
RTF1	3.41575	5.56362e-14	9.59519e-13	23168
RDH14	4.9838	5.59335e-14	9.6381e-13	57665
PTGER4	3.63435	5.6044e-14	9.64878e-13	5734
PLIN2	4.55613	5.66825e-14	9.75026e-13	123
CREBRF	3.75986	5.85385e-14	1.00608e-12	153222
MIA3	3.78321	5.86133e-14	1.0065e-12	375056
ZNF407	2.93774	5.86905e-14	1.00696e-12	55628
FEM1B	3.89005	5.89528e-14	1.01058e-12	10116
DBNL	4.14367	5.98927e-14	1.02581e-12	28988
RIF1	3.68847	6.00242e-14	1.02659e-12	55183
CTNNB1	4.3535	6.00412e-14	1.02659e-12	1499
MKKS	4.13257	6.11564e-14	1.04476e-12	8195
ALG6	4.50889	6.13044e-14	1.04638e-12	29929
DIS3	3.43399	6.1428e-14	1.0476e-12	22894
PPP4R2	3.46522	6.20713e-14	1.05742e-12	151987
YEATS2	3.29992	6.21104e-14	1.05742e-12	55689
CRYBG1	3.58112	6.3526e-14	1.08059e-12	202
RBMXL1	3.46598	6.36803e-14	1.08229e-12	494115
A2M	5.40549	6.38074e-14	1.08353e-12	2
PAK1IP1	6.4737	6.40468e-14	1.08666e-12	55003
IFT52	4.36453	6.41147e-14	1.08689e-12	51098
QDPR	4.59669	6.58632e-14	1.11493e-12	5860
NT5DC1	4.21661	6.58807e-14	1.11493e-12	221294
MFSD14B	4.37213	6.71302e-14	1.13511e-12	84641
ACTN1	3.98007	6.94137e-14	1.17272e-12	87
SMIM4	5.1264	6.96498e-14	1.17571e-12	440957
RSF1	3.94566	6.99266e-14	1.17938e-12	51773
FUT11	3.62917	6.99933e-14	1.17951e-12	170384
NBPF19	4.34103	7.05415e-14	1.18774e-12	101060226
TM2D2	3.4912	7.262e-14	1.2217e-12	83877
CELF1	3.62014	7.28926e-14	1.22525e-12	10658
RBBP7	5.15854	7.3154e-14	1.2286e-12	5931
ZNF737	3.00397	7.3549e-14	1.2342e-12	100129842
DNAJC10	4.44043	7.43184e-14	1.24606e-12	54431
PTPN4	4.04496	7.50697e-14	1.25759e-12	5775
CHD4	4.37482	7.61609e-14	1.2748e-12	1108
FCGR1A	4.57598	7.66706e-14	1.28225e-12	2209
PRAF2	4.46689	7.69612e-14	1.28603e-12	11230
PSMB3	4.91714	7.75576e-14	1.29416e-12	5691
HERC4	3.39381	7.76019e-14	1.29416e-12	26091
TBC1D3E	6.47681	7.76434e-14	1.29416e-12	102723859
LOC100996763	3.06078	7.84413e-14	1.30637e-12	100996763
RPAP2	3.47655	7.96718e-14	1.32575e-12	79871
MCM9	3.43239	8.0999e-14	1.34587e-12	254394
BOD1L1	4.13696	8.10164e-14	1.34587e-12	259282
HECA	3.84719	8.11939e-14	1.3477e-12	51696
IFIT2	4.86765	8.19243e-14	1.35869e-12	3433
PRPF39	5.0366	8.26718e-14	1.36994e-12	55015
RAB31	4.39609	8.32713e-14	1.37873e-12	11031
IDH2	4.43726	8.74377e-14	1.4465e-12	3418
C21orf91	4.25746	8.75223e-14	1.4467e-12	54149
OXSR1	3.86405	8.82843e-14	1.45808e-12	9943
TRAPPC5	5.21144	8.83644e-14	1.4582e-12	126003
PLXNB2	3.88615	8.88713e-14	1.46534e-12	23654
GABPB2	3.39225	8.89925e-14	1.46613e-12	126626
NUDCD1	4.18031	8.92301e-14	1.46883e-12	84955
BMS1	3.46185	8.97926e-14	1.47686e-12	9790
CPQ	4.68399	9.07546e-14	1.49145e-12	10404
CASP5	5.75594	9.09603e-14	1.4936e-12	838
SMAGP	5.36614	9.11395e-14	1.4953e-12	57228
LOC730268	4.51173	9.23224e-14	1.51346e-12	730268
HDAC10	4.92799	9.3185e-14	1.52635e-12	83933
CREBZF	3.41734	9.39612e-14	1.53779e-12	58487
CD1C	5.09907	9.41859e-14	1.5402e-12	911
HEATR3	3.56911	9.46801e-14	1.54701e-12	55027
ISG20	3.58875	9.5227e-14	1.55467e-12	3669
FASTKD2	3.503	9.59686e-14	1.56549e-12	22868
ATP6V1H	4.74367	9.96177e-14	1.62369e-12	51606
TMEM63A	3.79611	9.98833e-14	1.62668e-12	9725
GNS	3.66323	1.00685e-13	1.63788e-12	2799
GRB2	3.92637	1.00735e-13	1.63788e-12	2885
RAB4B	5.23956	1.03328e-13	1.67866e-12	53916
SP140L	3.88151	1.03951e-13	1.68739e-12	93349
OSGIN2	3.32856	1.04516e-13	1.69386e-12	734
FAM104A	4.54731	1.04519e-13	1.69386e-12	84923
ANAPC2	4.23481	1.05059e-13	1.70117e-12	29882
TNKS	5.32558	1.05141e-13	1.70117e-12	8658
NFATC2IP	3.07618	1.0529e-13	1.70218e-12	84901
NDUFS6	5.32794	1.07681e-13	1.73943e-12	4726
GIMAP6	3.69403	1.08537e-13	1.75183e-12	474344
CD47	3.80338	1.08703e-13	1.75309e-12	961
RGP1	4.84198	1.10352e-13	1.77823e-12	9827
PRKACB	4.37224	1.11496e-13	1.79522e-12	5567
DARS2	3.77858	1.13136e-13	1.82015e-12	55157
GZMH	6.05327	1.13358e-13	1.82164e-12	2999
ZFAND1	5.07392	1.13412e-13	1.82164e-12	79752
ZNF680	4.07933	1.14166e-13	1.83028e-12	340252
NASP	3.62916	1.14206e-13	1.83028e-12	4678
MCL1	4.65278	1.14225e-13	1.83028e-12	4170
POGLUT1	3.58345	1.1569e-13	1.85119e-12	56983
MEF2B	5.80113	1.15795e-13	1.85119e-12	100271849
DDB2	4.27632	1.1581e-13	1.85119e-12	1643
OPA1	4.53444	1.16163e-13	1.85534e-12	4976
SEC62	3.68644	1.17127e-13	1.86924e-12	7095
ADIPOR1	5.01181	1.17435e-13	1.87266e-12	51094
CHIC2	3.28827	1.1869e-13	1.89115e-12	26511
U2AF2	4.02946	1.19939e-13	1.90951e-12	11338
SRP54	4.72396	1.2005e-13	1.90975e-12	6729
EFL1	4.07925	1.21848e-13	1.9368e-12	79631
TYMS	4.83689	1.22582e-13	1.94692e-12	7298
SNX27	3.92593	1.22752e-13	1.94807e-12	81609
FAM160B1	4.14707	1.2451e-13	1.97438e-12	57700
ZMYM4	3.75668	1.24727e-13	1.97626e-12	9202
DIRC2	3.93711	1.24858e-13	1.97676e-12	84925
MIDN	3.77237	1.26272e-13	1.99754e-12	90007
NOTCH2	3.87938	1.27606e-13	2.01704e-12	4853
SH2D6	4.01081	1.27841e-13	2.01915e-12	284948
QRSL1	3.29304	1.2889e-13	2.03411e-12	55278
NCBP1	3.34153	1.30535e-13	2.05844e-12	4686
CCT2	4.90432	1.3216e-13	2.08241e-12	10576
CCDC39	4.3896	1.32588e-13	2.0875e-12	339829
TNRC6B	3.56856	1.33332e-13	2.09755e-12	23112
TTC19	3.62728	1.34954e-13	2.1214e-12	54902
CCR5	4.34733	1.35093e-13	2.1219e-12	1234
MAGED2	4.2368	1.36206e-13	2.13769e-12	10916
PRPSAP2	4.66703	1.36468e-13	2.14012e-12	5636
ZNF845	3.67973	1.37155e-13	2.14919e-12	91664
GRAMD1A	4.3915	1.40928e-13	2.20658e-12	57655
PRRC2C	4.30908	1.42126e-13	2.22358e-12	23215
TESPA1	3.25794	1.4398e-13	2.25082e-12	9840
NR2C2	3.55099	1.45765e-13	2.27612e-12	7182
DENND4C	3.99533	1.45827e-13	2.27612e-12	55667
UPF3B	4.09578	1.48174e-13	2.31093e-12	65109
BLVRA	5.2113	1.48371e-13	2.31219e-12	644
OSBPL11	3.8607	1.48893e-13	2.31851e-12	114885
FBXO11	4.644	1.49035e-13	2.31891e-12	80204
RPS6KA3	2.69278	1.50305e-13	2.33683e-12	6197
SBNO1	2.78235	1.5207e-13	2.36243e-12	55206
SAR1A	4.33529	1.5339e-13	2.38108e-12	56681
PRKAR1A	3.05028	1.55562e-13	2.41291e-12	5573
FPGS	3.70988	1.57258e-13	2.43603e-12	2356
STAG2	5.19201	1.57399e-13	2.43603e-12	10735
ODF3B	5.25576	1.5742e-13	2.43603e-12	440836
RUNX1	3.39665	1.61211e-13	2.49276e-12	861
BARD1	4.08699	1.62205e-13	2.50618e-12	580
TRPM7	2.90281	1.62483e-13	2.5081e-12	54822
STK26	4.63653	1.62582e-13	2.5081e-12	51765
FLT3	5.29599	1.63846e-13	2.52527e-12	2322
CTC1	3.65396	1.63949e-13	2.52527e-12	80169
PEX3	4.47618	1.68197e-13	2.5887e-12	8504
LGALS3	5.55607	1.68526e-13	2.59175e-12	3958
SLC25A16	3.37723	1.70476e-13	2.61972e-12	8034
AP1G2	3.7078	1.70866e-13	2.62369e-12	8906
TAX1BP1	4.96605	1.71764e-13	2.63544e-12	8887
ASCC2	3.61945	1.74309e-13	2.67242e-12	84164
NCKAP1L	5.08994	1.7805e-13	2.72768e-12	3071
HINT3	2.93964	1.80756e-13	2.767e-12	135114
NPRL2	4.36475	1.83256e-13	2.80174e-12	10641
KLHL24	3.64114	1.83307e-13	2.80174e-12	54800
BDP1	7.07252	1.83694e-13	2.80549e-12	55814
BTN3A3	4.44918	1.84233e-13	2.81156e-12	10384
TCHP	3.85997	1.88742e-13	2.87817e-12	84260
ZDHHC6	4.08529	1.89506e-13	2.88661e-12	64429
FBXL5	4.72163	1.89586e-13	2.88661e-12	26234
ZNF354B	4.67956	1.90457e-13	2.89766e-12	117608
DEK	4.95547	1.92296e-13	2.92341e-12	7913
TRIP4	4.71001	1.95615e-13	2.97158e-12	9325
STK38	4.57944	1.96013e-13	2.97536e-12	11329
RLF	4.2342	1.96726e-13	2.9839e-12	6018
TTC17	4.16263	1.98964e-13	3.01326e-12	55761
DOCK10	4.36983	1.99248e-13	3.01526e-12	55619
IL18	4.6342	1.99842e-13	3.02194e-12	3606
FAM208A	3.7897	2.02834e-13	3.06486e-12	23272
CCR4	4.7465	2.03986e-13	3.07993e-12	1233
HNRNPA2B1	5.20657	2.04276e-13	3.08196e-12	3181
PSMA2	4.66634	2.04561e-13	3.08393e-12	5683
TANK	5.15895	2.06304e-13	3.10785e-12	10010
MICU2	5.31094	2.0713e-13	3.11792e-12	221154
DENND1B	3.03783	2.07804e-13	3.12571e-12	163486
OSBP	3.8521	2.10162e-13	3.15879e-12	5007
NOMO1	5.13106	2.10562e-13	3.16241e-12	23420
CD3G	4.44071	2.12197e-13	3.18456e-12	917
RBM41	2.55543	2.14727e-13	3.22009e-12	55285
TNNI2	6.18421	2.15933e-13	3.23574e-12	7136
RHNO1	3.55254	2.1712e-13	3.25108e-12	83695
N6AMT1	4.60327	2.17303e-13	3.25137e-12	29104
NDUFAF2	4.38784	2.21878e-13	3.31733e-12	91942
DUSP12	4.39569	2.24141e-13	3.34864e-12	11266
SERTAD2	3.42568	2.24808e-13	3.35608e-12	9792
RPIA	3.92574	2.25591e-13	3.36526e-12	22934
RRP9	5.87707	2.26124e-13	3.36979e-12	9136
SNRPF	4.98878	2.26235e-13	3.36979e-12	6636
TMA7	4.75704	2.27347e-13	3.38383e-12	51372
ACTR3	4.54929	2.29556e-13	3.41415e-12	10096
TRMT5	3.85953	2.32734e-13	3.45883e-12	57570
KCNRG	4.95977	2.33606e-13	3.4692e-12	283518
TTC39B	3.92713	2.40537e-13	3.56947e-12	158219
C3orf58	3.50826	2.41703e-13	3.58409e-12	205428
TXN	5.22339	2.45104e-13	3.63181e-12	7295
BLZF1	3.58089	2.48857e-13	3.68231e-12	8548
EXOSC8	4.64846	2.48882e-13	3.68231e-12	11340
RING1	5.44885	2.52123e-13	3.72507e-12	6015
ARIH1	3.86532	2.52147e-13	3.72507e-12	25820
DCUN1D4	3.6767	2.60108e-13	3.83983e-12	23142
PRIM2	3.43218	2.6157e-13	3.85854e-12	5558
THOC1	4.68639	2.63328e-13	3.8816e-12	9984
MORC3	4.45547	2.63851e-13	3.88643e-12	23515
S1PR1	3.67361	2.6821e-13	3.94771e-12	1901
MOB1B	3.38737	2.72352e-13	4.00572e-12	92597
LPCAT2	3.6034	2.75412e-13	4.04771e-12	54947
NOL7	4.73295	2.78726e-13	4.0934e-12	51406
SSBP2	2.5998	2.79614e-13	4.10341e-12	23635
USP7	3.37343	2.80537e-13	4.11098e-12	7874
FBXO9	4.21749	2.80543e-13	4.11098e-12	26268
S100PBP	3.35161	2.83358e-13	4.14917e-12	64766
PICALM	4.91532	2.84884e-13	4.16845e-12	8301
SUCLG2	3.75074	2.85809e-13	4.17891e-12	8801
CXCR4	4.86249	2.88689e-13	4.21615e-12	7852
RHOB	3.83529	2.88797e-13	4.21615e-12	388
PBRM1	4.37289	2.89021e-13	4.21615e-12	55193
NDUFA11	3.47335	2.89204e-13	4.21615e-12	126328
C4orf3	4.11143	2.90366e-13	4.22999e-12	401152
CTSH	4.03511	2.92022e-13	4.251e-12	1512
HNRNPU	4.00433	2.94789e-13	4.28813e-12	3192
ZNF518A	3.51743	3.01067e-13	4.37626e-12	9849
HSD17B11	4.82975	3.02653e-13	4.3961e-12	51170
PARP9	4.19335	3.04144e-13	4.4118e-12	83666
MYSM1	4.09024	3.04178e-13	4.4118e-12	114803
CCDC124	4.30423	3.0674e-13	4.44572e-12	115098
CELF2	3.84424	3.07944e-13	4.45992e-12	10659
RETREG1	4.03846	3.0883e-13	4.46949e-12	54463
ADAM10	4.28585	3.09534e-13	4.47642e-12	102
ENTPD1	2.04443	3.19094e-13	4.61132e-12	953
PHF5A	3.82674	3.19766e-13	4.61769e-12	84844
CWC22	4.38831	3.2244e-13	4.65292e-12	57703
MRPS21	3.6182	3.24702e-13	4.68217e-12	54460
TUBGCP2	3.52583	3.25433e-13	4.6893e-12	10844
CCDC14	3.75587	3.27756e-13	4.71935e-12	64770
LMAN1	4.36523	3.29517e-13	4.74128e-12	3998
ATXN3	2.85618	3.33362e-13	4.79313e-12	4287
PPTC7	3.62854	3.35585e-13	4.82161e-12	160760
ARMH3	3.46314	3.41267e-13	4.8997e-12	79591
HLA-DRB4	6.13125	3.43975e-13	4.93502e-12	3126
TMBIM4	3.92495	3.48459e-13	4.9937e-12	51643
TM9SF3	4.41282	3.48567e-13	4.9937e-12	56889
AAK1	2.35052	3.59118e-13	5.14116e-12	22848
KLC1	4.53546	3.59565e-13	5.14385e-12	3831
HSF4	4.98803	3.60078e-13	5.14696e-12	3299
MXD1	4.46475	3.603e-13	5.14696e-12	4084
SMCHD1	4.74018	3.65935e-13	5.2237e-12	23347
GIGYF2	3.8265	3.7209e-13	5.30775e-12	26058
ATP6V1C1	3.65674	3.74462e-13	5.33776e-12	528
SUCO	3.76951	3.77317e-13	5.37378e-12	51430
STAU1	3.85056	3.77529e-13	5.37378e-12	6780
IQGAP2	4.93799	3.7866e-13	5.38602e-12	10788
ZMPSTE24	3.9354	3.8582e-13	5.48394e-12	10269
AIM2	4.69659	3.87198e-13	5.49959e-12	9447
PPM1A	3.7911	3.91612e-13	5.55832e-12	5494
LAMTOR2	5.45648	3.95387e-13	5.6079e-12	28956
FAM98B	4.13256	3.96546e-13	5.62033e-12	283742
EIF4G1	4.03818	4.08036e-13	5.77906e-12	1981
SESN3	3.91788	4.11015e-13	5.8171e-12	143686
RIC1	3.66692	4.15938e-13	5.88259e-12	57589
MDFIC	3.64734	4.16278e-13	5.88322e-12	29969
NSMCE4A	4.2366	4.21285e-13	5.94554e-12	54780
TAF5	4.07342	4.23177e-13	5.96799e-12	6877
PURB	2.83385	4.23893e-13	5.97019e-12	5814
NAA50	3.53817	4.23933e-13	5.97019e-12	80218
PDCD10	4.05331	4.2542e-13	5.9869e-12	11235
DNAJA4	3.94819	4.27706e-13	6.0148e-12	55466
KLHL8	3.08432	4.28298e-13	6.01888e-12	57563
MIOS	4.23513	4.45632e-13	6.25804e-12	54468
SH3GLB1	3.91378	4.53185e-13	6.35962e-12	51100
MTR	3.01966	4.61266e-13	6.46847e-12	4548
PITPNB	4.5764	4.62782e-13	6.48514e-12	23760
CD300LF	4.96188	4.66757e-13	6.53624e-12	146722
CDKAL1	3.29942	4.69058e-13	6.56385e-12	54901
PUS7L	2.95237	4.69588e-13	6.56664e-12	83448
NADSYN1	4.95647	4.74672e-13	6.63306e-12	55191
PIP4P2	4.28623	4.77128e-13	6.6627e-12	55529
PCNP	4.13078	4.80196e-13	6.70084e-12	57092
CHMP4A	4.49752	4.82002e-13	6.72132e-12	29082
ILKAP	3.74929	4.84338e-13	6.74917e-12	80895
SLC38A2	4.70691	4.90563e-13	6.83112e-12	54407
PJA2	4.55183	4.92644e-13	6.85503e-12	9867
VAMP4	3.14614	4.92969e-13	6.85503e-12	8674
CD28	4.1278	5.05777e-13	7.02822e-12	940
IFIH1	3.83947	5.0813e-13	7.05198e-12	64135
CCDC186	3.71947	5.08196e-13	7.05198e-12	55088
NOP58	4.41162	5.11736e-13	7.09615e-12	51602
NUP58	3.41671	5.12285e-13	7.0988e-12	9818
CD46	4.68296	5.13429e-13	7.10971e-12	4179
MRPL53	5.16804	5.14168e-13	7.11498e-12	116540
MGA	3.74871	5.19899e-13	7.18542e-12	23269
EID1	4.1734	5.19981e-13	7.18542e-12	23741
NCK2	3.8799	5.20927e-13	7.1935e-12	8440
RRAS2	3.72555	5.21473e-13	7.19604e-12	22800
GIMAP5	4.09833	5.28418e-13	7.28682e-12	55340
SLC20A1	4.37531	5.29317e-13	7.29416e-12	6574
PITHD1	4.4331	5.32135e-13	7.32791e-12	57095
OAZ2	3.91107	5.46795e-13	7.51937e-12	4947
WASHC2C	4.11648	5.49159e-13	7.54667e-12	253725
CD63	5.12063	5.51083e-13	7.56788e-12	967
NAA15	3.97043	5.53698e-13	7.59854e-12	80155
PPP1R9B	3.58362	5.54726e-13	7.60739e-12	84687
CLCN7	3.63602	5.5514e-13	7.60783e-12	1186
SEC61A2	3.39123	5.56783e-13	7.62509e-12	55176
CHURC1-FNTB	6.49518	5.59663e-13	7.65926e-12	100529261
PSME4	4.57281	5.61167e-13	7.67456e-12	23198
AKAP9	3.7246	5.64819e-13	7.7192e-12	10142
PBDC1	4.1417	5.70631e-13	7.79327e-12	51260
THAP1	4.46348	5.76528e-13	7.8684e-12	55145
TM9SF2	4.46463	5.80768e-13	7.92083e-12	9375
ZNF714	2.34552	5.83723e-13	7.95568e-12	148206
FAM13B	3.95954	5.97451e-13	8.1372e-12	51306
TOM1	3.51253	6.10328e-13	8.3069e-12	10043
WDR26	3.99268	6.11937e-13	8.3231e-12	80232
PILRA	5.07769	6.15265e-13	8.36265e-12	29992
ITK	4.28524	6.18226e-13	8.39453e-12	3702
RAB5C	4.71027	6.18455e-13	8.39453e-12	5878
KLRC2	7.58429	6.19135e-13	8.39802e-12	3822
IRAK3	3.75177	6.29906e-13	8.52087e-12	11213
SUPT20H	5.14673	6.35797e-13	8.59471e-12	55578
HDLBP	3.72719	6.36929e-13	8.60417e-12	3069
CRBN	4.65463	6.4134e-13	8.65471e-12	51185
SPTSSA	3.47889	6.41609e-13	8.65471e-12	171546
AKT3	6.05416	6.41976e-13	8.65471e-12	10000
DLD	4.23455	6.43576e-13	8.6704e-12	1738
CBFB	3.94759	6.46103e-13	8.69854e-12	865
RNGTT	3.72741	6.49728e-13	8.74143e-12	8732
NUMB	4.12999	6.51825e-13	8.76371e-12	8650
SELL	5.00359	6.52882e-13	8.77199e-12	6402
ALDH1A1	4.93319	6.56575e-13	8.81567e-12	216
DHX9	3.80583	6.57022e-13	8.81572e-12	1660
NSUN3	2.98575	6.61285e-13	8.86693e-12	63899
COPS5	4.51928	6.72796e-13	9.0152e-12	10987
ECI1	5.14754	6.8654e-13	9.19316e-12	1632
COA6	4.18079	6.91177e-13	9.24902e-12	388753
ARL15	4.0755	6.96378e-13	9.31235e-12	54622
ZFAND6	3.78444	6.96928e-13	9.31345e-12	54469
CLCC1	2.95246	6.99763e-13	9.34506e-12	23155
AP3M2	3.63149	7.00598e-13	9.34993e-12	10947
SNX10	3.89598	7.01644e-13	9.35761e-12	29887
CDK11B	3.27817	7.08277e-13	9.43974e-12	984
DCTN3	5.05227	7.12385e-13	9.48537e-12	11258
USP12	3.66285	7.12655e-13	9.48537e-12	219333
SAMD3	5.09785	7.15903e-13	9.52222e-12	154075
ZNF217	3.65879	7.1941e-13	9.56248e-12	7764
SOD2	3.79786	7.29181e-13	9.68588e-12	6648
SELENOH	3.85392	7.39729e-13	9.81944e-12	280636
ARHGAP30	4.33614	7.52328e-13	9.98002e-12	257106
TMEM273	3.69799	7.55728e-13	1.00184e-11	170371
RFXANK	4.63915	7.56497e-13	1.00219e-11	8625
GLA	5.26771	7.67307e-13	1.01584e-11	2717
TDP2	4.78148	7.68009e-13	1.01609e-11	51567
NUP153	4.42347	7.7302e-13	1.02204e-11	9972
IFI16	4.62759	7.77615e-13	1.02743e-11	3428
TBC1D12	3.81105	7.8522e-13	1.03679e-11	23232
UTP4	6.35808	7.99665e-13	1.05516e-11	84916
THOC3	3.9363	8.02567e-13	1.05829e-11	84321
GMIP	3.90281	8.03379e-13	1.05839e-11	51291
COP1	3.59586	8.03705e-13	1.05839e-11	64326
PARP4	3.97468	8.14381e-13	1.07174e-11	143
RNF169	3.72709	8.17479e-13	1.0751e-11	254225
SMAD2	3.06325	8.22898e-13	1.08083e-11	4087
CLN5	3.49967	8.2292e-13	1.08083e-11	1203
RYK	3.88081	8.25177e-13	1.08308e-11	6259
ZMAT2	4.41501	8.26063e-13	1.08353e-11	153527
TRAPPC8	3.94104	8.2864e-13	1.08619e-11	22878
PSMB10	5.3044	8.31712e-13	1.0895e-11	5699
GTF2B	4.57868	8.32741e-13	1.09013e-11	2959
CYP20A1	2.32518	8.33378e-13	1.09025e-11	57404
CHD8	3.79066	8.36223e-13	1.09325e-11	57680
KLHL9	3.64339	8.39104e-13	1.09629e-11	55958
GSN	4.55452	8.45313e-13	1.10368e-11	2934
CITED2	3.86465	8.46178e-13	1.10408e-11	10370
TRIP12	3.80587	8.49048e-13	1.1071e-11	9320
OAS1	3.86875	8.52858e-13	1.11134e-11	4938
SLC30A1	3.97024	8.65193e-13	1.12668e-11	7779
ICOS	4.48816	8.75756e-13	1.13969e-11	29851
CFP	4.73223	8.79787e-13	1.14418e-11	5199
RNF114	3.88887	8.84393e-13	1.14942e-11	55905
ZNF354A	3.49983	8.98462e-13	1.16635e-11	6940
RTKN2	3.62529	8.9859e-13	1.16635e-11	219790
AMFR	3.48455	9.0283e-13	1.17109e-11	267
TCP11L2	3.87066	9.05039e-13	1.17319e-11	255394
ZNF81	3.0379	9.05644e-13	1.17321e-11	347344
JAK2	4.60768	9.065e-13	1.17355e-11	3717
CCDC43	3.79279	9.17001e-13	1.18637e-11	124808
G3BP2	3.97168	9.18686e-13	1.18778e-11	9908
GOLGB1	3.36245	9.19853e-13	1.18852e-11	2804
RAP1GDS1	3.9998	9.54467e-13	1.23244e-11	5910
DCAF16	2.54485	9.60323e-13	1.2392e-11	54876
RAP2C	3.77113	9.67166e-13	1.24594e-11	57826
NCOA7	3.531	9.6738e-13	1.24594e-11	135112
USP38	3.18021	9.67429e-13	1.24594e-11	84640
SH2D1A	4.37898	9.78255e-13	1.25907e-11	4068
C5orf58	4.9881	9.97806e-13	1.28257e-11	133874
NGDN	4.44594	1.0012e-12	1.2861e-11	25983
PLEKHA3	3.23258	1.00337e-12	1.28806e-11	65977
SAP30	4.67435	1.00946e-12	1.29504e-11	8819
SLCO2B1	4.00075	1.02233e-12	1.31071e-11	11309
FCGR2B	3.94804	1.02385e-12	1.31181e-11	2213
MAPKAP1	3.62575	1.03474e-12	1.3249e-11	79109
GNG10	4.59457	1.05194e-12	1.34607e-11	2790
GPD2	3.37403	1.05802e-12	1.35297e-11	2820
GANAB	3.44175	1.05953e-12	1.35404e-11	23193
SERGEF	4.50955	1.06071e-12	1.35467e-11	26297
EMC7	4.86345	1.08181e-12	1.38074e-11	56851
RBBP4	3.58869	1.08989e-12	1.38953e-11	5928
MTRF1L	2.69719	1.0901e-12	1.38953e-11	54516
CLASRP	4.56008	1.11283e-12	1.41759e-11	11129
EFR3A	3.86228	1.12193e-12	1.42827e-11	23167
FTSJ3	3.56665	1.12268e-12	1.4283e-11	117246
SPSB3	4.24197	1.12463e-12	1.42987e-11	90864
ITGAV	3.95702	1.12684e-12	1.43177e-11	3685
CDC42EP3	3.50531	1.1421e-12	1.44951e-11	10602
BTLA	3.84385	1.14226e-12	1.44951e-11	151888
ING2	3.82082	1.15692e-12	1.46717e-11	3622
APLP2	4.69413	1.16976e-12	1.48251e-11	334
N4BP2L2	3.99649	1.18252e-12	1.49773e-11	10443
IFI27L2	7.79415	1.18769e-12	1.50332e-11	83982
GTF2A1	3.94219	1.21696e-12	1.5394e-11	2957
HMGN4	4.33898	1.21786e-12	1.53956e-11	10473
NOMO2	4.49939	1.23449e-12	1.55958e-11	283820
CTSD	5.04252	1.24335e-12	1.56978e-11	1509
TMEM170A	2.02334	1.25579e-12	1.58448e-11	124491
GBP3	4.14247	1.28309e-12	1.6179e-11	2635
SLC6A6	4.31795	1.31179e-12	1.65304e-11	6533
BSG	4.45309	1.3318e-12	1.67719e-11	682
STAT4	4.64211	1.34042e-12	1.68698e-11	6775
MRPS31	4.48999	1.34807e-12	1.69553e-11	10240
SAMD8	3.23526	1.3645e-12	1.71512e-11	142891
ZFP36	4.43024	1.37834e-12	1.73142e-11	7538
LPXN	3.58963	1.37947e-12	1.73175e-11	9404
R3HDM4	4.3918	1.38226e-12	1.73415e-11	91300
UBE3A	3.6901	1.38381e-12	1.73499e-11	7337
SLC7A6	3.66444	1.3907e-12	1.74254e-11	9057
FRA10AC1	3.31489	1.4066e-12	1.76134e-11	118924
CSPP1	3.75357	1.40962e-12	1.76402e-11	79848
LPCAT1	5.51784	1.42881e-12	1.78691e-11	79888
GPD1L	3.74943	1.43007e-12	1.78736e-11	23171
TMEM123	4.47274	1.43439e-12	1.79163e-11	114908
AQP9	5.9269	1.43863e-12	1.7958e-11	366
ATXN10	3.89461	1.45168e-12	1.81096e-11	25814
HACD4	3.48836	1.46053e-12	1.82086e-11	401494
ADAT2	2.66469	1.46556e-12	1.82598e-11	134637
FOSL2	3.48168	1.47468e-12	1.83619e-11	2355
CHST11	3.40518	1.4923e-12	1.85697e-11	50515
ANKRD13A	4.06355	1.49883e-12	1.86392e-11	88455
HNRNPH3	4.60431	1.50514e-12	1.87061e-11	3189
WASHC2A	2.96275	1.51731e-12	1.88455e-11	387680
CCAR2	3.53999	1.52205e-12	1.88926e-11	57805
SRSF10	2.58103	1.52855e-12	1.89615e-11	10772
NSD3	3.65013	1.55633e-12	1.9294e-11	54904
RUBCNL	3.68117	1.55762e-12	1.9298e-11	80183
CHMP4B	4.02025	1.57339e-12	1.94813e-11	128866
RNF216	3.38078	1.59977e-12	1.97955e-11	54476
ARMCX3	3.47268	1.61959e-12	2.00283e-11	51566
NUDT7	5.29888	1.62869e-12	2.01283e-11	283927
UFL1	4.5614	1.64498e-12	2.0317e-11	23376
PPP1R12A	4.00452	1.64983e-12	2.03642e-11	4659
ANAPC4	4.92763	1.66075e-12	2.04863e-11	29945
PRPF38A	3.83979	1.66798e-12	2.05628e-11	84950
BLOC1S5	3.59297	1.69785e-12	2.0918e-11	63915
SNRK	3.61988	1.73273e-12	2.13345e-11	54861
ZNF414	4.32035	1.74237e-12	2.144e-11	84330
MYOF	4.13943	1.75223e-12	2.1548e-11	26509
PPIL2	2.25035	1.78131e-12	2.1892e-11	23759
SLC38A5	5.28696	1.79294e-12	2.20214e-11	92745
CAPN7	4.40477	1.80193e-12	2.21181e-11	23473
VAV1	4.27518	1.8069e-12	2.21654e-11	7409
MRPL47	5.18466	1.82609e-12	2.23871e-11	57129
MORF4L2	4.2177	1.84828e-12	2.26451e-11	9643
SMC5	3.25524	1.8507e-12	2.26608e-11	23137
ARPC5	4.17124	1.8602e-12	2.27632e-11	10092
FAM214A	3.91423	1.87015e-12	2.28689e-11	56204
BCLAF3	3.5122	1.87114e-12	2.28689e-11	256643
DOCK11	4.37978	1.90921e-12	2.33198e-11	139818
CLNS1A	4.70871	1.94534e-12	2.37466e-11	1207
CD4	3.95146	1.94947e-12	2.37823e-11	920
ABCA1	3.82267	1.96624e-12	2.39722e-11	19
YWHAQ	3.97259	1.96848e-12	2.39848e-11	10971
S100A9	6.67086	2.00053e-12	2.43604e-11	6280
C3AR1	4.11368	2.01318e-12	2.44994e-11	719
NAP1L1	3.94908	2.01559e-12	2.45137e-11	4673
HECTD3	3.51877	2.03248e-12	2.47041e-11	79654
NDUFB3	4.81928	2.048e-12	2.48775e-11	4709
RGCC	4.37607	2.04943e-12	2.48797e-11	28984
ZMYND11	3.9197	2.06562e-12	2.5061e-11	10771
C16orf72	3.51283	2.07976e-12	2.52171e-11	29035
IL13RA1	4.25612	2.08872e-12	2.53103e-11	3597
PCMTD1	4.00663	2.09392e-12	2.53502e-11	115294
PRKX	2.7557	2.09456e-12	2.53502e-11	5613
MPP5	3.57843	2.12078e-12	2.56519e-11	64398
ACSL4	4.35152	2.18424e-12	2.64034e-11	2182
DENND4B	3.56903	2.19336e-12	2.64976e-11	9909
ZNF600	3.72225	2.21879e-12	2.67884e-11	162966
GNPDA2	4.49015	2.22609e-12	2.68603e-11	132789
KLF6	3.62695	2.24306e-12	2.70487e-11	1316
SNRNP27	4.50044	2.24659e-12	2.70748e-11	11017
CDC16	5.24406	2.25043e-12	2.71046e-11	8881
UBR2	3.60229	2.27828e-12	2.74235e-11	23304
DNASE2	3.871	2.31031e-12	2.77922e-11	1777
KIAA0100	3.81559	2.32034e-12	2.7896e-11	9703
YME1L1	3.476	2.32782e-12	2.7969e-11	10730
WDR75	4.3657	2.33639e-12	2.8055e-11	84128
CASP3	4.07944	2.38823e-12	2.86602e-11	836
SP3	4.05527	2.40162e-12	2.88035e-11	6670
APOE	5.54199	2.41378e-12	2.89319e-11	348
OTULIN	2.14771	2.41656e-12	2.89477e-11	90268
NCOR1	2.92507	2.43271e-12	2.91237e-11	9611
DOPEY2	2.86245	2.4902e-12	2.97941e-11	9980
ARL2BP	3.81617	2.49883e-12	2.98793e-11	23568
FASTKD3	4.41687	2.52397e-12	3.01617e-11	79072
THBS1	4.67337	2.53172e-12	3.02302e-11	7057
MED31	5.67793	2.53274e-12	3.02302e-11	51003
USP28	4.11385	2.59075e-12	3.0904e-11	57646
C10orf88	3.67168	2.68385e-12	3.19954e-11	80007
SPICE1	3.64329	2.68975e-12	3.20465e-11	152185
JMJD7	3.58494	2.70766e-12	3.22406e-11	100137047
PLOD3	4.29925	2.72311e-12	3.24052e-11	8985
MLKL	3.43714	2.73094e-12	3.24789e-11	197259
MANEA	4.03022	2.87311e-12	3.41493e-11	79694
DRAM1	3.66312	2.8754e-12	3.41561e-11	55332
UBE2B	3.90749	2.93488e-12	3.48418e-11	7320
MRPS28	5.11668	2.94645e-12	3.49583e-11	28957
CEBPZ	4.54976	2.97156e-12	3.52353e-11	10153
SLC35E2B	3.37866	2.98756e-12	3.54038e-11	728661
HSPA5	3.78397	2.99454e-12	3.54655e-11	3309
TSR3	4.26093	3.02619e-12	3.58189e-11	115939
UHMK1	3.85157	3.0525e-12	3.61088e-11	127933
PREX1	3.66505	3.09972e-12	3.66457e-11	57580
TOP1	4.09506	3.10681e-12	3.67077e-11	7150
SERF2	3.88931	3.12733e-12	3.69281e-11	10169
RPN2	4.7103	3.24781e-12	3.8328e-11	6185
HIST1H1E	4.71267	3.25743e-12	3.84187e-11	3008
EPB41	2.47722	3.4132e-12	4.02321e-11	2035
IGSF6	4.76822	3.4754e-12	4.0941e-11	10261
NIN	3.6892	3.52542e-12	4.15056e-11	51199
STX3	3.63918	3.53899e-12	4.16408e-11	6809
VPS45	3.5422	3.56437e-12	4.19145e-11	11311
ANKRD28	3.39542	3.58269e-12	4.21051e-11	23243
NECAP2	3.95718	3.60827e-12	4.23806e-11	55707
SYTL3	3.02835	3.62083e-12	4.25031e-11	94120
ATR	4.5909	3.62413e-12	4.25167e-11	545
P2RY10	2.75695	3.66765e-12	4.30019e-11	27334
RPL15	3.36131	3.70802e-12	4.34496e-11	6138
EFTUD2	3.8285	3.7588e-12	4.40187e-11	9343
GABARAPL2	5.39026	3.77119e-12	4.41379e-11	11345
LMAN2	4.08752	3.92469e-12	4.59073e-11	10960
PRKCD	4.37641	3.93528e-12	4.60042e-11	5580
SREK1	3.36044	3.99383e-12	4.66612e-11	140890
STMP1	4.04036	4.00755e-12	4.67847e-11	647087
KPNA1	3.5547	4.00911e-12	4.67847e-11	3836
CYTH4	3.86608	4.01565e-12	4.68336e-11	27128
PIK3CD	3.25629	4.06528e-12	4.73845e-11	5293
MBD4	3.67731	4.06825e-12	4.73914e-11	8930
DUSP1	4.18391	4.07448e-12	4.74362e-11	1843
KPNA4	2.91841	4.0804e-12	4.74774e-11	3840
MIS18BP1	3.36742	4.12604e-12	4.79803e-11	55320
TRAPPC6B	3.65568	4.13309e-12	4.80342e-11	122553
RAB4A	4.02116	4.13722e-12	4.80542e-11	5867
TASP1	3.87738	4.14994e-12	4.81737e-11	55617
ST3GAL1	2.96254	4.24217e-12	4.92157e-11	6482
RUFY3	3.36095	4.24527e-12	4.92228e-11	22902
FBXO33	3.43454	4.25685e-12	4.93284e-11	254170
NUDT13	3.97304	4.29958e-12	4.97944e-11	25961
POLD1	4.2706	4.32641e-12	5.0076e-11	5424
FGD3	3.89157	4.34878e-12	5.03056e-11	89846
GTF2F2	3.27536	4.35702e-12	5.03717e-11	2963
RBAK	3.78631	4.36114e-12	5.03901e-11	57786
CAB39	3.94577	4.38144e-12	5.05951e-11	51719
EIF3A	3.98375	4.41562e-12	5.09603e-11	8661
FUCA1	3.82047	4.5346e-12	5.23031e-11	2517
MARF1	7.94844	4.58552e-12	5.28598e-11	9665
DCAF12	4.07254	4.619e-12	5.32149e-11	25853
ATG4D	4.35251	4.64246e-12	5.34542e-11	84971
DNAJC3	3.53194	4.65854e-12	5.36082e-11	5611
MZT1	4.13325	4.71097e-12	5.41802e-11	440145
VAMP3	3.93658	4.74423e-12	5.45312e-11	9341
PPP1R12C	3.68718	4.7525e-12	5.45947e-11	54776
IDI1	3.29561	4.75734e-12	5.46188e-11	3422
KAT8	3.47438	4.77464e-12	5.47858e-11	84148
TRIM4	3.22844	4.77933e-12	5.4808e-11	89122
CFD	4.94059	4.79862e-12	5.49974e-11	1675
SPEN	2.97974	4.83332e-12	5.53632e-11	23013
KTN1	3.74604	4.84879e-12	5.55085e-11	3895
NEPRO	3.334	4.88913e-12	5.59381e-11	25871
HMGB1	3.3082	4.92064e-12	5.62662e-11	3146
MSS51	2.92228	5.00575e-12	5.72065e-11	118490
ANKRD11	2.69485	5.02311e-12	5.73719e-11	29123
TACO1	3.84362	5.03825e-12	5.75118e-11	51204
OLR1	4.46144	5.05864e-12	5.77114e-11	4973
REEP3	2.07766	5.12019e-12	5.83801e-11	221035
NBPF14	3.85139	5.13356e-12	5.84991e-11	25832
BCL10	3.22072	5.13893e-12	5.85267e-11	8915
NDUFA7	5.7626	5.149e-12	5.86079e-11	4701
ABCD3	3.69508	5.15289e-12	5.86185e-11	5825
AP2M1	4.34979	5.20311e-12	5.9156e-11	1173
NHLRC3	3.66278	5.26004e-12	5.97691e-11	387921
S100A10	4.83189	5.3553e-12	6.08139e-11	6281
GK	3.30561	5.35811e-12	6.08139e-11	2710
POLR2B	4.46776	5.36205e-12	6.08239e-11	5431
HSBP1L1	5.99379	5.43237e-12	6.15865e-11	440498
FYB1	4.2974	5.465e-12	6.1908e-11	2533
RNF219	4.03076	5.46696e-12	6.1908e-11	79596
PPP2CB	4.16075	5.5507e-12	6.28205e-11	5516
ST20	5.24734	5.63489e-12	6.37371e-11	400410
KPNA6	2.00136	5.64296e-12	6.37921e-11	23633
GOLGA5	4.34705	5.68915e-12	6.42777e-11	9950
RPRD1A	3.50849	5.73914e-12	6.48056e-11	55197
ARL6IP5	4.62115	5.74939e-12	6.48845e-11	10550
ZC3H15	4.36267	5.80057e-12	6.54251e-11	55854
CLEC7A	3.92684	5.81287e-12	6.55266e-11	64581
ACAP2	4.0611	5.86593e-12	6.60873e-11	23527
EXOSC6	2.73329	5.88795e-12	6.62978e-11	118460
LRPPRC	3.95923	5.90797e-12	6.64855e-11	10128
IPO4	4.91095	5.93814e-12	6.67873e-11	79711
ERMP1	3.99106	6.00057e-12	6.74513e-11	79956
ACSL3	3.69551	6.02638e-12	6.77031e-11	2181
EP400	3.21227	6.09968e-12	6.84879e-11	57634
CRYBG3	3.6005	6.11674e-12	6.86407e-11	131544
ARRDC4	3.95731	6.13044e-12	6.87556e-11	91947
NIFK	3.99935	6.21038e-12	6.96129e-11	84365
MAGT1	2.9935	6.3116e-12	7.07077e-11	84061
TOPORS	4.00325	6.36776e-12	7.12967e-11	10210
RABEP1	4.37134	6.3719e-12	7.13029e-11	9135
ZNF613	3.53448	6.38321e-12	7.13892e-11	79898
SLU7	3.48213	6.46706e-12	7.22864e-11	10569
DDX47	4.07561	6.48185e-12	7.23786e-11	51202
PSMB7	5.18677	6.48259e-12	7.23786e-11	5695
MRPL16	4.0869	6.57719e-12	7.33574e-11	54948
NDST2	3.24289	6.57764e-12	7.33574e-11	8509
CD84	3.04955	6.59279e-12	7.34852e-11	8832
COX17	5.14421	6.59807e-12	7.35028e-11	10063
RBBP6	3.22969	6.61158e-12	7.36121e-11	5930
AKAP11	3.95382	6.68477e-12	7.43854e-11	11215
KCTD12	4.04396	6.71372e-12	7.46658e-11	115207
CEP170	3.55261	6.73833e-12	7.48975e-11	9859
CHCHD7	3.89544	6.79269e-12	7.54596e-11	79145
RNF13	3.94709	6.82668e-12	7.57948e-11	11342
INTS7	3.11199	6.88275e-12	7.63747e-11	25896
E2F3	2.84735	6.89565e-12	7.64752e-11	1871
ADAM8	3.6516	6.9354e-12	7.68732e-11	101
NEK6	3.20712	6.93994e-12	7.68806e-11	10783
SMIM10L1	3.78308	7.00608e-12	7.75701e-11	100129361
GSK3B	3.22998	7.07258e-12	7.82628e-11	2932
DYNLT1	4.96577	7.09295e-12	7.84445e-11	6993
PPIL1	3.73754	7.12716e-12	7.87791e-11	51645
EIF2B5	3.73125	7.30108e-12	8.06567e-11	8893
PRPF18	2.13183	7.31306e-12	8.07441e-11	8559
INTS8	3.06085	7.34151e-12	8.10133e-11	55656
ERP44	3.78965	7.37586e-12	8.13472e-11	23071
GLOD4	3.73285	7.41735e-12	8.17595e-11	51031
NINJ1	4.44831	7.47238e-12	8.23204e-11	4814
TIMM44	3.91822	7.51258e-12	8.27174e-11	10469
FANCD2	2.89117	7.58314e-12	8.34481e-11	2177
HMGXB4	3.12912	7.64076e-12	8.40357e-11	10042
MRFAP1	3.41171	7.65701e-12	8.41679e-11	93621
COPS6	4.50872	7.69936e-12	8.45365e-11	10980
UBR3	4.08751	7.70005e-12	8.45365e-11	130507
PPM1M	3.56795	7.7033e-12	8.45365e-11	132160
CCDC25	3.69161	7.7931e-12	8.54748e-11	55246
PNRC1	4.21079	7.81832e-12	8.57041e-11	10957
ZNF808	3.537	7.83822e-12	8.58749e-11	388558
ABCA2	3.63228	7.87908e-12	8.6275e-11	20
TRMT1L	3.31987	7.88594e-12	8.63026e-11	81627
KLRG1	3.82917	7.93599e-12	8.67746e-11	10219
ATP5F1A	3.97276	7.93779e-12	8.67746e-11	498
EPG5	2.94384	7.96037e-12	8.69736e-11	57724
MTX3	2.64638	8.0547e-12	8.79559e-11	345778
TTC39C	2.7002	8.06001e-12	8.79655e-11	125488
ALKBH8	3.68485	8.08917e-12	8.82354e-11	91801
CALM2	4.40403	8.1099e-12	8.8413e-11	805
SEC14L1	3.8283	8.12102e-12	8.84858e-11	6397
HSPA9	3.63049	8.13686e-12	8.86098e-11	3313
KHDC4	4.33269	8.16048e-12	8.88183e-11	22889
KRAS	3.44709	8.1738e-12	8.89147e-11	3845
SNX25	3.24822	8.23641e-12	8.95468e-11	83891
CHMP7	3.40804	8.27285e-12	8.98938e-11	91782
ASAP1	3.84577	8.30074e-12	9.01476e-11	50807
SLC39A8	3.56002	8.31629e-12	9.02671e-11	64116
SENP2	4.04124	8.44073e-12	9.15679e-11	59343
NEK1	3.55759	8.46464e-12	9.17772e-11	4750
MFAP1	4.31362	8.48349e-12	9.19315e-11	4236
SLC12A6	2.76627	8.52512e-12	9.23323e-11	9990
THADA	3.90801	8.62137e-12	9.33238e-11	63892
CRYGS	5.54275	8.67219e-12	9.38229e-11	1427
MTBP	3.9407	8.68101e-12	9.38673e-11	27085
MEI1	4.66492	8.71867e-12	9.42232e-11	150365
CAT	4.81746	8.76993e-12	9.47257e-11	847
ACO1	3.59367	8.8389e-12	9.54189e-11	48
CYP51A1	2.78584	9.01955e-12	9.72634e-11	1595
NFYA	3.02442	9.06054e-12	9.76525e-11	4800
TBC1D10C	3.65082	9.1874e-12	9.89661e-11	374403
PPP4R1	3.62935	9.295e-12	1.00071e-10	9989
RBM27	3.52314	9.30562e-12	1.00131e-10	54439
TMEM220	3.47675	9.36231e-12	1.00687e-10	388335
STAM2	3.76893	9.37835e-12	1.00805e-10	10254
SEC24D	4.08553	9.43513e-12	1.0136e-10	9871
TSPAN14	2.81888	9.45032e-12	1.01469e-10	81619
RSRC2	4.18233	9.45982e-12	1.01516e-10	65117
ZBTB33	4.03049	9.47387e-12	1.01565e-10	10009
CCNH	4.18663	9.47467e-12	1.01565e-10	902
MMS22L	2.93913	9.48045e-12	1.01573e-10	253714
LYAR	4.52725	9.56646e-12	1.02439e-10	55646
ZNF384	3.37359	9.58627e-12	1.02596e-10	171017
COX20	4.04625	9.64162e-12	1.03133e-10	116228
SEC11C	5.46471	9.69048e-12	1.036e-10	90701
NOL8	2.94791	9.71003e-12	1.03753e-10	55035
CRIPT	2.76739	9.73461e-12	1.0391e-10	9419
DDX50	2.57554	9.73521e-12	1.0391e-10	79009
TMEM168	2.94046	9.7584e-12	1.04102e-10	64418
TNFRSF10A	3.49714	9.91687e-12	1.05736e-10	8797
ZNF551	2.96101	1.0065e-11	1.07257e-10	90233
ITIH4	3.86766	1.01168e-11	1.07708e-10	3700
ZNF33A	3.71044	1.01181e-11	1.07708e-10	7581
ACAD11	4.19804	1.0198e-11	1.085e-10	84129
WHAMM	2.7102	1.02186e-11	1.08661e-10	123720
P2RY13	4.23206	1.02621e-11	1.09066e-10	53829
PAPOLA	3.47674	1.04543e-11	1.11049e-10	10914
EMC2	3.57832	1.04601e-11	1.11052e-10	9694
UHRF2	3.6778	1.07199e-11	1.13749e-10	115426
HARS2	3.8826	1.07786e-11	1.1431e-10	23438
AFTPH	3.96329	1.0799e-11	1.14466e-10	54812
NUDT4	3.00973	1.0853e-11	1.14977e-10	11163
MAN1A2	3.93151	1.0938e-11	1.15816e-10	10905
PAK2	3.3908	1.09973e-11	1.16382e-10	5062
KIAA0040	3.3676	1.10606e-11	1.16989e-10	9674
STARD7	3.89389	1.11427e-11	1.17795e-10	56910
CNOT10	4.01896	1.1374e-11	1.20177e-10	25904
PTPRE	3.40526	1.14135e-11	1.20529e-10	5791
ATP11A	2.84641	1.16262e-11	1.22711e-10	23250
UAP1	3.97263	1.16333e-11	1.22721e-10	6675
WDR19	4.78818	1.16402e-11	1.22728e-10	57728
SRA1	3.73169	1.17242e-11	1.23548e-10	10011
SUMF1	3.17074	1.18229e-11	1.24522e-10	285362
PLCG2	4.51275	1.20229e-11	1.26514e-10	5336
MDH2	3.59805	1.20247e-11	1.26514e-10	4191
PDCD2	3.38812	1.20408e-11	1.26597e-10	5134
PHF20	2.5926	1.20454e-11	1.26597e-10	51230
PIGS	3.46115	1.21629e-11	1.27765e-10	94005
PAFAH2	2.78914	1.22146e-11	1.28241e-10	5051
FOXN2	3.69638	1.23004e-11	1.29073e-10	3344
CYFIP2	3.89085	1.23508e-11	1.29534e-10	26999
NPIPB4	2.95884	1.25553e-11	1.31609e-10	440345
CS	3.59086	1.26051e-11	1.32061e-10	1431
NPC1	3.10807	1.27282e-11	1.3328e-10	4864
FKBP2	5.40387	1.27462e-11	1.33362e-10	2286
PRDM4	3.48333	1.27494e-11	1.33362e-10	11108
RAB22A	3.16686	1.2776e-11	1.3357e-10	57403
EMILIN2	3.34671	1.28681e-11	1.34463e-10	84034
CTCF	3.77009	1.32872e-11	1.38769e-10	10664
SNRPE	3.99659	1.33327e-11	1.3917e-10	6635
DICER1	3.38033	1.33599e-11	1.39381e-10	23405
GOT1	3.65538	1.34083e-11	1.39813e-10	2805
ITPKB	2.18099	1.35141e-11	1.40842e-10	3707
AP3D1	3.55479	1.35284e-11	1.40918e-10	8943
MLH3	3.1168	1.36451e-11	1.41985e-10	27030
GCFC2	3.43748	1.36489e-11	1.41985e-10	6936
RBM7	2.68526	1.36546e-11	1.41985e-10	10179
ASB14	3.25384	1.36594e-11	1.41985e-10	142686
MPND	4.397	1.36721e-11	1.42043e-10	84954
WDFY4	3.2829	1.36942e-11	1.42198e-10	57705
CPLANE1	2.77056	1.37195e-11	1.42387e-10	65250
THUMPD1	3.27082	1.37375e-11	1.42499e-10	55623
PARVG	3.25877	1.38324e-11	1.43408e-10	64098
RPL22L1	3.93249	1.39079e-11	1.44116e-10	200916
ATAD3B	3.25556	1.39313e-11	1.44284e-10	83858
ABHD18	2.31854	1.40376e-11	1.45308e-10	80167
THUMPD3	2.95024	1.40566e-11	1.45429e-10	25917
PRDX6	4.13394	1.40934e-11	1.45724e-10	9588
44260	3.41658	1.40997e-11	1.45724e-10	54708
RPS27L	4.58551	1.41115e-11	1.4577e-10	51065
COTL1	3.9727	1.42098e-11	1.46709e-10	23406
ALDOC	4.18209	1.42638e-11	1.4719e-10	230
PLRG1	4.31913	1.43843e-11	1.48356e-10	5356
ORC2	3.80123	1.44421e-11	1.48815e-10	4999
TTN	2.91928	1.44437e-11	1.48815e-10	7273
TMEM167A	3.7325	1.45227e-11	1.49551e-10	153339
MRPS10	2.81376	1.45455e-11	1.49698e-10	55173
SNF8	4.10312	1.4552e-11	1.49698e-10	11267
CLK1	5.11989	1.46451e-11	1.50578e-10	1195
BCAS2	4.27492	1.47299e-11	1.51372e-10	10286
UCP2	4.49642	1.48086e-11	1.52102e-10	7351
TLR4	4.14502	1.49073e-11	1.53036e-10	7099
RIPK2	3.6922	1.50265e-11	1.5418e-10	8767
PCYT1A	3.7791	1.50566e-11	1.54409e-10	5130
CST3	4.23629	1.51316e-11	1.55098e-10	1471
ZNF736	3.23331	1.52149e-11	1.55873e-10	728927
ARF1	4.00742	1.52641e-11	1.56296e-10	375
HNRNPR	3.86979	1.54559e-11	1.58179e-10	10236
GTF3C6	4.28801	1.54944e-11	1.5849e-10	112495
BCLAF1	3.43908	1.56026e-11	1.59516e-10	9774
RWDD1	4.42498	1.60495e-11	1.64e-10	51389
L3MBTL3	3.46977	1.61795e-11	1.65243e-10	84456
WDSUB1	3.34473	1.62725e-11	1.66108e-10	151525
NUP210	3.11201	1.6347e-11	1.66783e-10	23225
PSENEN	4.46011	1.63763e-11	1.66997e-10	55851
NDUFS4	5.14204	1.64485e-11	1.67647e-10	4724
GTPBP4	4.07325	1.68292e-11	1.71439e-10	23560
IFI44	5.2572	1.68911e-11	1.71982e-10	10561
C1QC	4.69555	1.69031e-11	1.72016e-10	714
MOB4	3.46082	1.69679e-11	1.72587e-10	25843
C12orf75	4.41925	1.69968e-11	1.72706e-10	387882
ZNF836	3.27356	1.69971e-11	1.72706e-10	162962
SPP1	5.99705	1.70989e-11	1.73652e-10	6696
UBXN7	3.15008	1.72202e-11	1.74795e-10	26043
DOPEY1	3.65519	1.73609e-11	1.76133e-10	23033
APPL1	3.04435	1.74983e-11	1.77436e-10	26060
MASP2	3.30526	1.75547e-11	1.77918e-10	10747
ZSCAN16	3.50887	1.76379e-11	1.7867e-10	80345
MCTS1	2.22153	1.7764e-11	1.79856e-10	28985
LTV1	4.13481	1.78144e-11	1.80275e-10	84946
S100A8	7.12085	1.79822e-11	1.8188e-10	6279
CCDC138	3.6836	1.79936e-11	1.81902e-10	165055
CCNL1	3.791	1.80177e-11	1.82054e-10	57018
HMG20A	3.44308	1.80487e-11	1.82274e-10	10363
ACADVL	4.13484	1.83177e-11	1.84852e-10	37
NENF	4.33108	1.83225e-11	1.84852e-10	29937
RPL21	4.09843	1.84856e-11	1.86402e-10	6144
COPB2	4.10277	1.87917e-11	1.89394e-10	9276
PCNT	2.99693	1.8805e-11	1.89431e-10	5116
IMMP1L	3.44232	1.88277e-11	1.89564e-10	196294
ADO	3.18571	1.8866e-11	1.89854e-10	84890
NXPE3	2.47987	1.89267e-11	1.90368e-10	91775
SGPL1	3.19228	1.91705e-11	1.92722e-10	8879
GLTPD2	5.77716	1.9387e-11	1.94801e-10	388323
IL1B	4.32067	1.95253e-11	1.96092e-10	3553
STAB1	4.54488	1.96602e-11	1.97346e-10	23166
PDIA3	3.8848	1.96927e-11	1.97573e-10	2923
SAT1	5.19841	1.98505e-11	1.99055e-10	6303
MPC2	4.03949	1.98898e-11	1.99349e-10	25874
CARS2	3.33656	1.99614e-11	1.99966e-10	79587
LMBRD1	4.44844	2.02054e-11	2.02308e-10	55788
ATG12	3.23862	2.02915e-11	2.03069e-10	9140
YIPF1	4.24175	2.04934e-11	2.04986e-10	54432
ABRACL	4.93367	2.05688e-11	2.05636e-10	58527
HIST1H2BH	4.71971	2.06695e-11	2.0654e-10	8345
CSNK2A1	3.43562	2.08304e-11	2.08043e-10	1457
SKAP2	3.83578	2.12679e-11	2.12305e-10	8935
TTF1	3.03419	2.12982e-11	2.12501e-10	7270
FLT3LG	4.18825	2.13109e-11	2.12521e-10	2323
PSMD7	3.85719	2.13559e-11	2.12863e-10	5713
ATP6V1A	2.73166	2.14951e-11	2.14143e-10	523
CGAS	3.47839	2.15956e-11	2.15037e-10	115004
MKRN1	3.82197	2.16122e-11	2.15077e-10	23608
CSTF2T	3.24038	2.16212e-11	2.15077e-10	23283
ZC3H13	3.41107	2.1654e-11	2.15261e-10	23091
H3F3B	4.42141	2.16614e-11	2.15261e-10	3021
OXR1	3.64281	2.17058e-11	2.15595e-10	55074
NUF2	4.75934	2.17321e-11	2.15747e-10	83540
PRKRA	3.76651	2.19681e-11	2.17982e-10	8575
SAFB2	3.33448	2.19867e-11	2.18057e-10	9667
UTP3	3.22368	2.20506e-11	2.18582e-10	57050
MSN	3.62773	2.20809e-11	2.18734e-10	4478
SLAMF1	3.83028	2.20903e-11	2.18734e-10	6504
FAM117A	3.64557	2.20989e-11	2.18734e-10	81558
PIBF1	4.07724	2.25266e-11	2.22856e-10	10464
IER2	3.6828	2.25879e-11	2.23352e-10	9592
PCGF1	5.28819	2.26293e-11	2.2365e-10	84759
[truncated: 5,141 more rows]

## Sheet: Table S2
Table S2. Differentiallly expressed genes for functional enrichment analysis
IE up (Gene ID)	IE down (Gene ID)
8363	29980
107984138	643680
284996	3373
5202	100462983
10430	5145
9553	646892
23480	5178
338657	51704
90480	221937
10565	136332
3930	3488
115416	105379547
375035	282966
23409	57188
100462977	107986175
728642	79088
29110	93166
114769	10071
9406	125965
29880	91608
203260	7638
1051	154141
4121	11030
7515	339479
113174	107987364
7511	84168
113402	653427
120892	354
1604	2827
2203	25802
4925	728310
54887	101060179
6894	56899
4820	6422
8754	4916
100506144	220441
55837	6870
6884	147
121536	100130370
9047	107984590
80318	23551
5966	23187
9497	54361
57609	2328
84272	633
84572	27330
8685	117195
200185	26648
3002	23090
26136	9564
84319	11211
151613	221416
23352	5596
253260	347169
7675	27112
64926	2532
51520	120114
1475	105378952
160364	7478
9595	5818
9332	440243
23512	8324
6628	29930
55768	7043
51703	22874
84233	353324
83732	84662
1345	9627
51184	134391
79008	107987397
548593	400745
55858	9796
54503	2196
65008	151516
26018	84074
10084	157848
51096	728419
57003	1266
120425	400359
58155	6764
5359	421
11319	112267886
60487	5638
116984	338755
64776	642968
10154	283777
22990	6529
9988	9715
81533	25925
56954	491
546	4045
6198	3581
6846	646962
1486	1262
3709	7275
79887	6854
5788	5159
80762	100129520
9360	1282
7562	347735
5393	624
1362	79778
7175	100287513
84991	54827
201973	102723502
55127	728393
254531	55638
3683	284353
79665	3467
196441	5212
6351	728405
3156	100507527
91351	116135
3978	399823
9968	112268076
55726	60676
23165	3625
64859	5099
199746	4920
22900	84107
54536	729159
23593	105379443
1263	100132874
64332	78995
4688	50649
57326	114795
4360	107986217
51622	727830
91949	2707
729230	2246
7321	92293
2073	341640
25996	375607
29081	2173
84196	83543
51124	653404
51074	947
55599	57619
107985678	126393
5973	25928
2584	102724265
84343	100996758
84693	135932
51019	55034
7072	1834
80896	3788
51126	100129528
6651	136
4706	390197
55631	643136
4815	388697
101929950	23563
114799	6344
23499	6299
9933	5317
57614	4584
94101	201456
7884	260334
3687	4188
57620	152065
11262	3868
931	541468
10462	148523
23505	94233
8872	23302
200576	2737
51382	6910
11010	641455
9946	219952
4001	222662
6120	400793
1806	27302
9183	64409
3396	219875
6294	10804
54	84808
6240	2312
7290	7070
54482	101060351
2633	79190
55236	200373
221656	10369
375190	105373297
80184	105376353
3188	57528
10535	9721
55791	85449
7097	23286
80853	387694
3001	728373
4714	345193
23483	25805
91526	102724197
54997	107987388
2548	63947
5411	10268
1130	338751
1731	221935
79703	1238
10875	285671
9129	121643
3638	342931
10908	1261
96459	2709
23149	23114
56950	107986755
23224	57586
25901	1948
23344	146395
55023	199920
4725	2155
7443	151176
8890	364
23012	23493
9044	57830
57102	54212
3459	4440
81671	79762
10312	8999
1824	6662
10180	6664
80267	348013
8302	474
26046	327657
51527	51673
6834	9479
10247	374946
80208	11167
57231	101928764
3087	341880
11119	100996413
30836	112267859
1120	652
240	157753
11216	3736
149628	26211
83548	2670
51726	9038
51706	3204
5252	112268394
2787	1582
5033	29124
51001	653145
100506736	54587
8880	165721
54969	56113
100132406	63976
55300	7772
142910	8470
4790	105377792
123283	5678
1479	2243
10396	57216
8443	105376731
9976	5568
55969	10739
3590	107985911
5984	152
10390	440695
26253	6492
9014	126326
1606	146664
5189	79849
55319	1814
1396	83394
55229	2917
51071	283463
100534599	2736
79023	10888
51451	80309
54832	6927
84188	105369591
1105	9027
7174	5136
6515	10810
28969	26740
3695	2978
1069	6819
8875	728379
133418	51305
7507	401447
51110	5064
51143	30820
5321	65121
22914	441490
8078	11248
51735	10570
11064	221468
5289	158067
6598	4978
146206	81851
86	56108
6741	4994
23077	85443
5447	79953
490	157695
1462	358
1801	2195
9791	79173
80097	219578
10135	107984851
79833	51454
51167	347688
54504	5154
2015	138009
5111	5648
5557	136242
919	127731
115817	49860
5955	23532
10196	3350
55120	6900
821	133482
408050	79098
9282	219436
5360	79633
23401	102724151
55754	255725
23429	118738
54893	121256
10403	283111
203228	1549
23360	3973
79630	4281
4905	11099
1230	153743
25998	497190
29957	148252
10289	728215
11009	23457
9585	135138
10471	10076
84314	100996721
55215	2302
90592	127707
692312	79861
6653	7025
6873	219527
7941	5267
8892	105376917
6813	3745
26355	60680
3575	105378479
115548	388630
10954	83550
8826	100288966
85437	2251
2212	2103
23517	23418
7389	3834
8883	100652833
128061	389151
10409	1581
7184	60529
3460	165829
55876	339976
9577	5364
10165	218
85014	57687
4683	147710
22875	6547
3988	6528
280	23120
2539	146183
387357	253738
10131	390082
29071	4586
8099	728369
10600	285556
5876	645961
23474	94030
22803	55065
84295	2658
152518	3172
2582	112268391
27284	287015
29909	56917
26751	105378193
4712	257407
10723	221476
196792	100507421
29087	23025
1652	140453
692094	105372798
26578	123775
3561	8786
10528	391195
6902	150572
54802	23767
84301	105378696
114926	2840
51562	63876
128308	27254
23317	6329
55365	2138
8533	147646
79153	7703
91298	129080
83719	399474
25797	23105
9652	94137
8086	131405
10885	27324
131450	26476
64983	390538
84707	388960
441108	1136
7873	100287178
84769	7054
1520	100505679
339804	119385
100	149281
23228	1956
11326	51059
118487	10083
2215	9615
283579	54967
115908	105371253
23398	374654
6856	56143
645	112755
2180	2863
388372	94026
1062	377047
100526664	339512
123036	100505753
56984	107984512
51076	138883
55082	101927401
708	127534
79441	390265
10051	319101
28998	8392
2632	81792
110599588	284257
49856	10395
2268	646
7673	144347
6355	94025
126119	8788
56994	388282
64965	10391
6814	84249
84058	127435
1633	1364
1052	548596
81704	401663
11275	84985
5534	5308
8678	282973
338339	112268395
6347	8534
29074	56098
8850	81849
1070	2687
665	102724770
23325	112267882
8813	2009
5997	3744
8972	389610
64951	4222
3512	642843
23	1009
7076	728588
27430	83987
26574	653166
833	389799
51002	29943
55783	219539
2	79776
55003	390061
440957	390264
5931	56123
102723859	55742
55015	441670
126003	4908
838	4102
57228	23017
911	7102
53916	3651
8658	389761
4726	389857
2999	441495
79752	729458
100271849	112268270
51094	3371
644	7003
10735	286753
440836	80816
2322	56603
3958	3321
3071	107987013
55814	2900
3181	881
10010	107986163
221154	5030
23420	56128
7136	30846
9136	4909
7295	107985410
6015	56156
3126	6493
28956	4239
116540	107984728
967	3848
100529261	7021
29992	10579
3822	390113
55578	386685
10000	3739
6402	374569
1632	6928
11258	28999
154075	133121
2717	10
84916	100169851
5699	148741
83982	1271
1509	646915
79888	51285
366	729085
283927	105377021
92745	387778
57129	256144
6280	107986354
8881	81569
348	65061
51003	25823
28957	353132
11345	90827
9665	26285
4701	54567
440498	89780
400410	4128
5695	140766
10063	341567
1427	729238
90701	6703
2286	128209
1195	347853
4724	26150
10561	285641
6696	29850
6279	90523
388323	126638
6303	389337
84759	200150
3134	392309
51025	56344
128646	728400
6001	3671
1178	2705
84658	6861
80230	9469
221960	8912
404734	1410
2919	340359
10744	116512
1084	284382
7791	57795
57659	23617
25950	2299
10437	183
341	5949
11165	54566
597	22844
3957	26539
7130	5535
5004	389602
102725035	6424
140823	145264
6606	353133
8331	440163
5827	340562
5427	3751
100873985	25758
2205	6331
102800317	57495
8148	158787
127495	4991
84419	26508
306	402569
3127	125958
199	359
282618	283999
605	219493
4715	84302
51668	219437
8355	9001
3109	644139
2207	26534
10211	4661
79081	114780
29089	22953
116842	118461
3115	128853
57661	254187
11102	105370691
54958	80131
79897	11075
285016	105369201
7305	6376
8352	259308
7917	9248
140606	728116
9086	8403
84960	102724751
56729	145858
100131801	137902
100527963	219484
128229	57834
283870	353135
135154	4803
4708	107983958
475	102723655
143941	143502
100128569	105377650
107987462	221938
730394	3306
145553	55224
100506374	140628
6590	202134
653598	164592
100533106	9088
521
259289
6283
257144
23522
8681
2952
112267940
55750
9582
107987155
2204
11162
200634
100302652
3125
407977
10588
4277
3117
112268392
100528064
107986729
4495
1208
80212
79143
336
1668
6991
114791
3145
105375106
11172
146456
3123
3042
728361
552891
3105
3113
105376678
100526772
3934
100528032
29965
388588
55722
245802
4496
10344
100533496

## Sheet: Table S3
Table S3. Functional enrichment analysis of DEGs and the enriched terms
Category	CategoryID	GO	Description	PARENT_GO	LogP	Enrichment	Z-score	#TotalGeneInLibrary	#GeneInGO	#GeneInHitList	#GeneInGOAndHitList	%InGO	STDV %InGO	GeneID	Hits	Log(q-value)	GeneList
KEGG Pathway	24	hsa04740	Olfactory transduction		-16	4.8	11	30211	441	569	40	7	1.1	1261|1262|4991|4994|5136|5568|6547|8392|26211|26476|26534|26539|26648|26740|125958|138883|143502|219436|219437|219484|219493|219875|219952|255725|256144|283111|338751|338755|347169|390061|390082|390113|390197|390264|390265|390538|391195|392309|441670|653166	CNGA3|CNGA4|OR1D2|OR3A1|PDE1A|PRKACG|SLC8A3|OR3A3|OR2F1|OR10J1|OR10G2|OR10H1|OR7E24|OR1J2|OR7D4|OR1N1|OR52I2|OR5D14|OR5L1|OR5M8|OR5AR1|OR4D5|OR6Q1|OR52B2|OR4C3|OR51V1|OR52L1|OR2AG2|OR1B1|OR51Q1|OR52E5|OR4X1|OR4D10|OR10G4|OR10G7|OR4M2|OR2T33|OR13J1|OR4M1|OR1D4	-11	IE down
GO Biological Processes	19	GO:0007606	sensory perception of chemical stimulus	19_GO:0032501 multicellular organismal process	-14	4.1	10	30211	528	569	41	7.2	1.1	1262|4991|4994|8392|9038|22953|26211|26476|26534|26539|26648|26740|29850|125958|127534|138883|143502|219436|219437|219484|219493|219875|219952|255725|256144|283111|338751|338755|347169|390061|390082|390113|390197|390264|390265|390538|391195|392309|401663|441670|653166	CNGA4|OR1D2|OR3A1|OR3A3|TAAR5|P2RX2|OR2F1|OR10J1|OR10G2|OR10H1|OR7E24|OR1J2|TRPM5|OR7D4|GJB4|OR1N1|OR52I2|OR5D14|OR5L1|OR5M8|OR5AR1|OR4D5|OR6Q1|OR52B2|OR4C3|OR51V1|OR52L1|OR2AG2|OR1B1|OR51Q1|OR52E5|OR4X1|OR4D10|OR10G4|OR10G7|OR4M2|OR2T33|OR13J1|OR51H1|OR4M1|OR1D4	-10	IE down
GO Biological Processes	19	GO:0007608	sensory perception of smell	19_GO:0032501 multicellular organismal process	-14	4.4	10	30211	458	569	38	6.7	1	1262|4991|4994|8392|26211|26476|26534|26539|26648|26740|125958|127534|138883|143502|219436|219437|219484|219493|219875|219952|255725|256144|283111|338751|338755|347169|390061|390082|390113|390197|390264|390265|390538|391195|392309|401663|441670|653166	CNGA4|OR1D2|OR3A1|OR3A3|OR2F1|OR10J1|OR10G2|OR10H1|OR7E24|OR1J2|OR7D4|GJB4|OR1N1|OR52I2|OR5D14|OR5L1|OR5M8|OR5AR1|OR4D5|OR6Q1|OR52B2|OR4C3|OR51V1|OR52L1|OR2AG2|OR1B1|OR51Q1|OR52E5|OR4X1|OR4D10|OR10G4|OR10G7|OR4M2|OR2T33|OR13J1|OR51H1|OR4M1|OR1D4	-10	IE down
GO Biological Processes	19	GO:0050911	detection of chemical stimulus involved in sensory perception of smell	19_GO:0032501 multicellular organismal process	-13	4.4	9.9	30211	432	569	36	6.3	1	4991|4994|8392|26211|26476|26534|26539|26648|26740|125958|138883|143502|219436|219437|219484|219493|219875|219952|255725|256144|283111|338751|338755|347169|390061|390082|390113|390197|390264|390265|390538|391195|392309|401663|441670|653166	OR1D2|OR3A1|OR3A3|OR2F1|OR10J1|OR10G2|OR10H1|OR7E24|OR1J2|OR7D4|OR1N1|OR52I2|OR5D14|OR5L1|OR5M8|OR5AR1|OR4D5|OR6Q1|OR52B2|OR4C3|OR51V1|OR52L1|OR2AG2|OR1B1|OR51Q1|OR52E5|OR4X1|OR4D10|OR10G4|OR10G7|OR4M2|OR2T33|OR13J1|OR51H1|OR4M1|OR1D4	-9.7	IE down
GO Biological Processes	19	GO:0051606	detection of stimulus	19_GO:0050896 response to stimulus	-13	3.6	9.4	30211	666	569	45	7.9	1.1	2978|3651|3736|4991|4994|7043|8392|22953|23418|26211|26476|26534|26539|26648|26740|94233|114780|125958|138883|143502|219436|219437|219484|219493|219875|219952|222662|255725|256144|283111|338751|338755|347169|390061|390082|390113|390197|390264|390265|390538|391195|392309|401663|441670|653166	GUCA1A|PDX1|KCNA1|OR1D2|OR3A1|TGFB3|OR3A3|P2RX2|CRB1|OR2F1|OR10J1|OR10G2|OR10H1|OR7E24|OR1J2|OPN4|PKD1L2|OR7D4|OR1N1|OR52I2|OR5D14|OR5L1|OR5M8|OR5AR1|OR4D5|OR6Q1|LHFPL5|OR52B2|OR4C3|OR51V1|OR52L1|OR2AG2|OR1B1|OR51Q1|OR52E5|OR4X1|OR4D10|OR10G4|OR10G7|OR4M2|OR2T33|OR13J1|OR51H1|OR4M1|OR1D4	-9.5	IE down
GO Biological Processes	19	GO:0009593	detection of chemical stimulus	19_GO:0050896 response to stimulus	-13	4	9.6	30211	512	569	39	6.9	1.1	3651|4991|4994|7043|8392|22953|26211|26476|26534|26539|26648|26740|125958|138883|143502|219436|219437|219484|219493|219875|219952|255725|256144|283111|338751|338755|347169|390061|390082|390113|390197|390264|390265|390538|391195|392309|401663|441670|653166	PDX1|OR1D2|OR3A1|TGFB3|OR3A3|P2RX2|OR2F1|OR10J1|OR10G2|OR10H1|OR7E24|OR1J2|OR7D4|OR1N1|OR52I2|OR5D14|OR5L1|OR5M8|OR5AR1|OR4D5|OR6Q1|OR52B2|OR4C3|OR51V1|OR52L1|OR2AG2|OR1B1|OR51Q1|OR52E5|OR4X1|OR4D10|OR10G4|OR10G7|OR4M2|OR2T33|OR13J1|OR51H1|OR4M1|OR1D4	-9.5	IE down
Canonical Pathways	11	M5885	NABA MATRISOME ASSOCIATED		-13	3.4	9.2	30211	751	569	48	8.4	1.2	183|652|2155|2246|2251|2312|2658|3373|3467|3625|4584|4586|4803|4908|4909|5154|5267|5364|5648|6376|6422|6424|7043|7478|10071|11167|27302|29124|49860|54361|57188|57795|60676|81792|89780|94025|126638|140453|140766|145264|283463|327657|339479|341640|388697|497190|653145|729238	AGT|BMP4|F7|FGF1|FGF6|FLG|GDF2|HYAL1|IFNW1|INHBB|MUC3A|MUC5AC|NGF|NTF3|NTF4|PDGFA|SERPINA4|PLXNB1|MASP1|CX3CL1|SFRP1|SFRP4|TGFB3|WNT8A|MUC12|FSTL1|BMP10|LGALS13|CRNN|WNT4|ADAMTSL3|BRINP2|PAPPA2|ADAMTS12|WNT3A|MUC16|RPTN|MUC17|ADAMTS14|SERPINA12|MUC19|SERPINA9|BRINP3|FREM2|HRNR|CLEC18B|ANXA8|SFTPA2	-9.5	IE down
GO Biological Processes	19	GO:0050906	detection of stimulus involved in sensory perception	19_GO:0032501 multicellular organismal process	-13	3.9	9.5	30211	542	569	40	7	1.1	3736|4991|4994|8392|23418|26211|26476|26534|26539|26648|26740|94233|125958|138883|143502|219436|219437|219484|219493|219875|219952|222662|255725|256144|283111|338751|338755|347169|390061|390082|390113|390197|390264|390265|390538|391195|392309|401663|441670|653166	KCNA1|OR1D2|OR3A1|OR3A3|CRB1|OR2F1|OR10J1|OR10G2|OR10H1|OR7E24|OR1J2|OPN4|OR7D4|OR1N1|OR52I2|OR5D14|OR5L1|OR5M8|OR5AR1|OR4D5|OR6Q1|LHFPL5|OR52B2|OR4C3|OR51V1|OR52L1|OR2AG2|OR1B1|OR51Q1|OR52E5|OR4X1|OR4D10|OR10G4|OR10G7|OR4M2|OR2T33|OR13J1|OR51H1|OR4M1|OR1D4	-9.5	IE down
GO Biological Processes	19	GO:0007423	sensory organ development	19_GO:0032502 developmental process	-12	3.8	9.1	30211	551	569	39	6.9	1.1	474|491|652|1282|1410|1956|2103|2138|2195|2299|2737|4909|4916|4920|5145|5154|5159|5308|5818|6662|6664|7021|7043|7054|7070|7275|10083|10804|23418|23493|56603|56917|89780|94137|94233|121643|221935|222662|341640	ATOH1|ATP2B2|BMP4|COL4A1|CRYAB|EGFR|ESRRB|EYA1|FAT1|FOXI1|GLI3|NTF4|NTRK3|ROR2|PDE6A|PDGFA|PDGFRB|PITX2|NECTIN1|SOX9|SOX11|TFAP2B|TGFB3|TH|THY1|TUB|USH1C|GJB6|CRB1|HEY2|CYP26B1|MEIS3|WNT3A|RP1L1|OPN4|FOXN4|SDK1|LHFPL5|FREM2	-8.6	IE down
GO Biological Processes	19	GO:0050907	detection of chemical stimulus involved in sensory perception	19_GO:0032501 multicellular organismal process	-12	4	9.2	30211	478	569	36	6.3	1	4991|4994|8392|26211|26476|26534|26539|26648|26740|125958|138883|143502|219436|219437|219484|219493|219875|219952|255725|256144|283111|338751|338755|347169|390061|390082|390113|390197|390264|390265|390538|391195|392309|401663|441670|653166	OR1D2|OR3A1|OR3A3|OR2F1|OR10J1|OR10G2|OR10H1|OR7E24|OR1J2|OR7D4|OR1N1|OR52I2|OR5D14|OR5L1|OR5M8|OR5AR1|OR4D5|OR6Q1|OR52B2|OR4C3|OR51V1|OR52L1|OR2AG2|OR1B1|OR51Q1|OR52E5|OR4X1|OR4D10|OR10G4|OR10G7|OR4M2|OR2T33|OR13J1|OR51H1|OR4M1|OR1D4	-8.6	IE down
GO Biological Processes	19	GO:0072001	renal system development	19_GO:0032502 developmental process	-11	4.8	9.2	30211	297	569	27	4.7	0.89	183|359|652|947|1282|1948|2138|2246|2302|2736|2737|5159|6299|6422|6492|6662|6664|6928|7021|26508|27302|28999|54361|56603|57216|84662|341640	AGT|AQP2|BMP4|CD34|COL4A1|EFNB2|EYA1|FGF1|FOXJ1|GLI2|GLI3|PDGFRB|SALL1|SFRP1|SIM1|SOX9|SOX11|HNF1B|TFAP2B|HEYL|BMP10|KLF15|WNT4|CYP26B1|VANGL2|GLIS2|FREM2	-7.7	IE down
GO Biological Processes	19	GO:0098609	cell-cell adhesion	19_GO:0022610 biological adhesion	-10	3.6	8.3	30211	533	569	36	6.3	1	421|947|1009|1266|1364|1956|2195|2196|2243|5099|5317|5818|6376|6662|6900|7070|10076|23114|23418|23767|26285|29930|49860|55742|56098|56108|56113|56123|56128|56143|79633|89780|94030|120114|140628|221935	ARVCF|CD34|CDH11|CNN3|CLDN4|EGFR|FAT1|FAT2|FGA|PCDH7|PKP1|NECTIN1|CX3CL1|SOX9|CNTN2|THY1|PTPRU|NFASC|CRB1|FLRT3|CLDN17|PCDHB1|CRNN|PARVA|PCDHGC4|PCDHGA7|PCDHGA2|PCDHB13|PCDHB8|PCDHA5|FAT4|WNT3A|LRRC4B|FAT3|GATA5|SDK1	-7.3	IE down
GO Biological Processes	19	GO:0001822	kidney development	19_GO:0032502 developmental process	-10	4.8	9	30211	288	569	26	4.6	0.88	183|359|652|947|1948|2138|2246|2302|2736|2737|5159|6299|6422|6492|6662|6664|6928|7021|26508|27302|28999|54361|56603|57216|84662|341640	AGT|AQP2|BMP4|CD34|EFNB2|EYA1|FGF1|FOXJ1|GLI2|GLI3|PDGFRB|SALL1|SFRP1|SIM1|SOX9|SOX11|HNF1B|TFAP2B|HEYL|BMP10|KLF15|WNT4|CYP26B1|VANGL2|GLIS2|FREM2	-7.3	IE down
GO Biological Processes	19	GO:0001655	urogenital system development	19_GO:0032502 developmental process	-10	4.5	8.8	30211	334	569	28	4.9	0.91	183|359|652|947|1282|1948|2138|2246|2302|2736|2737|3371|5159|6299|6422|6492|6662|6664|6928|7021|26508|27302|28999|54361|56603|57216|84662|341640	AGT|AQP2|BMP4|CD34|COL4A1|EFNB2|EYA1|FGF1|FOXJ1|GLI2|GLI3|TNC|PDGFRB|SALL1|SFRP1|SIM1|SOX9|SOX11|HNF1B|TFAP2B|HEYL|BMP10|KLF15|WNT4|CYP26B1|VANGL2|GLIS2|FREM2	-7.3	IE down
GO Biological Processes	19	GO:0034330	cell junction organization	19_GO:0009987 cellular process	-9.8	3.7	8.2	30211	473	569	33	5.8	0.98	421|1009|1282|1364|1948|2705|5064|5317|5364|5818|6376|6529|6547|6900|7043|7070|10369|10391|10395|10804|10810|22953|23025|23114|23767|26285|55638|56098|56123|79778|89780|94030|221935	ARVCF|CDH11|COL4A1|CLDN4|EFNB2|GJB1|PALM|PKP1|PLXNB1|NECTIN1|CX3CL1|SLC6A1|SLC8A3|CNTN2|TGFB3|THY1|CACNG2|CORO2B|DLC1|GJB6|WASF3|P2RX2|UNC13A|NFASC|FLRT3|CLDN17|SYBU|PCDHGC4|PCDHB13|MICALL2|WNT3A|LRRC4B|SDK1	-7	IE down
GO Biological Processes	19	GO:0045165	cell fate commitment	19_GO:0032502 developmental process	-9.5	5	8.7	30211	244	569	23	4	0.83	474|652|2138|2736|2737|4909|4916|4920|6422|6662|6910|6928|7478|23493|25925|54361|54567|56603|89780|121643|140628|157848|347853	ATOH1|BMP4|EYA1|GLI2|GLI3|NTF4|NTRK3|ROR2|SFRP1|SOX9|TBX5|HNF1B|WNT8A|HEY2|ZNF521|WNT4|DLL4|CYP26B1|WNT3A|FOXN4|GATA5|NKX6-3|TBX10	-6.7	IE down
GO Biological Processes	19	GO:0071363	cellular response to growth factor stimulus	19_GO:0050896 response to stimulus	-9.4	3.7	8	30211	464	569	32	5.6	0.97	652|1956|2246|2251|2658|3373|4803|4908|4909|4916|4920|5154|5159|5678|6422|6662|7043|7054|9001|9564|11075|23767|25805|25928|26508|27302|54361|54567|81792|128853|131405|140628	BMP4|EGFR|FGF1|FGF6|GDF2|HYAL1|NGF|NTF3|NTF4|NTRK3|ROR2|PDGFA|PDGFRB|PSG9|SFRP1|SOX9|TGFB3|TH|HAP1|BCAR1|STMN2|FLRT3|BAMBI|SOSTDC1|HEYL|BMP10|WNT4|DLL4|ADAMTS12|DUSP15|TRIM71|GATA5	-6.7	IE down
GO Biological Processes	19	GO:0048598	embryonic morphogenesis	19_GO:0032502 developmental process	-9.3	3.3	7.8	30211	576	569	36	6.3	1	474|652|2138|2299|2709|2736|2737|3204|3373|3651|4188|4920|6299|6422|6662|6664|6910|6928|7043|7054|7703|10083|10395|10804|23767|54361|54567|56603|57216|57619|60529|89780|121643|131405|222662|341640	ATOH1|BMP4|EYA1|FOXI1|GJB5|GLI2|GLI3|HOXA7|HYAL1|PDX1|MDFI|ROR2|SALL1|SFRP1|SOX9|SOX11|TBX5|HNF1B|TGFB3|TH|PCGF2|USH1C|DLC1|GJB6|FLRT3|WNT4|DLL4|CYP26B1|VANGL2|SHROOM3|ALX4|WNT3A|FOXN4|TRIM71|LHFPL5|FREM2	-6.6	IE down
GO Biological Processes	19	GO:0030855	epithelial cell differentiation	19_GO:0032502 developmental process	-9.3	3.4	7.8	30211	549	569	35	6.2	1	474|652|947|1266|1282|1834|2195|2302|2312|3172|3651|3868|4440|5308|6299|6662|6664|6703|6928|8324|10083|11167|23493|28999|54361|56603|57619|81569|140628|157848|222662|353132|353133|353135|388697	ATOH1|BMP4|CD34|CNN3|COL4A1|DSPP|FAT1|FOXJ1|FLG|HNF4A|PDX1|KRT16|MSI1|PITX2|SALL1|SOX9|SOX11|SPRR2D|HNF1B|FZD7|USH1C|FSTL1|HEY2|KLF15|WNT4|CYP26B1|SHROOM3|ACTL8|GATA5|NKX6-3|LHFPL5|LCE1B|LCE1C|LCE1E|HRNR	-6.6	IE down
GO Biological Processes	19	GO:0002009	morphogenesis of an epithelium	19_GO:0032502 developmental process	-9.3	3.7	8	30211	443	569	31	5.4	0.95	652|1282|1948|1956|2138|2195|2246|2658|2736|2737|3371|3488|3651|3868|6299|6422|6662|6664|6910|6928|10395|23767|25928|54361|54567|57216|57619|89780|121643|131405|341640	BMP4|COL4A1|EFNB2|EGFR|EYA1|FAT1|FGF1|GDF2|GLI2|GLI3|TNC|IGFBP5|PDX1|KRT16|SALL1|SFRP1|SOX9|SOX11|TBX5|HNF1B|DLC1|FLRT3|SOSTDC1|WNT4|DLL4|VANGL2|SHROOM3|WNT3A|FOXN4|TRIM71|FREM2	-6.6	IE down
GO Biological Processes	19	GO:0048729	tissue morphogenesis	19_GO:0032502 developmental process	-9.2	3.4	7.7	30211	554	569	35	6.2	1	652|1282|1948|1956|2138|2195|2246|2658|2736|2737|3371|3488|3651|3868|6299|6422|6662|6664|6910|6928|10395|23493|23767|25928|26508|27302|54361|54567|57216|57619|89780|121643|131405|140628|341640	BMP4|COL4A1|EFNB2|EGFR|EYA1|FAT1|FGF1|GDF2|GLI2|GLI3|TNC|IGFBP5|PDX1|KRT16|SALL1|SFRP1|SOX9|SOX11|TBX5|HNF1B|DLC1|HEY2|FLRT3|SOSTDC1|HEYL|BMP10|WNT4|DLL4|VANGL2|SHROOM3|WNT3A|FOXN4|TRIM71|GATA5|FREM2	-6.6	IE down
GO Biological Processes	19	GO:0098742	cell-cell adhesion via plasma-membrane adhesion molecules	19_GO:0022610 biological adhesion	-9.1	4.8	8.4	30211	257	569	23	4	0.83	421|1009|1364|2195|2196|5099|5818|6900|23418|23767|26285|29930|56098|56108|56113|56123|56128|56143|79633|94030|120114|140628|221935	ARVCF|CDH11|CLDN4|FAT1|FAT2|PCDH7|NECTIN1|CNTN2|CRB1|FLRT3|CLDN17|PCDHB1|PCDHGC4|PCDHGA7|PCDHGA2|PCDHB13|PCDHB8|PCDHA5|FAT4|LRRC4B|FAT3|GATA5|SDK1	-6.4	IE down
GO Biological Processes	19	GO:0070848	response to growth factor	19_GO:0050896 response to stimulus	-8.8	3.4	7.6	30211	493	569	32	5.6	0.97	652|1956|2246|2251|2658|3373|4803|4908|4909|4916|4920|5154|5159|5678|6422|6662|7043|7054|9001|9564|11075|23767|25805|25928|26508|27302|54361|54567|81792|128853|131405|140628	BMP4|EGFR|FGF1|FGF6|GDF2|HYAL1|NGF|NTF3|NTF4|NTRK3|ROR2|PDGFA|PDGFRB|PSG9|SFRP1|SOX9|TGFB3|TH|HAP1|BCAR1|STMN2|FLRT3|BAMBI|SOSTDC1|HEYL|BMP10|WNT4|DLL4|ADAMTS12|DUSP15|TRIM71|GATA5	-6.2	IE down
GO Biological Processes	19	GO:0048568	embryonic organ development	19_GO:0032502 developmental process	-8.6	3.6	7.6	30211	446	569	30	5.3	0.94	474|652|1956|2138|2299|2709|2736|2737|3204|3373|4188|4920|5154|5308|6299|6662|6664|6928|7003|7043|7054|7703|10083|10804|23493|57216|60529|89780|121643|222662	ATOH1|BMP4|EGFR|EYA1|FOXI1|GJB5|GLI2|GLI3|HOXA7|HYAL1|MDFI|ROR2|PDGFA|PITX2|SALL1|SOX9|SOX11|HNF1B|TEAD1|TGFB3|TH|PCGF2|USH1C|GJB6|HEY2|VANGL2|ALX4|WNT3A|FOXN4|LHFPL5	-6.1	IE down
GO Biological Processes	19	GO:0072073	kidney epithelium development	19_GO:0032502 developmental process	-8.6	6.6	8.9	30211	128	569	16	2.8	0.69	652|947|1948|2138|2246|2302|2737|6299|6422|6492|6662|6928|7021|26508|28999|54361	BMP4|CD34|EFNB2|EYA1|FGF1|FOXJ1|GLI3|SALL1|SFRP1|SIM1|SOX9|HNF1B|TFAP2B|HEYL|KLF15|WNT4	-6.1	IE down
GO Biological Processes	19	GO:0043588	skin development	19_GO:0032502 developmental process	-8.3	4.7	8	30211	235	569	21	3.7	0.79	1009|1364|1956|2312|2707|2736|3488|3848|3868|5154|6662|6703|7021|25928|56603|60529|151516|353132|353133|353135|388697	CDH11|CLDN4|EGFR|FLG|GJB3|GLI2|IGFBP5|KRT1|KRT16|PDGFA|SOX9|SPRR2D|TFAP2B|SOSTDC1|CYP26B1|ALX4|ASPRV1|LCE1B|LCE1C|LCE1E|HRNR	-5.9	IE down
GO Biological Processes	19	GO:0045664	regulation of neuron differentiation	19_GO:0032502 developmental process	-8.3	5.3	8.2	30211	192	569	19	3.3	0.75	152|474|652|2138|2737|4803|4908|4909|6422|6662|6664|6900|23493|26508|51704|57795|89780|221938|339479	ADRA2C|ATOH1|BMP4|EYA1|GLI3|NGF|NTF3|NTF4|SFRP1|SOX9|SOX11|CNTN2|HEY2|HEYL|GPRC5B|BRINP2|WNT3A|MMD2|BRINP3	-5.9	IE down
WikiPathways	27	WP455	GPCRs, class A rhodopsin-like		-8.3	4.5	7.9	30211	258	569	22	3.9	0.81	136|147|152|624|1238|1814|2827|2840|2863|3350|3973|4991|4994|5030|8392|9248|10888|26211|26476|26539|94233|653166	ADORA2B|ADRA1B|ADRA2C|BDKRB2|ACKR2|DRD3|GPR3|GPR17|GPR39|HTR1A|LHCGR|OR1D2|OR3A1|P2RY4|OR3A3|GPR50|GPR83|OR2F1|OR10J1|OR10H1|OPN4|OR1D4	-5.9	IE down
GO Biological Processes	19	GO:0090596	sensory organ morphogenesis	19_GO:0032502 developmental process	-8.2	4.5	7.8	30211	261	569	22	3.9	0.81	474|652|2138|2195|2299|2737|4920|5308|5818|6662|6664|7021|7054|7070|10083|10804|23418|56603|89780|121643|221935|222662	ATOH1|BMP4|EYA1|FAT1|FOXI1|GLI3|ROR2|PITX2|NECTIN1|SOX9|SOX11|TFAP2B|TH|THY1|USH1C|GJB6|CRB1|CYP26B1|WNT3A|FOXN4|SDK1|LHFPL5	-5.8	IE down
GO Biological Processes	19	GO:0007389	pattern specification process	19_GO:0032502 developmental process	-8.1	3.5	7.3	30211	443	569	29	5.1	0.92	652|2138|2302|2736|2737|3204|4188|4222|4281|4909|4920|5308|6422|6493|6910|6928|7478|7703|23493|25928|26508|54567|56603|56917|57216|57619|60529|89780|121643	BMP4|EYA1|FOXJ1|GLI2|GLI3|HOXA7|MDFI|MEOX1|MID1|NTF4|ROR2|PITX2|SFRP1|SIM2|TBX5|HNF1B|WNT8A|PCGF2|HEY2|SOSTDC1|HEYL|DLL4|CYP26B1|MEIS3|VANGL2|SHROOM3|ALX4|WNT3A|FOXN4	-5.7	IE down
Canonical Pathways	11	M5883	NABA SECRETED FACTORS		-8	3.9	7.4	30211	343	569	25	4.4	0.86	652|2246|2251|2312|2658|3467|3625|4803|4908|4909|5154|6376|6422|6424|7043|7478|11167|27302|49860|54361|57795|89780|126638|339479|388697	BMP4|FGF1|FGF6|FLG|GDF2|IFNW1|INHBB|NGF|NTF3|NTF4|PDGFA|CX3CL1|SFRP1|SFRP4|TGFB3|WNT8A|FSTL1|BMP10|CRNN|WNT4|BRINP2|WNT3A|RPTN|BRINP3|HRNR	-5.6	IE down
GO Biological Processes	19	GO:0008544	epidermis development	19_GO:0032502 developmental process	-7.7	4.2	7.4	30211	280	569	22	3.9	0.81	474|646|1956|2312|2709|2736|3488|3868|4909|5154|5308|6662|6703|10083|25928|56603|60529|222662|353132|353133|353135|388697	ATOH1|BNC1|EGFR|FLG|GJB5|GLI2|IGFBP5|KRT16|NTF4|PDGFA|PITX2|SOX9|SPRR2D|USH1C|SOSTDC1|CYP26B1|ALX4|LHFPL5|LCE1B|LCE1C|LCE1E|HRNR	-5.3	IE down
GO Biological Processes	19	GO:0048839	inner ear development	19_GO:0032502 developmental process	-7.6	5	7.7	30211	190	569	18	3.2	0.73	474|652|2103|2138|2299|2737|4916|4920|5154|5159|6662|7043|10083|10804|23493|89780|222662|341640	ATOH1|BMP4|ESRRB|EYA1|FOXI1|GLI3|NTRK3|ROR2|PDGFA|PDGFRB|SOX9|TGFB3|USH1C|GJB6|HEY2|WNT3A|LHFPL5|FREM2	-5.3	IE down
GO Biological Processes	19	GO:0030104	water homeostasis	19_GO:0065007 biological regulation	-7.5	9	8.9	30211	65	569	11	1.9	0.58	358|359|1364|2312|3848|3868|5568|6344|7021|56603|388697	AQP1|AQP2|CLDN4|FLG|KRT1|KRT16|PRKACG|SCTR|TFAP2B|CYP26B1|HRNR	-5.1	IE down
GO Biological Processes	19	GO:0001654	eye development	19_GO:0032502 developmental process	-7.5	3.6	7	30211	364	569	25	4.4	0.86	491|652|1282|1410|1956|2195|2737|5145|5159|5308|5818|6662|6664|7021|7054|7070|7275|10083|23418|56917|94137|94233|121643|221935|341640	ATP2B2|BMP4|COL4A1|CRYAB|EGFR|FAT1|GLI3|PDE6A|PDGFRB|PITX2|NECTIN1|SOX9|SOX11|TFAP2B|TH|THY1|TUB|USH1C|CRB1|MEIS3|RP1L1|OPN4|FOXN4|SDK1|FREM2	-5.1	IE down
GO Biological Processes	19	GO:0150063	visual system development	19_GO:0032502 developmental process	-7.4	3.6	7	30211	368	569	25	4.4	0.86	491|652|1282|1410|1956|2195|2737|5145|5159|5308|5818|6662|6664|7021|7054|7070|7275|10083|23418|56917|94137|94233|121643|221935|341640	ATP2B2|BMP4|COL4A1|CRYAB|EGFR|FAT1|GLI3|PDE6A|PDGFRB|PITX2|NECTIN1|SOX9|SOX11|TFAP2B|TH|THY1|TUB|USH1C|CRB1|MEIS3|RP1L1|OPN4|FOXN4|SDK1|FREM2	-5.1	IE down
GO Biological Processes	19	GO:0048562	embryonic organ morphogenesis	19_GO:0032502 developmental process	-7.3	4	7.1	30211	292	569	22	3.9	0.81	474|652|2138|2299|2737|3204|3373|4188|4920|6662|6664|6928|7043|7054|7703|10083|10804|57216|60529|89780|121643|222662	ATOH1|BMP4|EYA1|FOXI1|GLI3|HOXA7|HYAL1|MDFI|ROR2|SOX9|SOX11|HNF1B|TGFB3|TH|PCGF2|USH1C|GJB6|VANGL2|ALX4|WNT3A|FOXN4|LHFPL5	-5	IE down
GO Biological Processes	19	GO:0072009	nephron epithelium development	19_GO:0032502 developmental process	-7.3	7	8.2	30211	99	569	13	2.3	0.63	652|947|2138|2246|2302|2737|6299|6662|6928|7021|26508|28999|54361	BMP4|CD34|EYA1|FGF1|FOXJ1|GLI3|SALL1|SOX9|HNF1B|TFAP2B|HEYL|KLF15|WNT4	-5	IE down
GO Biological Processes	19	GO:0043010	camera-type eye development	19_GO:0032502 developmental process	-7.3	3.8	7.1	30211	318	569	23	4	0.83	491|652|1282|1410|1956|2195|2737|5145|5159|5308|5818|6662|6664|7021|7054|7070|7275|10083|23418|94137|94233|121643|221935	ATP2B2|BMP4|COL4A1|CRYAB|EGFR|FAT1|GLI3|PDE6A|PDGFRB|PITX2|NECTIN1|SOX9|SOX11|TFAP2B|TH|THY1|TUB|USH1C|CRB1|RP1L1|OPN4|FOXN4|SDK1	-5	IE down
GO Biological Processes	19	GO:0007167	enzyme linked receptor protein signaling pathway	19_GO:0023052 signaling	-7.3	2.9	6.6	30211	601	569	33	5.8	0.98	624|652|1136|1282|1948|1956|2246|2251|2658|3172|3625|4803|4908|4909|4916|4920|5154|5159|5678|6662|7043|9001|9564|10076|23767|25805|25928|27302|56899|79849|84985|128853|131405	BDKRB2|BMP4|CHRNA3|COL4A1|EFNB2|EGFR|FGF1|FGF6|GDF2|HNF4A|INHBB|NGF|NTF3|NTF4|NTRK3|ROR2|PDGFA|PDGFRB|PSG9|SOX9|TGFB3|HAP1|BCAR1|PTPRU|FLRT3|BAMBI|SOSTDC1|BMP10|ANKS1B|PDZD3|FAM83A|DUSP15|TRIM71	-5	IE down
GO Biological Processes	19	GO:0007507	heart development	19_GO:0032502 developmental process	-7.2	3	6.6	30211	542	569	31	5.4	0.95	183|652|2138|2302|2736|2737|4916|5159|5308|6299|6331|6662|6664|6910|7054|7478|8470|10395|10804|23493|23767|26508|27302|54567|55742|57216|89780|121643|140628|150572|341640	AGT|BMP4|EYA1|FOXJ1|GLI2|GLI3|NTRK3|PDGFRB|PITX2|SALL1|SCN5A|SOX9|SOX11|TBX5|TH|WNT8A|SORBS2|DLC1|GJB6|HEY2|FLRT3|HEYL|BMP10|DLL4|PARVA|VANGL2|WNT3A|FOXN4|GATA5|SMYD1|FREM2	-5	IE down
GO Biological Processes	19	GO:0048880	sensory system development	19_GO:0032502 developmental process	-7.2	3.5	6.9	30211	374	569	25	4.4	0.86	491|652|1282|1410|1956|2195|2737|5145|5159|5308|5818|6662|6664|7021|7054|7070|7275|10083|23418|56917|94137|94233|121643|221935|341640	ATP2B2|BMP4|COL4A1|CRYAB|EGFR|FAT1|GLI3|PDE6A|PDGFRB|PITX2|NECTIN1|SOX9|SOX11|TFAP2B|TH|THY1|TUB|USH1C|CRB1|MEIS3|RP1L1|OPN4|FOXN4|SDK1|FREM2	-5	IE down
GO Biological Processes	19	GO:0044057	regulation of system process	19_GO:0032501 multicellular organismal process	-7.2	3	6.6	30211	573	569	32	5.6	0.97	136|147|152|183|358|491|624|1136|1582|1814|2243|3350|3488|3625|3736|6329|6331|6547|6870|6910|7054|8912|10391|10810|23493|27302|90523|112755|118738|121643|140628|221476	ADORA2B|ADRA1B|ADRA2C|AGT|AQP1|ATP2B2|BDKRB2|CHRNA3|CYP8B1|DRD3|FGA|HTR1A|IGFBP5|INHBB|KCNA1|SCN4A|SCN5A|SLC8A3|TACR3|TBX5|TH|CACNA1H|CORO2B|WASF3|HEY2|BMP10|MLIP|STX1B|ZNF488|FOXN4|GATA5|PI16	-5	IE down
WikiPathways	27	WP4787	Osteoblast differentiation and related diseases		-7.2	6.2	7.9	30211	120	569	14	2.5	0.65	652|2246|2251|2736|2737|5596|6662|7478|8324|11211|23493|54361|54567|89780	BMP4|FGF1|FGF6|GLI2|GLI3|MAPK4|SOX9|WNT8A|FZD7|FZD10|HEY2|WNT4|DLL4|WNT3A	-4.9	IE down
GO Biological Processes	19	GO:0048593	camera-type eye morphogenesis	19_GO:0032502 developmental process	-7.1	6.1	7.8	30211	122	569	14	2.5	0.65	652|2195|2737|5308|5818|6662|6664|7021|7054|7070|10083|23418|121643|221935	BMP4|FAT1|GLI3|PITX2|NECTIN1|SOX9|SOX11|TFAP2B|TH|THY1|USH1C|CRB1|FOXN4|SDK1	-4.8	IE down
GO Biological Processes	19	GO:0060562	epithelial tube morphogenesis	19_GO:0032502 developmental process	-7	3.8	6.8	30211	307	569	22	3.9	0.81	652|1282|1948|2138|2246|2658|2736|2737|6299|6422|6662|6664|6928|10395|25928|54361|54567|57216|57619|89780|121643|131405	BMP4|COL4A1|EFNB2|EYA1|FGF1|GDF2|GLI2|GLI3|SALL1|SFRP1|SOX9|SOX11|HNF1B|DLC1|SOSTDC1|WNT4|DLL4|VANGL2|SHROOM3|WNT3A|FOXN4|TRIM71	-4.7	IE down
GO Biological Processes	19	GO:0050891	multicellular organismal water homeostasis	19_GO:0032501 multicellular organismal process	-6.9	9.2	8.6	30211	58	569	10	1.8	0.55	358|359|1364|2312|3848|3868|5568|7021|56603|388697	AQP1|AQP2|CLDN4|FLG|KRT1|KRT16|PRKACG|TFAP2B|CYP26B1|HRNR	-4.7	IE down
GO Biological Processes	19	GO:0007156	homophilic cell adhesion via plasma membrane adhesion molecules	19_GO:0022610 biological adhesion	-6.9	5.1	7.3	30211	167	569	16	2.8	0.69	1009|2195|2196|5099|5818|6900|29930|56098|56108|56113|56123|56128|56143|79633|120114|221935	CDH11|FAT1|FAT2|PCDH7|NECTIN1|CNTN2|PCDHB1|PCDHGC4|PCDHGA7|PCDHGA2|PCDHB13|PCDHB8|PCDHA5|FAT4|FAT3|SDK1	-4.7	IE down
GO Biological Processes	19	GO:0072006	nephron development	19_GO:0032502 developmental process	-6.8	5.8	7.6	30211	128	569	14	2.5	0.65	652|947|2138|2246|2302|2737|5159|6299|6662|6928|7021|26508|28999|54361	BMP4|CD34|EYA1|FGF1|FOXJ1|GLI3|PDGFRB|SALL1|SOX9|HNF1B|TFAP2B|HEYL|KLF15|WNT4	-4.6	IE down
GO Biological Processes	19	GO:0032526	response to retinoic acid	19_GO:0050896 response to stimulus	-6.8	6.3	7.7	30211	109	569	13	2.3	0.63	358|2707|4916|5154|5159|6662|7478|8324|11211|56603|57795|89780|339479	AQP1|GJB3|NTRK3|PDGFA|PDGFRB|SOX9|WNT8A|FZD7|FZD10|CYP26B1|BRINP2|WNT3A|BRINP3	-4.6	IE down
GO Biological Processes	19	GO:0035239	tube morphogenesis	19_GO:0032502 developmental process	-6.8	2.7	6.2	30211	661	569	34	6	0.99	652|947|1282|1948|1956|2138|2246|2251|2658|2736|2737|3204|5154|5159|6299|6376|6422|6662|6664|6910|6928|7021|7070|10395|23493|25928|54361|54567|55742|57216|57619|89780|121643|131405	BMP4|CD34|COL4A1|EFNB2|EGFR|EYA1|FGF1|FGF6|GDF2|GLI2|GLI3|HOXA7|PDGFA|PDGFRB|SALL1|CX3CL1|SFRP1|SOX9|SOX11|TBX5|HNF1B|TFAP2B|THY1|DLC1|HEY2|SOSTDC1|WNT4|DLL4|PARVA|VANGL2|SHROOM3|WNT3A|FOXN4|TRIM71	-4.6	IE down
KEGG Pathway	24	hsa04020	Calcium signaling pathway		-6.8	4.2	6.9	30211	240	569	19	3.3	0.75	136|147|491|624|1956|2246|2251|3973|4803|4916|5136|5154|5159|5535|5568|6547|6870|8912|22953	ADORA2B|ADRA1B|ATP2B2|BDKRB2|EGFR|FGF1|FGF6|LHCGR|NGF|NTRK3|PDE1A|PDGFA|PDGFRB|PPP3R2|PRKACG|SLC8A3|TACR3|CACNA1H|P2RX2	-4.5	IE down
GO Biological Processes	19	GO:0043583	ear development	19_GO:0032502 developmental process	-6.7	4.4	7	30211	217	569	18	3.2	0.73	474|652|2103|2138|2299|2737|4916|4920|5154|5159|6662|7043|10083|10804|23493|89780|222662|341640	ATOH1|BMP4|ESRRB|EYA1|FOXI1|GLI3|NTRK3|ROR2|PDGFA|PDGFRB|SOX9|TGFB3|USH1C|GJB6|HEY2|WNT3A|LHFPL5|FREM2	-4.5	IE down
GO Biological Processes	19	GO:0061326	renal tubule development	19_GO:0032502 developmental process	-6.5	7.3	7.8	30211	80	569	11	1.9	0.58	652|1282|2138|2246|2737|6299|6662|6928|7021|26508|54361	BMP4|COL4A1|EYA1|FGF1|GLI3|SALL1|SOX9|HNF1B|TFAP2B|HEYL|WNT4	-4.3	IE down
GO Biological Processes	19	GO:0048705	skeletal system morphogenesis	19_GO:0032502 developmental process	-6.5	4.2	6.8	30211	225	569	18	3.2	0.73	652|2138|2251|2737|3204|3373|4188|4920|6422|6424|6662|6664|7043|7703|56603|60529|60676|144347	BMP4|EYA1|FGF6|GLI3|HOXA7|HYAL1|MDFI|ROR2|SFRP1|SFRP4|SOX9|SOX11|TGFB3|PCGF2|CYP26B1|ALX4|PAPPA2|RFLNA	-4.3	IE down
GO Biological Processes	19	GO:0001656	metanephros development	19_GO:0032502 developmental process	-6.5	7.2	7.8	30211	81	569	11	1.9	0.58	359|652|947|2138|2302|2737|5159|6299|6662|7021|54361	AQP2|BMP4|CD34|EYA1|FOXJ1|GLI3|PDGFRB|SALL1|SOX9|TFAP2B|WNT4	-4.3	IE down
GO Biological Processes	19	GO:0001657	ureteric bud development	19_GO:0032502 developmental process	-6.4	7.1	7.7	30211	82	569	11	1.9	0.58	652|2138|2246|2302|2737|6299|6422|6492|6662|6928|54361	BMP4|EYA1|FGF1|FOXJ1|GLI3|SALL1|SFRP1|SIM1|SOX9|HNF1B|WNT4	-4.2	IE down
Reactome Gene Sets	6	R-HSA-5083636	Defective GALNT12 causes CRCS1		-6.3	19	10	30211	17	569	6	1.1	0.43	4584|4586|10071|94025|140453|283463	MUC3A|MUC5AC|MUC12|MUC16|MUC17|MUC19	-4.2	IE down
Reactome Gene Sets	6	R-HSA-5083625	Defective GALNT3 causes HFTC		-6.3	19	10	30211	17	569	6	1.1	0.43	4584|4586|10071|94025|140453|283463	MUC3A|MUC5AC|MUC12|MUC16|MUC17|MUC19	-4.2	IE down
GO Biological Processes	19	GO:0072164	mesonephric tubule development	19_GO:0032502 developmental process	-6.3	7	7.6	30211	83	569	11	1.9	0.58	652|2138|2246|2302|2737|6299|6422|6492|6662|6928|54361	BMP4|EYA1|FGF1|FOXJ1|GLI3|SALL1|SFRP1|SIM1|SOX9|HNF1B|WNT4	-4.2	IE down
GO Biological Processes	19	GO:0072163	mesonephric epithelium development	19_GO:0032502 developmental process	-6.3	7	7.6	30211	83	569	11	1.9	0.58	652|2138|2246|2302|2737|6299|6422|6492|6662|6928|54361	BMP4|EYA1|FGF1|FOXJ1|GLI3|SALL1|SFRP1|SIM1|SOX9|HNF1B|WNT4	-4.2	IE down
GO Biological Processes	19	GO:0071300	cellular response to retinoic acid	19_GO:0050896 response to stimulus	-6.3	7.9	7.9	30211	67	569	10	1.8	0.55	358|2707|4916|6662|8324|11211|56603|57795|89780|339479	AQP1|GJB3|NTRK3|SOX9|FZD7|FZD10|CYP26B1|BRINP2|WNT3A|BRINP3	-4.2	IE down
GO Biological Processes	19	GO:0050808	synapse organization	19_GO:0009987 cellular process	-6.3	3.7	6.4	30211	284	569	20	3.5	0.77	1282|1948|5064|5364|6376|6529|6547|6900|10369|10810|22953|23025|23114|23767|55638|56098|56123|89780|94030|221935	COL4A1|EFNB2|PALM|PLXNB1|CX3CL1|SLC6A1|SLC8A3|CNTN2|CACNG2|WASF3|P2RX2|UNC13A|NFASC|FLRT3|SYBU|PCDHGC4|PCDHB13|WNT3A|LRRC4B|SDK1	-4.1	IE down
GO Biological Processes	19	GO:0060041	retina development in camera-type eye	19_GO:0032502 developmental process	-6.2	5.2	6.9	30211	144	569	14	2.5	0.65	491|1282|5145|5159|5818|6662|7021|7070|7275|10083|23418|94137|121643|221935	ATP2B2|COL4A1|PDE6A|PDGFRB|NECTIN1|SOX9|TFAP2B|THY1|TUB|USH1C|CRB1|RP1L1|FOXN4|SDK1	-4.1	IE down
Reactome Gene Sets	6	R-HSA-5083632	Defective C1GALT1C1 causes TNPS		-6.2	18	9.8	30211	18	569	6	1.1	0.43	4584|4586|10071|94025|140453|283463	MUC3A|MUC5AC|MUC12|MUC16|MUC17|MUC19	-4.1	IE down
Reactome Gene Sets	6	R-HSA-372790	Signaling by GPCR		-6.2	2.6	5.8	30211	704	569	34	6	0.99	136|147|152|183|624|1238|1814|1956|2532|2840|2863|2917|3350|3973|5030|5136|5364|5568|6344|6376|6870|7478|8324|8786|9038|10268|10888|11211|50649|54361|89780|94233|389337|100996758	ADORA2B|ADRA1B|ADRA2C|AGT|BDKRB2|ACKR2|DRD3|EGFR|ACKR1|GPR17|GPR39|GRM7|HTR1A|LHCGR|P2RY4|PDE1A|PLXNB1|PRKACG|SCTR|CX3CL1|TACR3|WNT8A|FZD7|RGS11|TAAR5|RAMP3|GPR83|FZD10|ARHGEF4|WNT4|WNT3A|OPN4|ARHGEF37|NPY4R2	-4.1	IE down
GO Biological Processes	19	GO:0001823	mesonephros development	19_GO:0032502 developmental process	-6.1	6.7	7.4	30211	87	569	11	1.9	0.58	652|2138|2246|2302|2737|6299|6422|6492|6662|6928|54361	BMP4|EYA1|FGF1|FOXJ1|GLI3|SALL1|SFRP1|SIM1|SOX9|HNF1B|WNT4	-4	IE down
GO Biological Processes	19	GO:0050804	modulation of chemical synaptic transmission	19_GO:0023052 signaling	-6.1	3.1	6.1	30211	428	569	25	4.4	0.86	136|183|1009|1136|1814|2670|2900|2917|3745|4803|4908|4909|4920|5030|6344|6376|6529|6547|6900|9001|9627|10369|23025|89780|112755	ADORA2B|AGT|CDH11|CHRNA3|DRD3|GFAP|GRIK4|GRM7|KCNB1|NGF|NTF3|NTF4|ROR2|P2RY4|SCTR|CX3CL1|SLC6A1|SLC8A3|CNTN2|HAP1|SNCAIP|CACNG2|UNC13A|WNT3A|STX1B	-4	IE down
GO Biological Processes	19	GO:0099177	regulation of trans-synaptic signaling	19_GO:0023052 signaling	-6.1	3.1	6.1	30211	429	569	25	4.4	0.86	136|183|1009|1136|1814|2670|2900|2917|3745|4803|4908|4909|4920|5030|6344|6376|6529|6547|6900|9001|9627|10369|23025|89780|112755	ADORA2B|AGT|CDH11|CHRNA3|DRD3|GFAP|GRIK4|GRM7|KCNB1|NGF|NTF3|NTF4|ROR2|P2RY4|SCTR|CX3CL1|SLC6A1|SLC8A3|CNTN2|HAP1|SNCAIP|CACNG2|UNC13A|WNT3A|STX1B	-4	IE down
GO Biological Processes	19	GO:0048592	eye morphogenesis	19_GO:0032502 developmental process	-6	5	6.7	30211	150	569	14	2.5	0.65	652|2195|2737|5308|5818|6662|6664|7021|7054|7070|10083|23418|121643|221935	BMP4|FAT1|GLI3|PITX2|NECTIN1|SOX9|SOX11|TFAP2B|TH|THY1|USH1C|CRB1|FOXN4|SDK1	-3.9	IE down
Reactome Gene Sets	6	R-HSA-500792	GPCR ligand binding		-6	3	5.9	30211	467	569	26	4.6	0.88	136|147|152|183|624|1238|1814|2532|2840|2863|2917|3350|3973|5030|6344|6376|6870|7478|8324|9038|10268|11211|54361|89780|94233|100996758	ADORA2B|ADRA1B|ADRA2C|AGT|BDKRB2|ACKR2|DRD3|ACKR1|GPR17|GPR39|GRM7|HTR1A|LHCGR|P2RY4|SCTR|CX3CL1|TACR3|WNT8A|FZD7|TAAR5|RAMP3|FZD10|WNT4|WNT3A|OPN4|NPY4R2	-3.9	IE down
GO Biological Processes	19	GO:0071773	cellular response to BMP stimulus	19_GO:0050896 response to stimulus	-5.8	6.2	7	30211	94	569	11	1.9	0.58	652|2658|4920|6422|6662|7043|25928|26508|27302|81792|140628	BMP4|GDF2|ROR2|SFRP1|SOX9|TGFB3|SOSTDC1|HEYL|BMP10|ADAMTS12|GATA5	-3.7	IE down
GO Biological Processes	19	GO:0071772	response to BMP	19_GO:0050896 response to stimulus	-5.8	6.2	7	30211	94	569	11	1.9	0.58	652|2658|4920|6422|6662|7043|25928|26508|27302|81792|140628	BMP4|GDF2|ROR2|SFRP1|SOX9|TGFB3|SOSTDC1|HEYL|BMP10|ADAMTS12|GATA5	-3.7	IE down
GO Biological Processes	19	GO:0072080	nephron tubule development	19_GO:0032502 developmental process	-5.8	7	7.2	30211	76	569	10	1.8	0.55	652|2138|2246|2737|6299|6662|6928|7021|26508|54361	BMP4|EYA1|FGF1|GLI3|SALL1|SOX9|HNF1B|TFAP2B|HEYL|WNT4	-3.7	IE down
GO Biological Processes	19	GO:0003002	regionalization	19_GO:0032502 developmental process	-5.8	3.4	6	30211	332	569	21	3.7	0.79	652|2302|2736|2737|3204|4188|4222|4909|4920|5308|6422|6928|7478|7703|23493|26508|54567|56603|60529|89780|121643	BMP4|FOXJ1|GLI2|GLI3|HOXA7|MDFI|MEOX1|NTF4|ROR2|PITX2|SFRP1|HNF1B|WNT8A|PCGF2|HEY2|HEYL|DLL4|CYP26B1|ALX4|WNT3A|FOXN4	-3.7	IE down
GO Biological Processes	19	GO:0060537	muscle tissue development	19_GO:0032502 developmental process	-5.8	3.5	6	30211	306	569	20	3.5	0.77	183|652|2138|5159|6331|6662|6664|6910|7021|7478|8470|10804|22953|23493|26508|27302|54567|89780|140628|150572	AGT|BMP4|EYA1|PDGFRB|SCN5A|SOX9|SOX11|TBX5|TFAP2B|WNT8A|SORBS2|GJB6|P2RX2|HEY2|HEYL|BMP10|DLL4|WNT3A|GATA5|SMYD1	-3.7	IE down
WikiPathways	27	WP5053	Development of ureteric collection system		-5.8	8	7.5	30211	60	569	9	1.6	0.52	652|2138|2736|2737|6299|6928|57216|79633|341640	BMP4|EYA1|GLI2|GLI3|SALL1|HNF1B|VANGL2|FAT4|FREM2	-3.7	IE down
GO Biological Processes	19	GO:0072210	metanephric nephron development	19_GO:0032502 developmental process	-5.7	12	8.3	30211	32	569	7	1.2	0.46	652|947|5159|6299|6662|7021|54361	BMP4|CD34|PDGFRB|SALL1|SOX9|TFAP2B|WNT4	-3.7	IE down
GO Biological Processes	19	GO:0048663	neuron fate commitment	19_GO:0032502 developmental process	-5.6	7.7	7.3	30211	62	569	9	1.6	0.52	474|652|2138|2736|2737|4916|25925|54567|121643	ATOH1|BMP4|EYA1|GLI2|GLI3|NTRK3|ZNF521|DLL4|FOXN4	-3.6	IE down
GO Biological Processes	19	GO:0061005	cell differentiation involved in kidney development	19_GO:0032502 developmental process	-5.6	9	7.6	30211	47	569	8	1.4	0.49	652|947|2302|2737|6299|28999|54361|84662	BMP4|CD34|FOXJ1|GLI3|SALL1|KLF15|WNT4|GLIS2	-3.6	IE down
KEGG Pathway	24	hsa05217	Basal cell carcinoma		-5.6	7.6	7.2	30211	63	569	9	1.6	0.52	652|2736|2737|7478|8324|11211|54361|89780|374654	BMP4|GLI2|GLI3|WNT8A|FZD7|FZD10|WNT4|WNT3A|KIF7	-3.6	IE down
GO Biological Processes	19	GO:0001501	skeletal system development	19_GO:0032502 developmental process	-5.5	2.8	5.6	30211	495	569	26	4.6	0.88	633|652|1009|1834|2138|2251|2658|2736|2737|3204|3373|4188|4920|5308|5364|6422|6424|6662|6664|7043|7703|56603|60529|60676|81792|144347	BGN|BMP4|CDH11|DSPP|EYA1|FGF6|GDF2|GLI2|GLI3|HOXA7|HYAL1|MDFI|ROR2|PITX2|PLXNB1|SFRP1|SFRP4|SOX9|SOX11|TGFB3|PCGF2|CYP26B1|ALX4|PAPPA2|ADAMTS12|RFLNA	-3.5	IE down
WikiPathways	27	WP4830	GDNF/RET signaling axis		-5.5	14	8.5	30211	23	569	6	1.1	0.43	652|2138|2737|6299|6664|79633	BMP4|EYA1|GLI3|SALL1|SOX11|FAT4	-3.5	IE down
GO Biological Processes	19	GO:1905207	regulation of cardiocyte differentiation	19_GO:0032502 developmental process	-5.5	11	7.9	30211	35	569	7	1.2	0.46	652|1948|1956|6910|8324|23493|89780	BMP4|EFNB2|EGFR|TBX5|FZD7|HEY2|WNT3A	-3.5	IE down
GO Biological Processes	19	GO:0003014	renal system process	19_GO:0032501 multicellular organismal process	-5.4	5.7	6.6	30211	102	569	11	1.9	0.58	183|358|359|652|947|1136|1364|5568|6927|7021|10391	AGT|AQP1|AQP2|BMP4|CD34|CHRNA3|CLDN4|PRKACG|HNF1A|TFAP2B|CORO2B	-3.5	IE down
GO Biological Processes	19	GO:0060993	kidney morphogenesis	19_GO:0032502 developmental process	-5.4	6.4	6.8	30211	83	569	10	1.8	0.55	652|2138|2246|2302|2737|5159|6299|6662|6928|54361	BMP4|EYA1|FGF1|FOXJ1|GLI3|PDGFRB|SALL1|SOX9|HNF1B|WNT4	-3.5	IE down
Reactome Gene Sets	6	R-HSA-190861	Gap junction assembly		-5.4	10	7.8	30211	36	569	7	1.2	0.46	2705|2707|2709|10804|79861|127534|347688	GJB1|GJB3|GJB5|GJB6|TUBAL3|GJB4|TUBB8	-3.4	IE down
KEGG Pathway	24	hsa04080	Neuroactive ligand-receptor interaction		-5.4	3.2	5.7	30211	353	569	21	3.7	0.79	136|147|152|183|624|1136|1814|2900|2917|3350|3973|5030|6344|6870|9038|9248|10888|22953|165829|100169851|100996758	ADORA2B|ADRA1B|ADRA2C|AGT|BDKRB2|CHRNA3|DRD3|GRIK4|GRM7|HTR1A|LHCGR|P2RY4|SCTR|TACR3|TAAR5|GPR50|GPR83|P2RX2|GPR156|PATE3|NPY4R2	-3.4	IE down
GO Biological Processes	19	GO:0061311	cell surface receptor signaling pathway involved in heart development	19_GO:0023052 signaling	-5.4	13	8.3	30211	24	569	6	1.1	0.43	652|7478|23493|26508|54567|89780	BMP4|WNT8A|HEY2|HEYL|DLL4|WNT3A	-3.4	IE down
Reactome Gene Sets	6	R-HSA-977068	Termination of O-glycan biosynthesis		-5.4	13	8.3	30211	24	569	6	1.1	0.43	4584|4586|10071|94025|140453|283463	MUC3A|MUC5AC|MUC12|MUC16|MUC17|MUC19	-3.4	IE down
GO Biological Processes	19	GO:0072028	nephron morphogenesis	19_GO:0032502 developmental process	-5.3	7.1	7	30211	67	569	9	1.6	0.52	652|2138|2246|2737|5159|6299|6662|6928|54361	BMP4|EYA1|FGF1|GLI3|PDGFRB|SALL1|SOX9|HNF1B|WNT4	-3.4	IE down
GO Biological Processes	19	GO:0061333	renal tubule morphogenesis	19_GO:0032502 developmental process	-5.3	7.1	7	30211	67	569	9	1.6	0.52	652|1282|2138|2246|2737|6299|6662|6928|54361	BMP4|COL4A1|EYA1|FGF1|GLI3|SALL1|SOX9|HNF1B|WNT4	-3.4	IE down
GO Biological Processes	19	GO:2000027	regulation of animal organ morphogenesis	19_GO:0032502 developmental process	-5.3	5.1	6.3	30211	126	569	12	2.1	0.6	183|652|947|2246|4920|5154|6422|6662|8324|54361|57216|89780	AGT|BMP4|CD34|FGF1|ROR2|PDGFA|SFRP1|SOX9|FZD7|WNT4|VANGL2|WNT3A	-3.4	IE down
Reactome Gene Sets	6	R-HSA-3906995	Diseases associated with O-glycosylation of proteins		-5.3	7	6.9	30211	68	569	9	1.6	0.52	4584|4586|10071|57188|81792|94025|140453|140766|283463	MUC3A|MUC5AC|MUC12|ADAMTSL3|ADAMTS12|MUC16|MUC17|ADAMTS14|MUC19	-3.4	IE down
GO Biological Processes	19	GO:0048565	digestive tract development	19_GO:0032502 developmental process	-5.3	5	6.3	30211	127	569	12	2.1	0.6	652|1956|2736|2737|3651|6299|6422|6664|6928|7043|60529|140628	BMP4|EGFR|GLI2|GLI3|PDX1|SALL1|SFRP1|SOX11|HNF1B|TGFB3|ALX4|GATA5	-3.3	IE down
GO Biological Processes	19	GO:0060675	ureteric bud morphogenesis	19_GO:0032502 developmental process	-5.3	8.2	7.2	30211	52	569	8	1.4	0.49	652|2138|2246|2737|6299|6662|6928|54361	BMP4|EYA1|FGF1|GLI3|SALL1|SOX9|HNF1B|WNT4	-3.3	IE down
GO Biological Processes	19	GO:0061436	establishment of skin barrier	19_GO:0032502 developmental process	-5.2	13	8.1	30211	25	569	6	1.1	0.43	1364|2312|3848|3868|56603|388697	CLDN4|FLG|KRT1|KRT16|CYP26B1|HRNR	-3.3	IE down
GO Biological Processes	19	GO:0003007	heart morphogenesis	19_GO:0032502 developmental process	-5.2	3.6	5.7	30211	250	569	17	3	0.71	652|2138|5308|6662|6664|6910|7054|10395|23493|26508|27302|54567|55742|57216|89780|121643|140628	BMP4|EYA1|PITX2|SOX9|SOX11|TBX5|TH|DLC1|HEY2|HEYL|BMP10|DLL4|PARVA|VANGL2|WNT3A|FOXN4|GATA5	-3.3	IE down
GO Biological Processes	19	GO:0072171	mesonephric tubule morphogenesis	19_GO:0032502 developmental process	-5.2	8	7.1	30211	53	569	8	1.4	0.49	652|2138|2246|2737|6299|6662|6928|54361	BMP4|EYA1|FGF1|GLI3|SALL1|SOX9|HNF1B|WNT4	-3.3	IE down
GO Biological Processes	19	GO:0038179	neurotrophin signaling pathway	19_GO:0023052 signaling	-5.1	12	8	30211	26	569	6	1.1	0.43	4803|4908|4909|4916|9001|9564	NGF|NTF3|NTF4|NTRK3|HAP1|BCAR1	-3.2	IE down
GO Biological Processes	19	GO:0060322	head development	19_GO:0032502 developmental process	-5.1	2.3	5.1	30211	787	569	34	6	0.99	358|474|491|652|881|1282|1956|2009|2302|2736|2737|3625|3736|5308|6299|6331|6344|6662|6900|6928|7043|7054|9001|10395|10579|23017|23114|23767|54361|56917|79633|89780|158067|374946	AQP1|ATOH1|ATP2B2|BMP4|CCIN|COL4A1|EGFR|EML1|FOXJ1|GLI2|GLI3|INHBB|KCNA1|PITX2|SALL1|SCN5A|SCTR|SOX9|CNTN2|HNF1B|TGFB3|TH|HAP1|DLC1|TACC2|FAIM2|NFASC|FLRT3|WNT4|MEIS3|FAT4|WNT3A|AK8|DRAXIN	-3.2	IE down
GO Biological Processes	19	GO:0043269	regulation of ion transport	19_GO:0051179 localization	-5.1	2.4	5.1	30211	685	569	31	5.4	0.95	183|1136|1814|2917|3306|3350|3736|3739|3744|3745|3751|3788|5159|6329|6331|6376|6424|6529|6861|7070|8912|9001|10268|10369|22953|29850|30820|57586|146395|219527|644139	AGT|CHRNA3|DRD3|GRM7|HSPA2|HTR1A|KCNA1|KCNA4|KCNA10|KCNB1|KCND2|KCNS2|PDGFRB|SCN4A|SCN5A|CX3CL1|SFRP4|SLC6A1|SYT5|THY1|CACNA1H|HAP1|RAMP3|CACNG2|P2RX2|TRPM5|KCNIP1|SYT13|GSG1L|LRRC55|PIRT	-3.2	IE down
GO Biological Processes	19	GO:0045596	negative regulation of cell differentiation	19_GO:0032502 developmental process	-5.1	2.4	5.1	30211	685	569	31	5.4	0.95	474|652|1814|1956|2103|2302|2737|3204|3488|4916|6422|6662|6664|6900|6910|7070|8324|23105|23493|23532|25805|25928|54361|65121|81792|89780|93166|144347|157848|221476|374946	ATOH1|BMP4|DRD3|EGFR|ESRRB|FOXJ1|GLI3|HOXA7|IGFBP5|NTRK3|SFRP1|SOX9|SOX11|CNTN2|TBX5|THY1|FZD7|FSTL4|HEY2|PRAME|BAMBI|SOSTDC1|WNT4|PRAMEF1|ADAMTS12|WNT3A|PRDM6|RFLNA|NKX6-3|PI16|DRAXIN	-3.2	IE down
GO Biological Processes	19	GO:0045666	positive regulation of neuron differentiation	19_GO:0032502 developmental process	-5.1	5.8	6.4	30211	91	569	10	1.8	0.55	152|474|652|4803|6664|26508|51704|57795|221938|339479	ADRA2C|ATOH1|BMP4|NGF|SOX11|HEYL|GPRC5B|BRINP2|MMD2|BRINP3	-3.2	IE down
GO Biological Processes	19	GO:0048754	branching morphogenesis of an epithelial tube	19_GO:0032502 developmental process	-5.1	4.8	6.1	30211	133	569	12	2.1	0.6	652|1282|2138|2246|2658|2736|2737|6299|6662|6928|54361|54567	BMP4|COL4A1|EYA1|FGF1|GDF2|GLI2|GLI3|SALL1|SOX9|HNF1B|WNT4|DLL4	-3.2	IE down
Reactome Gene Sets	6	R-HSA-5621480	Dectin-2 family		-5	12	7.8	30211	27	569	6	1.1	0.43	4584|4586|10071|94025|140453|283463	MUC3A|MUC5AC|MUC12|MUC16|MUC17|MUC19	-3.1	IE down
GO Biological Processes	19	GO:0019226	transmission of nerve impulse	19_GO:0023052 signaling	-5	7.6	6.8	30211	56	569	8	1.4	0.49	3736|3751|6329|6331|8912|10369|23114|146183	KCNA1|KCND2|SCN4A|SCN5A|CACNA1H|CACNG2|NFASC|OTOA	-3.1	IE down
GO Biological Processes	19	GO:0034329	cell junction assembly	19_GO:0009987 cellular process	-5	3.5	5.6	30211	259	569	17	3	0.71	421|1009|1364|1948|2705|5317|5364|7070|10391|10395|10804|23767|26285|56123|79778|89780|221935	ARVCF|CDH11|CLDN4|EFNB2|GJB1|PKP1|PLXNB1|THY1|CORO2B|DLC1|GJB6|FLRT3|CLDN17|PCDHB13|MICALL2|WNT3A|SDK1	-3.1	IE down
GO Biological Processes	19	GO:0014706	striated muscle tissue development	19_GO:0032502 developmental process	-5	3.3	5.5	30211	287	569	18	3.2	0.73	183|652|2138|5159|6331|6664|6910|7478|8470|10804|22953|23493|26508|27302|54567|89780|140628|150572	AGT|BMP4|EYA1|PDGFRB|SCN5A|SOX11|TBX5|WNT8A|SORBS2|GJB6|P2RX2|HEY2|HEYL|BMP10|DLL4|WNT3A|GATA5|SMYD1	-3.1	IE down
GO Biological Processes	19	GO:0048704	embryonic skeletal system morphogenesis	19_GO:0032502 developmental process	-4.9	5.6	6.3	30211	94	569	10	1.8	0.55	652|2138|2737|3204|3373|4188|6664|7043|7703|60529	BMP4|EYA1|GLI3|HOXA7|HYAL1|MDFI|SOX11|TGFB3|PCGF2|ALX4	-3.1	IE down
WikiPathways	27	WP117	GPCRs, other		-4.9	5.6	6.3	30211	94	569	10	1.8	0.55	1814|2532|2840|4994|8392|9038|10888|26211|26648|138883	DRD3|ACKR1|GPR17|OR3A1|OR3A3|TAAR5|GPR83|OR2F1|OR7E24|OR1N1	-3.1	IE down
GO Biological Processes	19	GO:0003338	metanephros morphogenesis	19_GO:0032502 developmental process	-4.9	11	7.6	30211	28	569	6	1.1	0.43	652|2302|5159|6299|6662|54361	BMP4|FOXJ1|PDGFRB|SALL1|SOX9|WNT4	-3.1	IE down
GO Biological Processes	19	GO:0001658	branching involved in ureteric bud morphogenesis	19_GO:0032502 developmental process	-4.9	8.8	7.1	30211	42	569	7	1.2	0.46	652|2138|2246|2737|6299|6662|54361	BMP4|EYA1|FGF1|GLI3|SALL1|SOX9|WNT4	-3	IE down
GO Biological Processes	19	GO:0061138	morphogenesis of a branching epithelium	19_GO:0032502 developmental process	-4.9	4.3	5.8	30211	162	569	13	2.3	0.63	652|1282|2138|2246|2658|2736|2737|6299|6422|6662|6928|54361|54567	BMP4|COL4A1|EYA1|FGF1|GDF2|GLI2|GLI3|SALL1|SFRP1|SOX9|HNF1B|WNT4|DLL4	-3	IE down
GO Biological Processes	19	GO:0055123	digestive system development	19_GO:0032502 developmental process	-4.9	4.6	5.9	30211	139	569	12	2.1	0.6	652|1956|2736|2737|3651|6299|6422|6664|6928|7043|60529|140628	BMP4|EGFR|GLI2|GLI3|PDX1|SALL1|SFRP1|SOX11|HNF1B|TGFB3|ALX4|GATA5	-3	IE down
GO Biological Processes	19	GO:0033561	regulation of water loss via skin	19_GO:0032501 multicellular organismal process	-4.8	11	7.5	30211	29	569	6	1.1	0.43	1364|2312|3848|3868|56603|388697	CLDN4|FLG|KRT1|KRT16|CYP26B1|HRNR	-3	IE down
WikiPathways	27	WP4239	Epithelial to mesenchymal transition in colorectal cancer		-4.8	4.2	5.7	30211	165	569	13	2.3	0.63	1282|1364|5317|7043|7478|8324|8788|8999|11211|26285|54361|54567|89780	COL4A1|CLDN4|PKP1|TGFB3|WNT8A|FZD7|DLK1|CDKL2|FZD10|CLDN17|WNT4|DLL4|WNT3A	-2.9	IE down
WikiPathways	27	WP3931	Embryonic stem cell pluripotency pathways		-4.8	4.9	5.9	30211	119	569	11	1.9	0.58	652|1956|2246|2251|5154|5159|5596|6927|8324|54361|89780	BMP4|EGFR|FGF1|FGF6|PDGFA|PDGFRB|MAPK4|HNF1A|FZD7|WNT4|WNT3A	-2.9	IE down
GO Biological Processes	19	GO:2000136	regulation of cell proliferation involved in heart morphogenesis	19_GO:0032502 developmental process	-4.8	15	8.1	30211	18	569	5	0.88	0.39	652|2138|6662|6910|27302	BMP4|EYA1|SOX9|TBX5|BMP10	-2.9	IE down
GO Biological Processes	19	GO:0061061	muscle structure development	19_GO:0032502 developmental process	-4.8	2.7	5.1	30211	480	569	24	4.2	0.84	183|652|1271|1410|2251|3488|5159|6662|6664|6910|7478|8470|8912|22953|23493|25802|26508|27302|54361|54567|60529|89780|150572|221937	AGT|BMP4|CNTFR|CRYAB|FGF6|IGFBP5|PDGFRB|SOX9|SOX11|TBX5|WNT8A|SORBS2|CACNA1H|P2RX2|HEY2|LMOD1|HEYL|BMP10|WNT4|DLL4|ALX4|WNT3A|SMYD1|FOXK1	-2.9	IE down
GO Biological Processes	19	GO:0045926	negative regulation of growth	19_GO:0040007 growth	-4.7	3.5	5.4	30211	245	569	16	2.8	0.69	183|652|1410|2658|3172|3373|3488|6422|6910|23105|23286|27302|56981|89780|221476|374946	AGT|BMP4|CRYAB|GDF2|HNF4A|HYAL1|IGFBP5|SFRP1|TBX5|FSTL4|WWC1|BMP10|PRDM11|WNT3A|PI16|DRAXIN	-2.9	IE down
Reactome Gene Sets	6	R-HSA-5668914	Diseases of metabolism		-4.7	3.5	5.4	30211	245	569	16	2.8	0.69	633|2328|3373|4128|4584|4586|9469|10071|56603|57188|81792|94025|140453|140766|283463|729238	BGN|FMO3|HYAL1|MAOA|MUC3A|MUC5AC|CHST3|MUC12|CYP26B1|ADAMTSL3|ADAMTS12|MUC16|MUC17|ADAMTS14|MUC19|SFTPA2	-2.9	IE down
GO Biological Processes	19	GO:0009792	embryo development ending in birth or egg hatching	19_GO:0032502 developmental process	-4.7	2.4	4.9	30211	650	569	29	5.1	0.92	652|1956|2138|2299|2707|2709|2736|2737|3204|3373|4188|4222|4920|6422|6662|6664|6928|7043|7478|7703|10395|23493|55224|57216|57619|60529|89780|131405|402569	BMP4|EGFR|EYA1|FOXI1|GJB3|GJB5|GLI2|GLI3|HOXA7|HYAL1|MDFI|MEOX1|ROR2|SFRP1|SOX9|SOX11|HNF1B|TGFB3|WNT8A|PCGF2|DLC1|HEY2|ETNK2|VANGL2|SHROOM3|ALX4|WNT3A|TRIM71|KPNA7	-2.9	IE down
GO Biological Processes	19	GO:0022612	gland morphogenesis	19_GO:0032502 developmental process	-4.7	5.3	5.9	30211	101	569	10	1.8	0.55	652|1956|2737|3371|3488|6422|6662|7043|25928|54361	BMP4|EGFR|GLI3|TNC|IGFBP5|SFRP1|SOX9|TGFB3|SOSTDC1|WNT4	-2.8	IE down
GO Biological Processes	19	GO:0032355	response to estradiol	19_GO:0050896 response to stimulus	-4.7	4.7	5.8	30211	123	569	11	1.9	0.58	183|1410|1956|2155|5154|5159|6422|6529|6870|7054|10268	AGT|CRYAB|EGFR|F7|PDGFA|PDGFRB|SFRP1|SLC6A1|TACR3|TH|RAMP3	-2.8	IE down
GO Biological Processes	19	GO:0001763	morphogenesis of a branching structure	19_GO:0032502 developmental process	-4.6	4	5.5	30211	171	569	13	2.3	0.63	652|1282|2138|2246|2658|2736|2737|6299|6422|6662|6928|54361|54567	BMP4|COL4A1|EYA1|FGF1|GDF2|GLI2|GLI3|SALL1|SFRP1|SOX9|HNF1B|WNT4|DLL4	-2.8	IE down
GO Biological Processes	19	GO:0072078	nephron tubule morphogenesis	19_GO:0032502 developmental process	-4.6	6.7	6.3	30211	63	569	8	1.4	0.49	652|2138|2246|2737|6299|6662|6928|54361	BMP4|EYA1|FGF1|GLI3|SALL1|SOX9|HNF1B|WNT4	-2.8	IE down
GO Biological Processes	19	GO:0050878	regulation of body fluid levels	19_GO:0065007 biological regulation	-4.6	2.9	5.1	30211	366	569	20	3.5	0.77	152|358|359|947|1364|2155|2243|2312|3172|3848|3868|5154|5568|7021|10391|56603|57834|89780|388697|653145	ADRA2C|AQP1|AQP2|CD34|CLDN4|F7|FGA|FLG|HNF4A|KRT1|KRT16|PDGFA|PRKACG|TFAP2B|CORO2B|CYP26B1|CYP4F11|WNT3A|HRNR|ANXA8	-2.8	IE down
GO Biological Processes	19	GO:0003180	aortic valve morphogenesis	19_GO:0032502 developmental process	-4.6	10	7	30211	32	569	6	1.1	0.43	652|6662|23493|26508|54567|140628	BMP4|SOX9|HEY2|HEYL|DLL4|GATA5	-2.8	IE down
GO Biological Processes	19	GO:0048738	cardiac muscle tissue development	19_GO:0032502 developmental process	-4.6	4	5.5	30211	173	569	13	2.3	0.63	183|652|5159|6331|6910|7478|8470|10804|23493|27302|54567|89780|140628	AGT|BMP4|PDGFRB|SCN5A|TBX5|WNT8A|SORBS2|GJB6|HEY2|BMP10|DLL4|WNT3A|GATA5	-2.8	IE down
Reactome Gene Sets	6	R-HSA-190828	Gap junction trafficking		-4.6	7.9	6.6	30211	47	569	7	1.2	0.46	2705|2707|2709|10804|79861|127534|347688	GJB1|GJB3|GJB5|GJB6|TUBAL3|GJB4|TUBB8	-2.8	IE down
GO Biological Processes	19	GO:0009611	response to wounding	19_GO:0050896 response to stimulus	-4.6	2.7	5	30211	430	569	22	3.9	0.81	152|947|2155|2243|2246|2670|2737|3172|3371|3625|3651|4916|5154|5159|6376|7043|8324|23767|54566|57834|89780|653145	ADRA2C|CD34|F7|FGA|FGF1|GFAP|GLI3|HNF4A|TNC|INHBB|PDX1|NTRK3|PDGFA|PDGFRB|CX3CL1|TGFB3|FZD7|FLRT3|EPB41L4B|CYP4F11|WNT3A|ANXA8	-2.8	IE down
GO Biological Processes	19	GO:0030324	lung development	19_GO:0032502 developmental process	-4.6	4	5.4	30211	174	569	13	2.3	0.63	652|2246|2302|2736|2737|3488|5154|5159|6493|6662|6664|6910|7043	BMP4|FGF1|FOXJ1|GLI2|GLI3|IGFBP5|PDGFA|PDGFRB|SIM2|SOX9|SOX11|TBX5|TGFB3	-2.7	IE down
WikiPathways	27	WP3927	BMP signaling in eyelid development		-4.5	13	7.6	30211	20	569	5	0.88	0.39	652|1956|3625|5308|6422	BMP4|EGFR|INHBB|PITX2|SFRP1	-2.7	IE down
GO Biological Processes	19	GO:0043009	chordate embryonic development	19_GO:0032502 developmental process	-4.5	2.4	4.8	30211	629	569	28	4.9	0.91	652|1956|2138|2707|2709|2736|2737|3204|3373|4188|4222|4920|6422|6662|6664|6928|7043|7478|7703|10395|23493|55224|57216|57619|60529|89780|131405|402569	BMP4|EGFR|EYA1|GJB3|GJB5|GLI2|GLI3|HOXA7|HYAL1|MDFI|MEOX1|ROR2|SFRP1|SOX9|SOX11|HNF1B|TGFB3|WNT8A|PCGF2|DLC1|HEY2|ETNK2|VANGL2|SHROOM3|ALX4|WNT3A|TRIM71|KPNA7	-2.7	IE down
GO Biological Processes	19	GO:0001708	cell fate specification	19_GO:0032502 developmental process	-4.5	5.7	6	30211	84	569	9	1.6	0.52	474|2138|2736|2737|4916|6662|6910|6928|347853	ATOH1|EYA1|GLI2|GLI3|NTRK3|SOX9|TBX5|HNF1B|TBX10	-2.7	IE down
GO Biological Processes	19	GO:0072088	nephron epithelium morphogenesis	19_GO:0032502 developmental process	-4.5	6.5	6.2	30211	65	569	8	1.4	0.49	652|2138|2246|2737|6299|6662|6928|54361	BMP4|EYA1|FGF1|GLI3|SALL1|SOX9|HNF1B|WNT4	-2.7	IE down
GO Biological Processes	19	GO:0003407	neural retina development	19_GO:0032502 developmental process	-4.5	6.5	6.2	30211	65	569	8	1.4	0.49	491|6662|7021|7070|10083|23418|121643|221935	ATP2B2|SOX9|TFAP2B|THY1|USH1C|CRB1|FOXN4|SDK1	-2.7	IE down
Reactome Gene Sets	6	R-HSA-381753	Olfactory Signaling Pathway		-4.5	6.5	6.2	30211	65	569	8	1.4	0.49	1262|4991|4994|26211|125958|219436|390264|390265	CNGA4|OR1D2|OR3A1|OR2F1|OR7D4|OR5D14|OR10G4|OR10G7	-2.7	IE down
GO Biological Processes	19	GO:1905330	regulation of morphogenesis of an epithelium	19_GO:0032502 developmental process	-4.5	6.5	6.2	30211	65	569	8	1.4	0.49	183|652|2246|5154|6422|6662|54361|81792	AGT|BMP4|FGF1|PDGFA|SFRP1|SOX9|WNT4|ADAMTS12	-2.7	IE down
GO Biological Processes	19	GO:0030510	regulation of BMP signaling pathway	19_GO:0023052 signaling	-4.5	5.1	5.8	30211	105	569	10	1.8	0.55	652|2658|6422|6424|6664|7021|11167|23090|25805|25928	BMP4|GDF2|SFRP1|SFRP4|SOX11|TFAP2B|FSTL1|ZNF423|BAMBI|SOSTDC1	-2.7	IE down
GO Biological Processes	19	GO:0048546	digestive tract morphogenesis	19_GO:0032502 developmental process	-4.5	7.7	6.5	30211	48	569	7	1.2	0.46	652|1956|2736|2737|6422|6664|6928	BMP4|EGFR|GLI2|GLI3|SFRP1|SOX11|HNF1B	-2.7	IE down
GO Biological Processes	19	GO:0007169	transmembrane receptor protein tyrosine kinase signaling pathway	19_GO:0023052 signaling	-4.5	2.8	4.9	30211	403	569	21	3.7	0.79	624|1136|1282|1948|1956|2246|2251|4803|4908|4909|4916|4920|5154|5159|6662|9001|9564|23767|56899|84985|131405	BDKRB2|CHRNA3|COL4A1|EFNB2|EGFR|FGF1|FGF6|NGF|NTF3|NTF4|NTRK3|ROR2|PDGFA|PDGFRB|SOX9|HAP1|BCAR1|FLRT3|ANKS1B|FAM83A|TRIM71	-2.7	IE down
GO Biological Processes	19	GO:1903522	regulation of blood circulation	19_GO:0032501 multicellular organismal process	-4.5	3.3	5.2	30211	256	569	16	2.8	0.69	147|152|183|491|624|2243|3350|6331|6547|6870|6910|7054|8912|23493|27302|121643	ADRA1B|ADRA2C|AGT|ATP2B2|BDKRB2|FGA|HTR1A|SCN5A|SLC8A3|TACR3|TBX5|TH|CACNA1H|HEY2|BMP10|FOXN4	-2.7	IE down
GO Biological Processes	19	GO:0055007	cardiac muscle cell differentiation	19_GO:0032502 developmental process	-4.5	5.6	5.9	30211	85	569	9	1.6	0.52	183|652|5159|6910|7478|8470|23493|27302|89780	AGT|BMP4|PDGFRB|TBX5|WNT8A|SORBS2|HEY2|BMP10|WNT3A	-2.7	IE down
GO Biological Processes	19	GO:0030900	forebrain development	19_GO:0032502 developmental process	-4.5	2.8	4.9	30211	375	569	20	3.5	0.77	358|474|652|1956|2736|2737|3625|3736|5308|6299|6331|6900|7054|9001|10395|10579|54361|79633|89780|374946	AQP1|ATOH1|BMP4|EGFR|GLI2|GLI3|INHBB|KCNA1|PITX2|SALL1|SCN5A|CNTN2|TH|HAP1|DLC1|TACC2|WNT4|FAT4|WNT3A|DRAXIN	-2.7	IE down
Reactome Gene Sets	6	R-HSA-157858	Gap junction trafficking and regulation		-4.5	7.6	6.4	30211	49	569	7	1.2	0.46	2705|2707|2709|10804|79861|127534|347688	GJB1|GJB3|GJB5|GJB6|TUBAL3|GJB4|TUBB8	-2.7	IE down
GO Biological Processes	19	GO:0030323	respiratory tube development	19_GO:0032502 developmental process	-4.4	3.9	5.3	30211	178	569	13	2.3	0.63	652|2246|2302|2736|2737|3488|5154|5159|6493|6662|6664|6910|7043	BMP4|FGF1|FOXJ1|GLI2|GLI3|IGFBP5|PDGFA|PDGFRB|SIM2|SOX9|SOX11|TBX5|TGFB3	-2.7	IE down
GO Biological Processes	19	GO:0007420	brain development	19_GO:0032502 developmental process	-4.4	2.2	4.7	30211	742	569	31	5.4	0.95	358|474|491|652|881|1282|1956|2009|2302|2736|2737|3625|3736|5308|6299|6331|6344|6900|6928|7054|9001|10395|10579|23017|23114|54361|56917|79633|89780|158067|374946	AQP1|ATOH1|ATP2B2|BMP4|CCIN|COL4A1|EGFR|EML1|FOXJ1|GLI2|GLI3|INHBB|KCNA1|PITX2|SALL1|SCN5A|SCTR|CNTN2|HNF1B|TH|HAP1|DLC1|TACC2|FAIM2|NFASC|WNT4|MEIS3|FAT4|WNT3A|AK8|DRAXIN	-2.7	IE down
GO Biological Processes	19	GO:0051960	regulation of nervous system development	19_GO:0032502 developmental process	-4.4	2.7	4.9	30211	439	569	22	3.9	0.81	474|1814|2670|2737|4803|4916|5364|6376|6664|7070|9001|10810|23105|23493|23767|26508|54567|79953|89780|94030|118738|374946	ATOH1|DRD3|GFAP|GLI3|NGF|NTRK3|PLXNB1|CX3CL1|SOX11|THY1|HAP1|WASF3|FSTL4|HEY2|FLRT3|HEYL|DLL4|SYNDIG1|WNT3A|LRRC4B|ZNF488|DRAXIN	-2.7	IE down
GO Biological Processes	19	GO:0072273	metanephric nephron morphogenesis	19_GO:0032502 developmental process	-4.4	13	7.4	30211	21	569	5	0.88	0.39	652|5159|6299|6662|54361	BMP4|PDGFRB|SALL1|SOX9|WNT4	-2.7	IE down
GO Biological Processes	19	GO:0060579	ventral spinal cord interneuron fate commitment	19_GO:0032502 developmental process	-4.4	19	8.4	30211	11	569	4	0.7	0.35	2736|2737|54567|121643	GLI2|GLI3|DLL4|FOXN4	-2.7	IE down
GO Biological Processes	19	GO:0060581	cell fate commitment involved in pattern specification	19_GO:0032502 developmental process	-4.4	19	8.4	30211	11	569	4	0.7	0.35	2736|2737|54567|121643	GLI2|GLI3|DLL4|FOXN4	-2.7	IE down
KEGG Pathway	24	hsa04390	Hippo signaling pathway		-4.3	4.1	5.3	30211	157	569	12	2.1	0.6	652|2246|2736|7003|7043|7478|8324|11211|23286|23418|54361|89780	BMP4|FGF1|GLI2|TEAD1|TGFB3|WNT8A|FZD7|FZD10|WWC1|CRB1|WNT4|WNT3A	-2.6	IE down
GO Biological Processes	19	GO:0035567	non-canonical Wnt signaling pathway	19_GO:0023052 signaling	-4.3	7.3	6.2	30211	51	569	7	1.2	0.46	4920|6422|6424|8324|11211|54361|57216	ROR2|SFRP1|SFRP4|FZD7|FZD10|WNT4|VANGL2	-2.6	IE down
WikiPathways	27	WP2840	Hair follicle development: cytodifferentiation - part 3 of 3		-4.3	5.4	5.7	30211	89	569	9	1.6	0.52	652|947|1956|2736|3488|6422|6662|10804|25928	BMP4|CD34|EGFR|GLI2|IGFBP5|SFRP1|SOX9|GJB6|SOSTDC1	-2.6	IE down
GO Biological Processes	19	GO:0001558	regulation of cell growth	19_GO:0040007 growth	-4.3	2.7	4.8	30211	415	569	21	3.7	0.79	183|1410|1956|2658|3172|3371|3373|3488|4803|6422|7003|9564|10071|23025|23105|27302|56981|60676|89780|221476|374946	AGT|CRYAB|EGFR|GDF2|HNF4A|TNC|HYAL1|IGFBP5|NGF|SFRP1|TEAD1|BCAR1|MUC12|UNC13A|FSTL4|BMP10|PRDM11|PAPPA2|WNT3A|PI16|DRAXIN	-2.6	IE down
GO Biological Processes	19	GO:0009913	epidermal cell differentiation	19_GO:0032502 developmental process	-4.3	4	5.3	30211	158	569	12	2.1	0.6	474|2312|3868|5308|6703|10083|56603|222662|353132|353133|353135|388697	ATOH1|FLG|KRT16|PITX2|SPRR2D|USH1C|CYP26B1|LHFPL5|LCE1B|LCE1C|LCE1E|HRNR	-2.6	IE down
GO Biological Processes	19	GO:0014066	regulation of phosphatidylinositol 3-kinase signaling	19_GO:0023052 signaling	-4.3	4.8	5.5	30211	111	569	10	1.8	0.55	183|1956|4916|4920|5154|5159|5364|6662|49860|145264	AGT|EGFR|NTRK3|ROR2|PDGFA|PDGFRB|PLXNB1|SOX9|CRNN|SERPINA12	-2.6	IE down
Reactome Gene Sets	6	R-HSA-5173105	O-linked glycosylation		-4.3	4.8	5.5	30211	111	569	10	1.8	0.55	4584|4586|10071|57188|64409|81792|94025|140453|140766|283463	MUC3A|MUC5AC|MUC12|ADAMTSL3|GALNT17|ADAMTS12|MUC16|MUC17|ADAMTS14|MUC19	-2.6	IE down
GO Biological Processes	19	GO:0048608	reproductive structure development	19_GO:0022414 reproductive process	-4.3	2.7	4.7	30211	419	569	21	3.7	0.79	652|1956|2705|2707|2709|2737|3371|3625|3973|4188|4920|5154|5159|5568|6299|6422|6662|23493|51673|54361|55224	BMP4|EGFR|GJB1|GJB3|GJB5|GLI3|TNC|INHBB|LHCGR|MDFI|ROR2|PDGFA|PDGFRB|PRKACG|SALL1|SFRP1|SOX9|HEY2|TPPP3|WNT4|ETNK2	-2.5	IE down
GO Biological Processes	19	GO:0009651	response to salt stress	19_GO:0050896 response to stimulus	-4.2	12	7	30211	23	569	5	0.88	0.39	358|624|6870|7054|60676	AQP1|BDKRB2|TACR3|TH|PAPPA2	-2.5	IE down
GO Biological Processes	19	GO:0003401	axis elongation	19_GO:0040007 growth	-4.2	12	7	30211	23	569	5	0.88	0.39	652|2246|6422|6662|89780	BMP4|FGF1|SFRP1|SOX9|WNT3A	-2.5	IE down
GO Biological Processes	19	GO:0061458	reproductive system development	19_GO:0032502 developmental process	-4.2	2.6	4.7	30211	422	569	21	3.7	0.79	652|1956|2705|2707|2709|2737|3371|3625|3973|4188|4920|5154|5159|5568|6299|6422|6662|23493|51673|54361|55224	BMP4|EGFR|GJB1|GJB3|GJB5|GLI3|TNC|INHBB|LHCGR|MDFI|ROR2|PDGFA|PDGFRB|PRKACG|SALL1|SFRP1|SOX9|HEY2|TPPP3|WNT4|ETNK2	-2.5	IE down
Reactome Gene Sets	6	R-HSA-6805567	Keratinization		-4.2	3.5	5	30211	214	569	14	2.5	0.65	2312|3848|3868|5317|6703|57830|81851|126638|319101|353132|353133|353135|386685|100505753	FLG|KRT1|KRT16|PKP1|SPRR2D|KRTAP5-8|KRTAP1-1|RPTN|KRT73|LCE1B|LCE1C|LCE1E|KRTAP10-12|KRTAP16-1	-2.5	IE down
GO Biological Processes	19	GO:0051952	regulation of amine transport	19_GO:0051179 localization	-4.2	5.2	5.6	30211	92	569	9	1.6	0.52	152|183|1136|1814|2917|3745|6529|6861|57586	ADRA2C|AGT|CHRNA3|DRD3|GRM7|KCNB1|SLC6A1|SYT5|SYT13	-2.5	IE down
GO Biological Processes	19	GO:0003176	aortic valve development	19_GO:0032502 developmental process	-4.2	8.6	6.4	30211	37	569	6	1.1	0.43	652|6662|23493|26508|54567|140628	BMP4|SOX9|HEY2|HEYL|DLL4|GATA5	-2.5	IE down
GO Biological Processes	19	GO:0035051	cardiocyte differentiation	19_GO:0032502 developmental process	-4.2	4.6	5.4	30211	115	569	10	1.8	0.55	183|652|5159|5308|6910|7478|8470|23493|27302|89780	AGT|BMP4|PDGFRB|PITX2|TBX5|WNT8A|SORBS2|HEY2|BMP10|WNT3A	-2.5	IE down
GO Biological Processes	19	GO:0003179	heart valve morphogenesis	19_GO:0032502 developmental process	-4.1	6.8	5.9	30211	55	569	7	1.2	0.46	652|6662|6910|23493|26508|54567|140628	BMP4|SOX9|TBX5|HEY2|HEYL|DLL4|GATA5	-2.4	IE down
Reactome Gene Sets	6	R-HSA-373076	Class A/1 (Rhodopsin-like receptors)		-4.1	2.9	4.7	30211	335	569	18	3.2	0.73	136|147|152|183|624|1238|1814|2532|2840|2863|3350|3973|5030|6376|6870|9038|94233|100996758	ADORA2B|ADRA1B|ADRA2C|AGT|BDKRB2|ACKR2|DRD3|ACKR1|GPR17|GPR39|HTR1A|LHCGR|P2RY4|CX3CL1|TACR3|TAAR5|OPN4|NPY4R2	-2.4	IE down
GO Biological Processes	19	GO:0021514	ventral spinal cord interneuron differentiation	19_GO:0032502 developmental process	-4.1	16	7.7	30211	13	569	4	0.7	0.35	2736|2737|54567|121643	GLI2|GLI3|DLL4|FOXN4	-2.4	IE down
GO Biological Processes	19	GO:0030111	regulation of Wnt signaling pathway	19_GO:0023052 signaling	-4.1	2.8	4.7	30211	336	569	18	3.2	0.73	1956|2737|4188|4920|6299|6422|6424|6662|6928|8324|10076|25805|25928|28999|51704|89780|374946|388630	EGFR|GLI3|MDFI|ROR2|SALL1|SFRP1|SFRP4|SOX9|HNF1B|FZD7|PTPRU|BAMBI|SOSTDC1|KLF15|GPRC5B|WNT3A|DRAXIN|TRABD2B	-2.4	IE down
GO Biological Processes	19	GO:0042476	odontogenesis	19_GO:0032502 developmental process	-4.1	4.5	5.3	30211	118	569	10	1.8	0.55	358|652|1834|2736|2737|5308|5818|6331|7043|25928	AQP1|BMP4|DSPP|GLI2|GLI3|PITX2|NECTIN1|SCN5A|TGFB3|SOSTDC1	-2.4	IE down
KEGG Pathway	24	hsa04310	Wnt signaling pathway		-4.1	3.8	5.1	30211	167	569	12	2.1	0.6	4920|5535|5568|6422|6424|7478|8324|11211|25805|54361|57216|89780	ROR2|PPP3R2|PRKACG|SFRP1|SFRP4|WNT8A|FZD7|FZD10|BAMBI|WNT4|VANGL2|WNT3A	-2.4	IE down
GO Biological Processes	19	GO:0010001	glial cell differentiation	19_GO:0032502 developmental process	-4.1	3.8	5.1	30211	167	569	12	2.1	0.6	2670|2737|4920|6547|6662|6664|6900|10810|23418|28999|54587|118738	GFAP|GLI3|ROR2|SLC8A3|SOX9|SOX11|CNTN2|WASF3|CRB1|KLF15|MXRA8|ZNF488	-2.4	IE down
GO Biological Processes	19	GO:0035108	limb morphogenesis	19_GO:0032502 developmental process	-4.1	4.1	5.2	30211	142	569	11	1.9	0.58	652|2737|4920|6299|6662|6664|6910|7021|56603|60529|341640	BMP4|GLI3|ROR2|SALL1|SOX9|SOX11|TBX5|TFAP2B|CYP26B1|ALX4|FREM2	-2.4	IE down
GO Biological Processes	19	GO:0035107	appendage morphogenesis	19_GO:0032502 developmental process	-4.1	4.1	5.2	30211	142	569	11	1.9	0.58	652|2737|4920|6299|6662|6664|6910|7021|56603|60529|341640	BMP4|GLI3|ROR2|SALL1|SOX9|SOX11|TBX5|TFAP2B|CYP26B1|ALX4|FREM2	-2.4	IE down
WikiPathways	27	WP382	MAPK signaling pathway		-4.1	3.2	4.8	30211	249	569	15	2.6	0.67	1956|2246|2251|3306|4803|4908|4909|5154|5159|5535|5568|7043|8912|9479|10369	EGFR|FGF1|FGF6|HSPA2|NGF|NTF3|NTF4|PDGFA|PDGFRB|PPP3R2|PRKACG|TGFB3|CACNA1H|MAPK8IP1|CACNG2	-2.4	IE down
GO Biological Processes	19	GO:0048732	gland development	19_GO:0032502 developmental process	-4.1	2.6	4.6	30211	401	569	20	3.5	0.77	652|1956|2736|2737|3172|3321|3371|3488|3625|3651|5308|6299|6422|6662|6927|6928|7043|25928|54361|89780	BMP4|EGFR|GLI2|GLI3|HNF4A|IGSF3|TNC|IGFBP5|INHBB|PDX1|PITX2|SALL1|SFRP1|SOX9|HNF1A|HNF1B|TGFB3|SOSTDC1|WNT4|WNT3A	-2.4	IE down
Reactome Gene Sets	6	R-HSA-3781865	Diseases of glycosylation		-4.1	4.1	5.1	30211	143	569	11	1.9	0.58	633|4584|4586|9469|10071|57188|81792|94025|140453|140766|283463	BGN|MUC3A|MUC5AC|CHST3|MUC12|ADAMTSL3|ADAMTS12|MUC16|MUC17|ADAMTS14|MUC19	-2.4	IE down
GO Biological Processes	19	GO:0016331	morphogenesis of embryonic epithelium	19_GO:0032502 developmental process	-4.1	4.1	5.1	30211	143	569	11	1.9	0.58	652|3651|6422|6662|6664|6928|10395|54361|57216|57619|131405	BMP4|PDX1|SFRP1|SOX9|SOX11|HNF1B|DLC1|WNT4|VANGL2|SHROOM3|TRIM71	-2.4	IE down
GO Biological Processes	19	GO:0090257	regulation of muscle system process	19_GO:0032501 multicellular organismal process	-4	3.2	4.8	30211	250	569	15	2.6	0.67	136|147|152|183|1136|3488|3736|6329|6331|6547|6870|27302|90523|140628|221476	ADORA2B|ADRA1B|ADRA2C|AGT|CHRNA3|IGFBP5|KCNA1|SCN4A|SCN5A|SLC8A3|TACR3|BMP10|MLIP|GATA5|PI16	-2.4	IE down
GO Biological Processes	19	GO:0031128	developmental induction	19_GO:0032502 developmental process	-4	11	6.7	30211	25	569	5	0.88	0.39	652|2246|6299|6662|54361	BMP4|FGF1|SALL1|SOX9|WNT4	-2.4	IE down
GO Biological Processes	19	GO:0051146	striated muscle cell differentiation	19_GO:0032502 developmental process	-4	3.5	4.9	30211	195	569	13	2.3	0.63	183|652|3488|5159|6910|7478|8470|8912|22953|23493|25802|27302|89780	AGT|BMP4|IGFBP5|PDGFRB|TBX5|WNT8A|SORBS2|CACNA1H|P2RX2|HEY2|LMOD1|BMP10|WNT3A	-2.3	IE down
GO Biological Processes	19	GO:0060042	retina morphogenesis in camera-type eye	19_GO:0032502 developmental process	-4	6.5	5.8	30211	57	569	7	1.2	0.46	6662|7021|7070|10083|23418|121643|221935	SOX9|TFAP2B|THY1|USH1C|CRB1|FOXN4|SDK1	-2.3	IE down
Canonical Pathways	11	M5880	NABA ECM AFFILIATED		-4	3.7	5	30211	170	569	12	2.1	0.6	4584|4586|5364|10071|29124|94025|140453|283463|341640|497190|653145|729238	MUC3A|MUC5AC|PLXNB1|MUC12|LGALS13|MUC16|MUC17|MUC19|FREM2|CLEC18B|ANXA8|SFTPA2	-2.3	IE down
GO Biological Processes	19	GO:0043524	negative regulation of neuron apoptotic process	19_GO:0048519 negative regulation of biological process	-4	4	5.1	30211	145	569	11	1.9	0.58	1271|4803|4908|4909|6376|7021|7043|23017|27324|56098|374946	CNTFR|NGF|NTF3|NTF4|CX3CL1|TFAP2B|TGFB3|FAIM2|TOX3|PCDHGC4|DRAXIN	-2.3	IE down
GO Biological Processes	19	GO:0051046	regulation of secretion	19_GO:0051179 localization	-4	2.3	4.4	30211	606	569	26	4.6	0.88	136|152|183|358|1136|1814|2243|2917|3172|3350|3625|3651|3745|5030|6422|6529|6664|6861|7021|7043|8912|9001|9627|57586|91608|112755	ADORA2B|ADRA2C|AGT|AQP1|CHRNA3|DRD3|FGA|GRM7|HNF4A|HTR1A|INHBB|PDX1|KCNB1|P2RY4|SFRP1|SLC6A1|SOX11|SYT5|TFAP2B|TGFB3|CACNA1H|HAP1|SNCAIP|SYT13|RASL10B|STX1B	-2.3	IE down
GO Biological Processes	19	GO:0031424	keratinization	19_GO:0032502 developmental process	-4	6.4	5.7	30211	58	569	7	1.2	0.46	3868|6703|56603|353132|353133|353135|388697	KRT16|SPRR2D|CYP26B1|LCE1B|LCE1C|LCE1E|HRNR	-2.3	IE down
GO Biological Processes	19	GO:0060541	respiratory system development	19_GO:0032502 developmental process	-4	3.5	4.9	30211	198	569	13	2.3	0.63	652|2246|2302|2736|2737|3488|5154|5159|6493|6662|6664|6910|7043	BMP4|FGF1|FOXJ1|GLI2|GLI3|IGFBP5|PDGFA|PDGFRB|SIM2|SOX9|SOX11|TBX5|TGFB3	-2.3	IE down
GO Biological Processes	19	GO:1905208	negative regulation of cardiocyte differentiation	19_GO:0032502 developmental process	-4	15	7.3	30211	14	569	4	0.7	0.35	1956|8324|23493|89780	EGFR|FZD7|HEY2|WNT3A	-2.3	IE down
GO Biological Processes	19	GO:0001838	embryonic epithelial tube formation	19_GO:0032502 developmental process	-4	4.4	5.1	30211	122	569	10	1.8	0.55	652|6422|6662|6664|6928|10395|54361|57216|57619|131405	BMP4|SFRP1|SOX9|SOX11|HNF1B|DLC1|WNT4|VANGL2|SHROOM3|TRIM71	-2.3	IE down
GO Biological Processes	19	GO:0090287	regulation of cellular response to growth factor stimulus	19_GO:0050896 response to stimulus	-4	2.9	4.6	30211	314	569	17	3	0.71	183|652|2246|2658|6422|6424|6664|7021|7043|11167|23090|25805|25928|54361|63976|81792|345193	AGT|BMP4|FGF1|GDF2|SFRP1|SFRP4|SOX11|TFAP2B|TGFB3|FSTL1|ZNF423|BAMBI|SOSTDC1|WNT4|PRDM16|ADAMTS12|LRIT3	-2.3	IE down
GO Biological Processes	19	GO:0021983	pituitary gland development	19_GO:0032502 developmental process	-4	7.8	6	30211	41	569	6	1.1	0.43	652|2736|3625|5308|6299|54361	BMP4|GLI2|INHBB|PITX2|SALL1|WNT4	-2.3	IE down
GO Biological Processes	19	GO:1905314	semi-lunar valve development	19_GO:0032502 developmental process	-4	7.8	6	30211	41	569	6	1.1	0.43	652|6662|23493|26508|54567|140628	BMP4|SOX9|HEY2|HEYL|DLL4|GATA5	-2.3	IE down
KEGG Pathway	24	hsa05224	Breast cancer		-3.9	4	5	30211	147	569	11	1.9	0.58	1956|2246|2251|7478|8324|11211|23493|26508|54361|54567|89780	EGFR|FGF1|FGF6|WNT8A|FZD7|FZD10|HEY2|HEYL|WNT4|DLL4|WNT3A	-2.3	IE down
Reactome Gene Sets	6	R-HSA-112316	Neuronal System		-3.9	2.6	4.5	30211	410	569	20	3.5	0.77	1136|2900|3736|3739|3744|3745|3751|3788|4128|4916|5568|6529|6854|7102|10369|27330|51305|79861|94030|347688	CHRNA3|GRIK4|KCNA1|KCNA4|KCNA10|KCNB1|KCND2|KCNS2|MAOA|NTRK3|PRKACG|SLC6A1|SYN2|TSPAN7|CACNG2|RPS6KA6|KCNK9|TUBAL3|LRRC4B|TUBB8	-2.3	IE down
GO Biological Processes	19	GO:0051480	regulation of cytosolic calcium ion concentration	19_GO:0065007 biological regulation	-3.9	2.9	4.6	30211	316	569	17	3	0.71	147|183|491|624|1238|1814|2827|2840|5030|6376|6547|7070|9001|10268|22953|27112|728215	ADRA1B|AGT|ATP2B2|BDKRB2|ACKR2|DRD3|GPR3|GPR17|P2RY4|CX3CL1|SLC8A3|THY1|HAP1|RAMP3|P2RX2|NALF2|NALF1	-2.3	IE down
GO Biological Processes	19	GO:0014068	positive regulation of phosphatidylinositol 3-kinase signaling	19_GO:0023052 signaling	-3.9	5.4	5.4	30211	79	569	8	1.4	0.49	183|4916|4920|5154|5159|5364|6662|145264	AGT|NTRK3|ROR2|PDGFA|PDGFRB|PLXNB1|SOX9|SERPINA12	-2.3	IE down
GO Biological Processes	19	GO:0002065	columnar/cuboidal epithelial cell differentiation	19_GO:0032502 developmental process	-3.9	5.4	5.4	30211	79	569	8	1.4	0.49	652|1834|3172|3651|6664|54361|140628|157848	BMP4|DSPP|HNF4A|PDX1|SOX11|WNT4|GATA5|NKX6-3	-2.3	IE down
GO Biological Processes	19	GO:2000138	positive regulation of cell proliferation involved in heart morphogenesis	19_GO:0032502 developmental process	-3.9	27	8.7	30211	6	569	3	0.53	0.3	652|6662|27302	BMP4|SOX9|BMP10	-2.2	IE down
GO Biological Processes	19	GO:0060677	ureteric bud elongation	19_GO:0040007 growth	-3.9	27	8.7	30211	6	569	3	0.53	0.3	2246|6299|6928	FGF1|SALL1|HNF1B	-2.2	IE down
GO Biological Processes	19	GO:0014034	neural crest cell fate commitment	19_GO:0032502 developmental process	-3.9	27	8.7	30211	6	569	3	0.53	0.3	6422|6662|7478	SFRP1|SOX9|WNT8A	-2.2	IE down
GO Biological Processes	19	GO:0038030	non-canonical Wnt signaling pathway via MAPK cascade	19_GO:0023052 signaling	-3.9	27	8.7	30211	6	569	3	0.53	0.3	8324|11211|54361	FZD7|FZD10|WNT4	-2.2	IE down
GO Biological Processes	19	GO:0060485	mesenchyme development	19_GO:0032502 developmental process	-3.9	3.2	4.7	30211	230	569	14	2.5	0.65	652|4222|5159|5308|6422|6662|6664|6910|7478|23493|26508|54361|89780|140628	BMP4|MEOX1|PDGFRB|PITX2|SFRP1|SOX9|SOX11|TBX5|WNT8A|HEY2|HEYL|WNT4|WNT3A|GATA5	-2.2	IE down
GO Biological Processes	19	GO:0042692	muscle cell differentiation	19_GO:0032502 developmental process	-3.9	3.1	4.6	30211	259	569	15	2.6	0.67	183|652|3488|5159|6662|6910|7478|8470|8912|22953|23493|25802|27302|54361|89780	AGT|BMP4|IGFBP5|PDGFRB|SOX9|TBX5|WNT8A|SORBS2|CACNA1H|P2RX2|HEY2|LMOD1|BMP10|WNT4|WNT3A	-2.2	IE down
GO Biological Processes	19	GO:0009953	dorsal/ventral pattern formation	19_GO:0032502 developmental process	-3.9	5.3	5.3	30211	80	569	8	1.4	0.49	652|2736|2737|4188|6422|54567|89780|121643	BMP4|GLI2|GLI3|MDFI|SFRP1|DLL4|WNT3A|FOXN4	-2.2	IE down
WikiPathways	27	WP2064	Neural crest differentiation		-3.9	4.7	5.2	30211	102	569	9	1.6	0.52	652|2670|2705|6662|7021|7478|23493|54567|89780	BMP4|GFAP|GJB1|SOX9|TFAP2B|WNT8A|HEY2|DLL4|WNT3A	-2.2	IE down
GO Biological Processes	19	GO:1903530	regulation of secretion by cell	19_GO:0051179 localization	-3.9	2.3	4.3	30211	549	569	24	4.2	0.84	136|152|183|1136|1814|2243|2917|3172|3350|3625|3651|3745|5030|6422|6664|6861|7021|7043|8912|9001|9627|57586|91608|112755	ADORA2B|ADRA2C|AGT|CHRNA3|DRD3|FGA|GRM7|HNF4A|HTR1A|INHBB|PDX1|KCNB1|P2RY4|SFRP1|SOX11|SYT5|TFAP2B|TGFB3|CACNA1H|HAP1|SNCAIP|SYT13|RASL10B|STX1B	-2.2	IE down
GO Biological Processes	19	GO:0060173	limb development	19_GO:0032502 developmental process	-3.8	3.6	4.8	30211	177	569	12	2.1	0.6	652|2737|4920|5308|6299|6662|6664|6910|7021|56603|60529|341640	BMP4|GLI3|ROR2|PITX2|SALL1|SOX9|SOX11|TBX5|TFAP2B|CYP26B1|ALX4|FREM2	-2.2	IE down
GO Biological Processes	19	GO:0048736	appendage development	19_GO:0032502 developmental process	-3.8	3.6	4.8	30211	177	569	12	2.1	0.6	652|2737|4920|5308|6299|6662|6664|6910|7021|56603|60529|341640	BMP4|GLI3|ROR2|PITX2|SALL1|SOX9|SOX11|TBX5|TFAP2B|CYP26B1|ALX4|FREM2	-2.2	IE down
GO Biological Processes	19	GO:0060395	SMAD protein signal transduction	19_GO:0023052 signaling	-3.8	6.1	5.5	30211	61	569	7	1.2	0.46	652|2658|3172|3625|4920|7043|27302	BMP4|GDF2|HNF4A|INHBB|ROR2|TGFB3|BMP10	-2.2	IE down
GO Biological Processes	19	GO:0010712	regulation of collagen metabolic process	19_GO:0008152 metabolic process	-3.8	7.4	5.8	30211	43	569	6	1.1	0.43	652|1581|4239|5159|7043|54361	BMP4|CYP7A1|MFAP4|PDGFRB|TGFB3|WNT4	-2.2	IE down
Reactome Gene Sets	6	R-HSA-1296072	Voltage gated Potassium channels		-3.8	7.4	5.8	30211	43	569	6	1.1	0.43	3736|3739|3744|3745|3751|3788	KCNA1|KCNA4|KCNA10|KCNB1|KCND2|KCNS2	-2.2	IE down
GO Biological Processes	19	GO:0034765	regulation of ion transmembrane transport	19_GO:0051179 localization	-3.8	2.4	4.4	30211	483	569	22	3.9	0.81	183|1814|3306|3736|3739|3744|3745|3751|3788|6329|6331|6376|7070|8912|9001|10268|10369|29850|30820|146395|219527|644139	AGT|DRD3|HSPA2|KCNA1|KCNA4|KCNA10|KCNB1|KCND2|KCNS2|SCN4A|SCN5A|CX3CL1|THY1|CACNA1H|HAP1|RAMP3|CACNG2|TRPM5|KCNIP1|GSG1L|LRRC55|PIRT	-2.2	IE down
GO Biological Processes	19	GO:0048706	embryonic skeletal system development	19_GO:0032502 developmental process	-3.8	4.2	5	30211	127	569	10	1.8	0.55	652|2138|2737|3204|3373|4188|6664|7043|7703|60529	BMP4|EYA1|GLI3|HOXA7|HYAL1|MDFI|SOX11|TGFB3|PCGF2|ALX4	-2.2	IE down
GO Biological Processes	19	GO:0040008	regulation of growth	19_GO:0040007 growth	-3.8	2.2	4.2	30211	660	569	27	4.7	0.89	183|652|1410|1956|2658|3172|3371|3373|3488|4803|6422|6910|6928|7003|9564|10071|23025|23105|23286|23493|23532|27302|56981|60676|89780|221476|374946	AGT|BMP4|CRYAB|EGFR|GDF2|HNF4A|TNC|HYAL1|IGFBP5|NGF|SFRP1|TBX5|HNF1B|TEAD1|BCAR1|MUC12|UNC13A|FSTL4|WWC1|HEY2|PRAME|BMP10|PRDM11|PAPPA2|WNT3A|PI16|DRAXIN	-2.2	IE down
KEGG Pathway	24	hsa04010	MAPK signaling pathway		-3.8	2.9	4.5	30211	294	569	16	2.8	0.69	1956|2246|2251|3306|4803|4908|4909|5154|5159|5535|5568|7043|8912|9479|10369|27330	EGFR|FGF1|FGF6|HSPA2|NGF|NTF3|NTF4|PDGFA|PDGFRB|PPP3R2|PRKACG|TGFB3|CACNA1H|MAPK8IP1|CACNG2|RPS6KA6	-2.2	IE down
Reactome Gene Sets	6	R-HSA-913709	O-linked glycosylation of mucins		-3.7	5.9	5.4	30211	63	569	7	1.2	0.46	4584|4586|10071|64409|94025|140453|283463	MUC3A|MUC5AC|MUC12|GALNT17|MUC16|MUC17|MUC19	-2.1	IE down
Reactome Gene Sets	6	R-HSA-388396	GPCR downstream signalling		-3.7	2.2	4.2	30211	629	569	26	4.6	0.88	136|147|152|183|624|1814|1956|2840|2863|2917|3973|5030|5136|5364|5568|6344|6376|6870|8786|9038|10268|10888|50649|94233|389337|100996758	ADORA2B|ADRA1B|ADRA2C|AGT|BDKRB2|DRD3|EGFR|GPR17|GPR39|GRM7|LHCGR|P2RY4|PDE1A|PLXNB1|PRKACG|SCTR|CX3CL1|TACR3|RGS11|TAAR5|RAMP3|GPR83|ARHGEF4|OPN4|ARHGEF37|NPY4R2	-2.1	IE down
GO Biological Processes	19	GO:1901215	negative regulation of neuron death	19_GO:0048519 negative regulation of biological process	-3.7	3.3	4.6	30211	209	569	13	2.3	0.63	947|1271|4803|4908|4909|6376|7021|7043|23017|27324|56098|89780|374946	CD34|CNTFR|NGF|NTF3|NTF4|CX3CL1|TFAP2B|TGFB3|FAIM2|TOX3|PCDHGC4|WNT3A|DRAXIN	-2.1	IE down
GO Biological Processes	19	GO:0050679	positive regulation of epithelial cell proliferation	19_GO:0048518 positive regulation of biological process	-3.7	3.3	4.6	30211	209	569	13	2.3	0.63	652|1956|2138|2246|2658|3373|6331|6422|6662|6664|8324|49860|89780	BMP4|EGFR|EYA1|FGF1|GDF2|HYAL1|SCN5A|SFRP1|SOX9|SOX11|FZD7|CRNN|WNT3A	-2.1	IE down
GO Biological Processes	19	GO:0048871	multicellular organismal homeostasis	19_GO:0032501 multicellular organismal process	-3.7	2.7	4.4	30211	359	569	18	3.2	0.73	358|359|947|1364|2103|2312|3848|3868|5568|6662|7021|7275|10083|10804|23418|56603|94137|388697	AQP1|AQP2|CD34|CLDN4|ESRRB|FLG|KRT1|KRT16|PRKACG|SOX9|TFAP2B|TUB|USH1C|GJB6|CRB1|CYP26B1|RP1L1|HRNR	-2.1	IE down
GO Biological Processes	19	GO:0072175	epithelial tube formation	19_GO:0032502 developmental process	-3.7	4.1	4.9	30211	130	569	10	1.8	0.55	652|6422|6662|6664|6928|10395|54361|57216|57619|131405	BMP4|SFRP1|SOX9|SOX11|HNF1B|DLC1|WNT4|VANGL2|SHROOM3|TRIM71	-2.1	IE down
Reactome Gene Sets	6	R-HSA-6809371	Formation of the cornified envelope		-3.7	4.1	4.9	30211	130	569	10	1.8	0.55	2312|3848|3868|5317|6703|126638|319101|353132|353133|353135	FLG|KRT1|KRT16|PKP1|SPRR2D|RPTN|KRT73|LCE1B|LCE1C|LCE1E	-2.1	IE down
GO Biological Processes	19	GO:0090092	regulation of transmembrane receptor protein serine/threonine kinase signaling pathway	19_GO:0023052 signaling	-3.7	3	4.5	30211	267	569	15	2.6	0.67	652|2658|3625|6422|6424|6664|7021|7043|11030|11167|23090|25805|25928|27302|63976	BMP4|GDF2|INHBB|SFRP1|SFRP4|SOX11|TFAP2B|TGFB3|RBPMS|FSTL1|ZNF423|BAMBI|SOSTDC1|BMP10|PRDM16	-2.1	IE down
GO Biological Processes	19	GO:0060231	mesenchymal to epithelial transition	19_GO:0032502 developmental process	-3.7	13	6.8	30211	16	569	4	0.7	0.35	652|6299|8324|54361	BMP4|SALL1|FZD7|WNT4	-2.1	IE down
GO Biological Processes	19	GO:1901201	regulation of extracellular matrix assembly	19_GO:0050789 regulation of biological process	-3.7	13	6.8	30211	16	569	4	0.7	0.35	183|6662|23187|84168	AGT|SOX9|PHLDB1|ANTXR1	-2.1	IE down
GO Biological Processes	19	GO:0048665	neuron fate specification	19_GO:0032502 developmental process	-3.7	9.2	6.1	30211	29	569	5	0.88	0.39	474|2138|2736|2737|4916	ATOH1|EYA1|GLI2|GLI3|NTRK3	-2.1	IE down
GO Biological Processes	19	GO:0009952	anterior/posterior pattern specification	19_GO:0032502 developmental process	-3.7	3.3	4.6	30211	210	569	13	2.3	0.63	652|2737|3204|4222|4920|6422|6928|7478|7703|23493|26508|60529|89780	BMP4|GLI3|HOXA7|MEOX1|ROR2|SFRP1|HNF1B|WNT8A|PCGF2|HEY2|HEYL|ALX4|WNT3A	-2.1	IE down
GO Biological Processes	19	GO:0050767	regulation of neurogenesis	19_GO:0032502 developmental process	-3.7	2.6	4.4	30211	361	569	18	3.2	0.73	474|1814|2670|2737|4803|4916|5364|6376|6664|7070|9001|23105|23493|26508|54567|89780|118738|374946	ATOH1|DRD3|GFAP|GLI3|NGF|NTRK3|PLXNB1|CX3CL1|SOX11|THY1|HAP1|FSTL4|HEY2|HEYL|DLL4|WNT3A|ZNF488|DRAXIN	-2.1	IE down
GO Biological Processes	19	GO:0043405	regulation of MAP kinase activity	19_GO:0008152 metabolic process	-3.7	3.5	4.7	30211	183	569	12	2.1	0.6	183|652|1956|2246|4908|4916|4920|5154|5159|6422|9479|11211	AGT|BMP4|EGFR|FGF1|NTF3|NTRK3|ROR2|PDGFA|PDGFRB|SFRP1|MAPK8IP1|FZD10	-2.1	IE down
GO Biological Processes	19	GO:0001505	regulation of neurotransmitter levels	19_GO:0065007 biological regulation	-3.7	3.3	4.6	30211	211	569	13	2.3	0.63	136|1136|1814|2670|4128|5030|6529|6854|6861|7054|9627|23025|112755	ADORA2B|CHRNA3|DRD3|GFAP|MAOA|P2RY4|SLC6A1|SYN2|SYT5|TH|SNCAIP|UNC13A|STX1B	-2.1	IE down
WikiPathways	27	WP4262	Breast cancer pathway		-3.7	3.7	4.7	30211	157	569	11	1.9	0.58	1956|2246|2251|6424|8324|11211|23493|26508|54361|54567|89780	EGFR|FGF1|FGF6|SFRP4|FZD7|FZD10|HEY2|HEYL|WNT4|DLL4|WNT3A	-2.1	IE down
GO Biological Processes	19	GO:0071805	potassium ion transmembrane transport	19_GO:0051179 localization	-3.7	3.7	4.7	30211	158	569	11	1.9	0.58	358|3736|3739|3744|3745|3751|3788|29850|30820|51305|219527	AQP1|KCNA1|KCNA4|KCNA10|KCNB1|KCND2|KCNS2|TRPM5|KCNIP1|KCNK9|LRRC55	-2.1	IE down
GO Biological Processes	19	GO:0003197	endocardial cushion development	19_GO:0032502 developmental process	-3.7	6.9	5.6	30211	46	569	6	1.1	0.43	652|6662|6910|23493|26508|140628	BMP4|SOX9|TBX5|HEY2|HEYL|GATA5	-2.1	IE down
WikiPathways	27	WP1591	Heart development		-3.7	6.9	5.6	30211	46	569	6	1.1	0.43	652|5308|6910|23493|27302|150572	BMP4|PITX2|TBX5|HEY2|BMP10|SMYD1	-2.1	IE down
GO Biological Processes	19	GO:0001503	ossification	19_GO:0032501 multicellular organismal process	-3.7	2.9	4.4	30211	271	569	15	2.6	0.67	652|1009|1834|1956|2658|2736|3371|3488|4920|5364|6422|6662|7043|81792|89780	BMP4|CDH11|DSPP|EGFR|GDF2|GLI2|TNC|IGFBP5|ROR2|PLXNB1|SFRP1|SOX9|TGFB3|ADAMTS12|WNT3A	-2.1	IE down
WikiPathways	27	WP702	Metapathway biotransformation Phase I and II		-3.7	3.4	4.6	30211	185	569	12	2.1	0.6	10|1549|1581|1582|2328|6819|8534|9027|9469|23563|56603|57834	NAT2|CYP2A7|CYP7A1|CYP8B1|FMO3|SULT1C2|CHST1|NAT8|CHST3|CHST5|CYP26B1|CYP4F11	-2.1	IE down
KEGG Pathway	24	hsa05200	Pathways in cancer		-3.7	2.3	4.2	30211	531	569	23	4	0.83	183|354|624|652|1282|1956|2246|2251|2736|2737|5154|5159|5568|7043|7478|8324|11211|23493|26508|54361|54567|89780|374654	AGT|KLK3|BDKRB2|BMP4|COL4A1|EGFR|FGF1|FGF6|GLI2|GLI3|PDGFA|PDGFRB|PRKACG|TGFB3|WNT8A|FZD7|FZD10|HEY2|HEYL|WNT4|DLL4|WNT3A|KIF7	-2.1	IE down
GO Biological Processes	19	GO:0003170	heart valve development	19_GO:0032502 developmental process	-3.7	5.7	5.3	30211	65	569	7	1.2	0.46	652|6662|6910|23493|26508|54567|140628	BMP4|SOX9|TBX5|HEY2|HEYL|DLL4|GATA5	-2.1	IE down
GO Biological Processes	19	GO:0019228	neuronal action potential	19_GO:0023052 signaling	-3.6	8.8	6	30211	30	569	5	0.88	0.39	3736|3751|6329|6331|8912	KCNA1|KCND2|SCN4A|SCN5A|CACNA1H	-2.1	IE down
GO Biological Processes	19	GO:0110110	positive regulation of animal organ morphogenesis	19_GO:0032502 developmental process	-3.6	8.8	6	30211	30	569	5	0.88	0.39	652|947|2246|6662|54361	BMP4|CD34|FGF1|SOX9|WNT4	-2.1	IE down
GO Biological Processes	19	GO:0030308	negative regulation of cell growth	19_GO:0040007 growth	-3.6	3.4	4.6	30211	186	569	12	2.1	0.6	183|1410|2658|3172|3373|6422|23105|27302|56981|89780|221476|374946	AGT|CRYAB|GDF2|HNF4A|HYAL1|SFRP1|FSTL4|BMP10|PRDM11|WNT3A|PI16|DRAXIN	-2.1	IE down
GO Biological Processes	19	GO:0042063	gliogenesis	19_GO:0032502 developmental process	-3.6	3.2	4.5	30211	214	569	13	2.3	0.63	2670|2737|4920|6376|6547|6662|6664|6900|10810|23418|28999|54587|118738	GFAP|GLI3|ROR2|CX3CL1|SLC8A3|SOX9|SOX11|CNTN2|WASF3|CRB1|KLF15|MXRA8|ZNF488	-2.1	IE down
GO Biological Processes	19	GO:0098655	cation transmembrane transport	19_GO:0051179 localization	-3.6	2.2	4.1	30211	640	569	26	4.6	0.88	358|491|1261|1262|3736|3739|3744|3745|3751|3788|6329|6331|6529|6547|8912|10369|22953|27112|29850|30820|51305|89780|114780|219527|285641|728215	AQP1|ATP2B2|CNGA3|CNGA4|KCNA1|KCNA4|KCNA10|KCNB1|KCND2|KCNS2|SCN4A|SCN5A|SLC6A1|SLC8A3|CACNA1H|CACNG2|P2RX2|NALF2|TRPM5|KCNIP1|KCNK9|WNT3A|PKD1L2|LRRC55|SLC36A3|NALF1	-2	IE down
GO Biological Processes	19	GO:0060284	regulation of cell development	19_GO:0032502 developmental process	-3.6	2.3	4.2	30211	500	569	22	3.9	0.81	474|646|652|1814|2243|2670|2737|4803|4916|5364|6376|6664|7070|9001|23105|23493|26508|54567|89780|118738|144347|374946	ATOH1|BNC1|BMP4|DRD3|FGA|GFAP|GLI3|NGF|NTRK3|PLXNB1|CX3CL1|SOX11|THY1|HAP1|FSTL4|HEY2|HEYL|DLL4|WNT3A|ZNF488|RFLNA|DRAXIN	-2	IE down
GO Biological Processes	19	GO:0048709	oligodendrocyte differentiation	19_GO:0032502 developmental process	-3.6	5.6	5.2	30211	66	569	7	1.2	0.46	2737|6547|6662|6664|6900|10810|118738	GLI3|SLC8A3|SOX9|SOX11|CNTN2|WASF3|ZNF488	-2	IE down
GO Biological Processes	19	GO:0021513	spinal cord dorsal/ventral patterning	19_GO:0032502 developmental process	-3.6	12	6.6	30211	17	569	4	0.7	0.35	2736|2737|54567|121643	GLI2|GLI3|DLL4|FOXN4	-2	IE down
GO Biological Processes	19	GO:0098662	inorganic cation transmembrane transport	19_GO:0051179 localization	-3.6	2.2	4.1	30211	571	569	24	4.2	0.84	358|491|1261|3736|3739|3744|3745|3751|3788|6329|6331|6529|6547|8912|10369|27112|29850|30820|51305|89780|114780|219527|285641|728215	AQP1|ATP2B2|CNGA3|KCNA1|KCNA4|KCNA10|KCNB1|KCND2|KCNS2|SCN4A|SCN5A|SLC6A1|SLC8A3|CACNA1H|CACNG2|NALF2|TRPM5|KCNIP1|KCNK9|WNT3A|PKD1L2|LRRC55|SLC36A3|NALF1	-2	IE down
GO Biological Processes	19	GO:0031589	cell-substrate adhesion	19_GO:0022610 biological adhesion	-3.6	3.4	4.6	30211	188	569	12	2.1	0.6	947|2196|2243|7070|8324|10391|10395|55742|79778|81792|84168|146183	CD34|FAT2|FGA|THY1|FZD7|CORO2B|DLC1|PARVA|MICALL2|ADAMTS12|ANTXR1|OTOA	-2	IE down
GO Biological Processes	19	GO:0061036	positive regulation of cartilage development	19_GO:0032502 developmental process	-3.6	8.6	5.8	30211	31	569	5	0.88	0.39	652|2658|2737|6662|27302	BMP4|GDF2|GLI3|SOX9|BMP10	-2	IE down
WikiPathways	27	WP2848	Pluripotent stem cell differentiation pathway		-3.6	6.6	5.4	30211	48	569	6	1.1	0.43	652|2246|4909|5154|7043|89780	BMP4|FGF1|NTF4|PDGFA|TGFB3|WNT3A	-2	IE down
GO Biological Processes	19	GO:0021537	telencephalon development	19_GO:0032502 developmental process	-3.6	3	4.4	30211	247	569	14	2.5	0.65	358|474|652|1956|2737|3736|6299|6331|6900|7054|10579|79633|89780|374946	AQP1|ATOH1|BMP4|EGFR|GLI3|KCNA1|SALL1|SCN5A|CNTN2|TH|TACC2|FAT4|WNT3A|DRAXIN	-2	IE down
GO Biological Processes	19	GO:0030036	actin cytoskeleton organization	19_GO:0009987 cellular process	-3.6	2.3	4.1	30211	540	569	23	4	0.83	358|881|1266|2195|2302|5154|5159|8470|9564|10083|10391|10395|10810|25802|27302|30846|54566|55742|57619|79778|83543|84168|144347	AQP1|CCIN|CNN3|FAT1|FOXJ1|PDGFA|PDGFRB|SORBS2|BCAR1|USH1C|CORO2B|DLC1|WASF3|LMOD1|BMP10|EHD2|EPB41L4B|PARVA|SHROOM3|MICALL2|AIF1L|ANTXR1|RFLNA	-2	IE down
GO Biological Processes	19	GO:0030001	metal ion transport	19_GO:0051179 localization	-3.6	2.2	4.1	30211	611	569	25	4.4	0.86	358|491|3736|3739|3744|3745|3751|3788|5818|6329|6331|6528|6529|6547|8912|10268|10369|27112|29850|30820|51305|89780|114780|219527|728215	AQP1|ATP2B2|KCNA1|KCNA4|KCNA10|KCNB1|KCND2|KCNS2|NECTIN1|SCN4A|SCN5A|SLC5A5|SLC6A1|SLC8A3|CACNA1H|RAMP3|CACNG2|NALF2|TRPM5|KCNIP1|KCNK9|WNT3A|PKD1L2|LRRC55|NALF1	-2	IE down
GO Biological Processes	19	GO:0001934	positive regulation of protein phosphorylation	19_GO:0048518 positive regulation of biological process	-3.5	2.1	4	30211	722	569	28	4.9	0.91	152|183|652|1136|1956|2246|2251|2658|3306|3467|3625|4803|4908|4909|4916|4920|5154|5159|6376|6662|7043|10268|11030|11211|27302|51704|89780|221938	ADRA2C|AGT|BMP4|CHRNA3|EGFR|FGF1|FGF6|GDF2|HSPA2|IFNW1|INHBB|NGF|NTF3|NTF4|NTRK3|ROR2|PDGFA|PDGFRB|CX3CL1|SOX9|TGFB3|RAMP3|RBPMS|FZD10|BMP10|GPRC5B|WNT3A|MMD2	-2	IE down
Reactome Gene Sets	6	R-HSA-9012852	Signaling by NOTCH3		-3.5	6.5	5.3	30211	49	569	6	1.1	0.43	1956|2173|23286|23493|26508|54567	EGFR|FABP7|WWC1|HEY2|HEYL|DLL4	-2	IE down
GO Biological Processes	19	GO:0010862	positive regulation of pathway-restricted SMAD protein phosphorylation	19_GO:0023052 signaling	-3.5	6.5	5.3	30211	49	569	6	1.1	0.43	652|2658|3625|7043|11030|27302	BMP4|GDF2|INHBB|TGFB3|RBPMS|BMP10	-2	IE down
GO Biological Processes	19	GO:0090183	regulation of kidney development	19_GO:0032502 developmental process	-3.5	8.3	5.7	30211	32	569	5	0.88	0.39	183|652|6662|6928|54361	AGT|BMP4|SOX9|HNF1B|WNT4	-2	IE down
GO Biological Processes	19	GO:0035909	aorta morphogenesis	19_GO:0032502 developmental process	-3.5	8.3	5.7	30211	32	569	5	0.88	0.39	2138|5159|7021|23493|54567	EYA1|PDGFRB|TFAP2B|HEY2|DLL4	-2	IE down
GO Biological Processes	19	GO:0072202	cell differentiation involved in metanephros development	19_GO:0032502 developmental process	-3.5	12	6.3	30211	18	569	4	0.7	0.35	652|947|6299|54361	BMP4|CD34|SALL1|WNT4	-2	IE down
GO Biological Processes	19	GO:0060973	cell migration involved in heart development	19_GO:0040011 locomotion	-3.5	12	6.3	30211	18	569	4	0.7	0.35	5159|5308|6910|23767	PDGFRB|PITX2|TBX5|FLRT3	-2	IE down
GO Biological Processes	19	GO:0034762	regulation of transmembrane transport	19_GO:0051179 localization	-3.5	2.2	4	30211	580	569	24	4.2	0.84	183|1814|3306|3736|3739|3744|3745|3751|3788|6329|6331|6376|7070|8912|9001|10268|10369|28999|29850|30820|146395|151176|219527|644139	AGT|DRD3|HSPA2|KCNA1|KCNA4|KCNA10|KCNB1|KCND2|KCNS2|SCN4A|SCN5A|CX3CL1|THY1|CACNA1H|HAP1|RAMP3|CACNG2|KLF15|TRPM5|KCNIP1|GSG1L|ERFE|LRRC55|PIRT	-2	IE down
GO Biological Processes	19	GO:0042330	taxis	19_GO:0040011 locomotion	-3.5	2.3	4.1	30211	510	569	22	3.9	0.81	474|652|1238|1948|2736|2737|4908|4991|5154|5159|5364|5818|6376|6900|9564|10570|23114|23767|55742|89780|94233|374946	ATOH1|BMP4|ACKR2|EFNB2|GLI2|GLI3|NTF3|OR1D2|PDGFA|PDGFRB|PLXNB1|NECTIN1|CX3CL1|CNTN2|BCAR1|DPYSL4|NFASC|FLRT3|PARVA|WNT3A|OPN4|DRAXIN	-2	IE down
GO Biological Processes	19	GO:0007204	positive regulation of cytosolic calcium ion concentration	19_GO:0065007 biological regulation	-3.5	2.8	4.3	30211	281	569	15	2.6	0.67	147|183|624|1238|1814|2840|5030|6376|6547|7070|9001|10268|22953|27112|728215	ADRA1B|AGT|BDKRB2|ACKR2|DRD3|GPR17|P2RY4|CX3CL1|SLC8A3|THY1|HAP1|RAMP3|P2RX2|NALF2|NALF1	-1.9	IE down
GO Biological Processes	19	GO:0015793	glycerol transport	19_GO:0051179 localization	-3.5	20	7.4	30211	8	569	3	0.53	0.3	358|359|364	AQP1|AQP2|AQP7	-1.9	IE down
GO Biological Processes	19	GO:0048865	stem cell fate commitment	19_GO:0032502 developmental process	-3.5	20	7.4	30211	8	569	3	0.53	0.3	6422|6662|7478	SFRP1|SOX9|WNT8A	-1.9	IE down
GO Biological Processes	19	GO:0060363	cranial suture morphogenesis	19_GO:0032502 developmental process	-3.5	20	7.4	30211	8	569	3	0.53	0.3	652|2737|7043	BMP4|GLI3|TGFB3	-1.9	IE down
GO Biological Processes	19	GO:0060923	cardiac muscle cell fate commitment	19_GO:0032502 developmental process	-3.5	20	7.4	30211	8	569	3	0.53	0.3	6910|7478|89780	TBX5|WNT8A|WNT3A	-1.9	IE down
GO Biological Processes	19	GO:0061035	regulation of cartilage development	19_GO:0032502 developmental process	-3.5	5.3	5	30211	70	569	7	1.2	0.46	652|2658|2737|6662|27302|81792|144347	BMP4|GDF2|GLI3|SOX9|BMP10|ADAMTS12|RFLNA	-1.9	IE down
GO Biological Processes	19	GO:0042303	molting cycle	19_GO:0032501 multicellular organismal process	-3.5	4.6	4.8	30211	92	569	8	1.4	0.49	1956|2736|3488|3868|5154|6662|25928|60529	EGFR|GLI2|IGFBP5|KRT16|PDGFA|SOX9|SOSTDC1|ALX4	-1.9	IE down
GO Biological Processes	19	GO:0042633	hair cycle	19_GO:0032501 multicellular organismal process	-3.5	4.6	4.8	30211	92	569	8	1.4	0.49	1956|2736|3488|3868|5154|6662|25928|60529	EGFR|GLI2|IGFBP5|KRT16|PDGFA|SOX9|SOSTDC1|ALX4	-1.9	IE down
WikiPathways	27	WP2839	Hair follicle development: organogenesis - part 2 of 3		-3.4	8	5.6	30211	33	569	5	0.88	0.39	652|2246|2736|5154|10804	BMP4|FGF1|GLI2|PDGFA|GJB6	-1.9	IE down
GO Biological Processes	19	GO:0048566	embryonic digestive tract development	19_GO:0032502 developmental process	-3.4	8	5.6	30211	33	569	5	0.88	0.39	2736|2737|6299|6664|6928	GLI2|GLI3|SALL1|SOX11|HNF1B	-1.9	IE down
GO Biological Processes	19	GO:0035637	multicellular organismal signaling	19_GO:0023052 signaling	-3.4	4.1	4.7	30211	116	569	9	1.6	0.52	3736|3751|6329|6331|6910|8912|10369|23114|146183	KCNA1|KCND2|SCN4A|SCN5A|TBX5|CACNA1H|CACNG2|NFASC|OTOA	-1.9	IE down
GO Biological Processes	19	GO:0006813	potassium ion transport	19_GO:0051179 localization	-3.4	3.5	4.5	30211	168	569	11	1.9	0.58	358|3736|3739|3744|3745|3751|3788|29850|30820|51305|219527	AQP1|KCNA1|KCNA4|KCNA10|KCNB1|KCND2|KCNS2|TRPM5|KCNIP1|KCNK9|LRRC55	-1.9	IE down
GO Biological Processes	19	GO:0021515	cell differentiation in spinal cord	19_GO:0032502 developmental process	-3.4	6.2	5.2	30211	51	569	6	1.1	0.43	2736|2737|54567|89780|121643|374946	GLI2|GLI3|DLL4|WNT3A|FOXN4|DRAXIN	-1.9	IE down
GO Biological Processes	19	GO:0021511	spinal cord patterning	19_GO:0032502 developmental process	-3.4	11	6.1	30211	19	569	4	0.7	0.35	2736|2737|54567|121643	GLI2|GLI3|DLL4|FOXN4	-1.9	IE down
WikiPathways	27	WP428	Wnt signaling		-3.4	4	4.6	30211	118	569	9	1.6	0.52	4920|5535|6422|6424|8324|11211|54361|57216|89780	ROR2|PPP3R2|SFRP1|SFRP4|FZD7|FZD10|WNT4|VANGL2|WNT3A	-1.9	IE down
Reactome Gene Sets	6	R-HSA-9709957	Sensory Perception		-3.4	2.8	4.2	30211	288	569	15	2.6	0.67	491|1262|2978|4991|4994|5145|5949|10083|26211|29850|125958|219436|222662|390264|390265	ATP2B2|CNGA4|GUCA1A|OR1D2|OR3A1|PDE6A|RBP3|USH1C|OR2F1|TRPM5|OR7D4|OR5D14|LHFPL5|OR10G4|OR10G7	-1.9	IE down
GO Biological Processes	19	GO:0045216	cell-cell junction organization	19_GO:0009987 cellular process	-3.4	3.4	4.4	30211	172	569	11	1.9	0.58	421|1009|1364|1948|2705|5317|5818|7043|10804|26285|79778	ARVCF|CDH11|CLDN4|EFNB2|GJB1|PKP1|NECTIN1|TGFB3|GJB6|CLDN17|MICALL2	-1.8	IE down
GO Biological Processes	19	GO:0008283	cell population proliferation	19_GO:0009987 cellular process	-3.3	2.3	4	30211	489	569	21	3.7	0.79	183|652|947|2009|2173|2737|3467|3488|3736|5159|5308|6376|6662|6664|6928|10579|27302|54361|84985|89780|131405	AGT|BMP4|CD34|EML1|FABP7|GLI3|IFNW1|IGFBP5|KCNA1|PDGFRB|PITX2|CX3CL1|SOX9|SOX11|HNF1B|TACC2|BMP10|WNT4|FAM83A|WNT3A|TRIM71	-1.8	IE down
GO Biological Processes	19	GO:0009725	response to hormone	19_GO:0050896 response to stimulus	-3.3	2	3.8	30211	742	569	28	4.9	0.91	183|358|652|1261|1364|2103|2155|2737|3488|3625|3651|3973|4440|4916|5030|5159|6422|6424|6528|7043|7054|8912|9564|10076|10268|10888|28999|286753	AGT|AQP1|BMP4|CNGA3|CLDN4|ESRRB|F7|GLI3|IGFBP5|INHBB|PDX1|LHCGR|MSI1|NTRK3|P2RY4|PDGFRB|SFRP1|SFRP4|SLC5A5|TGFB3|TH|CACNA1H|BCAR1|PTPRU|RAMP3|GPR83|KLF15|TRARG1	-1.8	IE down
GO Biological Processes	19	GO:1901888	regulation of cell junction assembly	19_GO:0050789 regulation of biological process	-3.3	3.2	4.3	30211	201	569	12	2.1	0.6	183|4916|5818|6422|6910|7070|10395|23767|54361|79953|89780|94030	AGT|NTRK3|NECTIN1|SFRP1|TBX5|THY1|DLC1|FLRT3|WNT4|SYNDIG1|WNT3A|LRRC4B	-1.8	IE down
GO Biological Processes	19	GO:0043410	positive regulation of MAPK cascade	19_GO:0023052 signaling	-3.3	2.3	3.9	30211	490	569	21	3.7	0.79	147|152|652|1956|2243|2246|4281|4908|4916|4920|5154|5159|6376|6764|7043|8324|9479|10268|11211|23286|128853	ADRA1B|ADRA2C|BMP4|EGFR|FGA|FGF1|MID1|NTF3|NTRK3|ROR2|PDGFA|PDGFRB|CX3CL1|DENND2B|TGFB3|FZD7|MAPK8IP1|RAMP3|FZD10|WWC1|DUSP15	-1.8	IE down
GO Biological Processes	19	GO:0035148	tube formation	19_GO:0032502 developmental process	-3.3	3.6	4.4	30211	146	569	10	1.8	0.55	652|6422|6662|6664|6928|10395|54361|57216|57619|131405	BMP4|SFRP1|SOX9|SOX11|HNF1B|DLC1|WNT4|VANGL2|SHROOM3|TRIM71	-1.8	IE down
GO Biological Processes	19	GO:0051153	regulation of striated muscle cell differentiation	19_GO:0032502 developmental process	-3.3	4.4	4.7	30211	96	569	8	1.4	0.49	652|1948|8324|27302|56603|89780|150572|221476	BMP4|EFNB2|FZD7|BMP10|CYP26B1|WNT3A|SMYD1|PI16	-1.8	IE down
WikiPathways	27	WP2406	Cardiac progenitor differentiation		-3.3	6	5.1	30211	53	569	6	1.1	0.43	652|4920|6331|6910|7070|89780	BMP4|ROR2|SCN5A|TBX5|THY1|WNT3A	-1.8	IE down
GO Biological Processes	19	GO:0003091	renal water homeostasis	19_GO:0032501 multicellular organismal process	-3.3	11	6	30211	20	569	4	0.7	0.35	358|359|5568|7021	AQP1|AQP2|PRKACG|TFAP2B	-1.8	IE down
GO Biological Processes	19	GO:0055082	cellular chemical homeostasis	19_GO:0065007 biological regulation	-3.3	2	3.8	30211	746	569	28	4.9	0.91	147|183|358|491|624|1238|1581|1814|2658|2827|2840|3745|5030|6344|6376|6547|7021|7054|7070|9001|10268|10804|22953|27112|28999|151176|221937|728215	ADRA1B|AGT|AQP1|ATP2B2|BDKRB2|ACKR2|CYP7A1|DRD3|GDF2|GPR3|GPR17|KCNB1|P2RY4|SCTR|CX3CL1|SLC8A3|TFAP2B|TH|THY1|HAP1|RAMP3|GJB6|P2RX2|NALF2|KLF15|ERFE|FOXK1|NALF1	-1.8	IE down
GO Biological Processes	19	GO:0007610	behavior	19_GO:0007610 behavior	-3.3	2.2	3.9	30211	563	569	23	4	0.83	183|1136|1271|1814|1956|2737|3350|3751|4803|4908|4909|6529|6547|6900|7054|22953|23551|94233|127534|148523|221935|285671|644139	AGT|CHRNA3|CNTFR|DRD3|EGFR|GLI3|HTR1A|KCND2|NGF|NTF3|NTF4|SLC6A1|SLC8A3|CNTN2|TH|P2RX2|RASD2|OPN4|GJB4|CIART|SDK1|RNF180|PIRT	-1.8	IE down
GO Biological Processes	19	GO:0098660	inorganic ion transmembrane transport	19_GO:0051179 localization	-3.3	2.1	3.8	30211	637	569	25	4.4	0.86	358|491|1261|3736|3739|3744|3745|3751|3788|6329|6331|6528|6529|6547|8912|10369|27112|29850|30820|51305|89780|114780|219527|285641|728215	AQP1|ATP2B2|CNGA3|KCNA1|KCNA4|KCNA10|KCNB1|KCND2|KCNS2|SCN4A|SCN5A|SLC5A5|SLC6A1|SLC8A3|CACNA1H|CACNG2|NALF2|TRPM5|KCNIP1|KCNK9|WNT3A|PKD1L2|LRRC55|SLC36A3|NALF1	-1.8	IE down
GO Biological Processes	19	GO:0042060	wound healing	19_GO:0050896 response to stimulus	-3.3	2.6	4	30211	326	569	16	2.8	0.69	152|947|2155|2243|2246|2737|3172|5154|5159|6376|7043|8324|54566|57834|89780|653145	ADRA2C|CD34|F7|FGA|FGF1|GLI3|HNF4A|PDGFA|PDGFRB|CX3CL1|TGFB3|FZD7|EPB41L4B|CYP4F11|WNT3A|ANXA8	-1.8	IE down
GO Biological Processes	19	GO:0042471	ear morphogenesis	19_GO:0032502 developmental process	-3.3	3.9	4.5	30211	122	569	9	1.6	0.52	474|2138|2299|4920|6662|10083|10804|89780|222662	ATOH1|EYA1|FOXI1|ROR2|SOX9|USH1C|GJB6|WNT3A|LHFPL5	-1.8	IE down
GO Biological Processes	19	GO:1904064	positive regulation of cation transmembrane transport	19_GO:0051179 localization	-3.3	3.6	4.4	30211	148	569	10	1.8	0.55	183|3306|3736|6376|7070|9001|10268|10369|219527|644139	AGT|HSPA2|KCNA1|CX3CL1|THY1|HAP1|RAMP3|CACNG2|LRRC55|PIRT	-1.8	IE down
GO Biological Processes	19	GO:0051155	positive regulation of striated muscle cell differentiation	19_GO:0032502 developmental process	-3.3	5.9	5	30211	54	569	6	1.1	0.43	652|1948|27302|56603|89780|150572	BMP4|EFNB2|BMP10|CYP26B1|WNT3A|SMYD1	-1.8	IE down
GO Biological Processes	19	GO:0031279	regulation of cyclase activity	19_GO:0065007 biological regulation	-3.3	5.9	5	30211	54	569	6	1.1	0.43	136|1814|2917|2978|5064|79849	ADORA2B|DRD3|GRM7|GUCA1A|PALM|PDZD3	-1.8	IE down
GO Biological Processes	19	GO:0030029	actin filament-based process	19_GO:0009987 cellular process	-3.3	2.1	3.8	30211	602	569	24	4.2	0.84	358|881|1266|2195|2302|5154|5159|6331|8470|9564|10083|10391|10395|10810|25802|27302|30846|54566|55742|57619|79778|83543|84168|144347	AQP1|CCIN|CNN3|FAT1|FOXJ1|PDGFA|PDGFRB|SCN5A|SORBS2|BCAR1|USH1C|CORO2B|DLC1|WASF3|LMOD1|BMP10|EHD2|EPB41L4B|PARVA|SHROOM3|MICALL2|AIF1L|ANTXR1|RFLNA	-1.8	IE down
GO Biological Processes	19	GO:0001942	hair follicle development	19_GO:0032502 developmental process	-3.3	5	4.8	30211	75	569	7	1.2	0.46	1956|2736|3488|5154|6662|25928|60529	EGFR|GLI2|IGFBP5|PDGFA|SOX9|SOSTDC1|ALX4	-1.8	IE down
GO Biological Processes	19	GO:0021536	diencephalon development	19_GO:0032502 developmental process	-3.3	5	4.8	30211	75	569	7	1.2	0.46	652|2736|3625|5308|6299|9001|54361	BMP4|GLI2|INHBB|PITX2|SALL1|HAP1|WNT4	-1.8	IE down
GO Biological Processes	19	GO:0035850	epithelial cell differentiation involved in kidney development	19_GO:0032502 developmental process	-3.3	7.4	5.3	30211	36	569	5	0.88	0.39	652|947|2302|6299|28999	BMP4|CD34|FOXJ1|SALL1|KLF15	-1.8	IE down
GO Biological Processes	19	GO:0030879	mammary gland development	19_GO:0032502 developmental process	-3.3	3.9	4.4	30211	123	569	9	1.6	0.52	652|2736|2737|3488|6662|7043|25928|54361|89780	BMP4|GLI2|GLI3|IGFBP5|SOX9|TGFB3|SOSTDC1|WNT4|WNT3A	-1.8	IE down
GO Biological Processes	19	GO:0050954	sensory perception of mechanical stimulus	19_GO:0032501 multicellular organismal process	-3.2	3.3	4.3	30211	177	569	11	1.9	0.58	491|2138|2917|3736|7054|7275|10083|10804|22953|146183|222662	ATP2B2|EYA1|GRM7|KCNA1|TH|TUB|USH1C|GJB6|P2RX2|OTOA|LHFPL5	-1.8	IE down
GO Biological Processes	19	GO:0021510	spinal cord development	19_GO:0032502 developmental process	-3.2	4.3	4.5	30211	99	569	8	1.4	0.49	2736|2737|5212|6664|54567|89780|121643|374946	GLI2|GLI3|VIT|SOX11|DLL4|WNT3A|FOXN4|DRAXIN	-1.8	IE down
GO Biological Processes	19	GO:0032835	glomerulus development	19_GO:0032502 developmental process	-3.2	5.8	4.9	30211	55	569	6	1.1	0.43	652|947|2302|5159|26508|28999	BMP4|CD34|FOXJ1|PDGFRB|HEYL|KLF15	-1.8	IE down
GO Biological Processes	19	GO:0003151	outflow tract morphogenesis	19_GO:0032502 developmental process	-3.2	4.9	4.7	30211	76	569	7	1.2	0.46	652|2138|5308|6664|23493|26508|55742	BMP4|EYA1|PITX2|SOX11|HEY2|HEYL|PARVA	-1.8	IE down
GO Biological Processes	19	GO:1905209	positive regulation of cardiocyte differentiation	19_GO:0032502 developmental process	-3.2	10	5.8	30211	21	569	4	0.7	0.35	652|1948|6910|89780	BMP4|EFNB2|TBX5|WNT3A	-1.8	IE down
WikiPathways	27	WP1602	Nicotine effect on dopaminergic neurons		-3.2	10	5.8	30211	21	569	4	0.7	0.35	1136|1814|7054|51305	CHRNA3|DRD3|TH|KCNK9	-1.8	IE down
GO Biological Processes	19	GO:0071880	adenylate cyclase-activating adrenergic receptor signaling pathway	19_GO:0023052 signaling	-3.2	10	5.8	30211	21	569	4	0.7	0.35	147|152|1814|83550	ADRA1B|ADRA2C|DRD3|GPR101	-1.8	IE down
GO Biological Processes	19	GO:0035270	endocrine system development	19_GO:0032502 developmental process	-3.2	3.9	4.4	30211	124	569	9	1.6	0.52	652|2736|3172|3625|3651|5308|6299|6662|54361	BMP4|GLI2|HNF4A|INHBB|PDX1|PITX2|SALL1|SOX9|WNT4	-1.8	IE down
GO Biological Processes	19	GO:0007268	chemical synaptic transmission	19_GO:0023052 signaling	-3.2	2.4	3.9	30211	396	569	18	3.2	0.73	1136|1814|2900|2917|3350|3736|3751|6529|6854|6861|7054|9001|22953|23025|23551|26539|56123|112755	CHRNA3|DRD3|GRIK4|GRM7|HTR1A|KCNA1|KCND2|SLC6A1|SYN2|SYT5|TH|HAP1|P2RX2|UNC13A|RASD2|OR10H1|PCDHB13|STX1B	-1.8	IE down
GO Biological Processes	19	GO:0098916	anterograde trans-synaptic signaling	19_GO:0023052 signaling	-3.2	2.4	3.9	30211	396	569	18	3.2	0.73	1136|1814|2900|2917|3350|3736|3751|6529|6854|6861|7054|9001|22953|23025|23551|26539|56123|112755	CHRNA3|DRD3|GRIK4|GRM7|HTR1A|KCNA1|KCND2|SLC6A1|SYN2|SYT5|TH|HAP1|P2RX2|UNC13A|RASD2|OR10H1|PCDHB13|STX1B	-1.8	IE down
GO Biological Processes	19	GO:0043523	regulation of neuron apoptotic process	19_GO:0050789 regulation of biological process	-3.2	3.1	4.2	30211	207	569	12	2.1	0.6	1271|3745|4803|4908|4909|6376|7021|7043|23017|27324|56098|374946	CNTFR|KCNB1|NGF|NTF3|NTF4|CX3CL1|TFAP2B|TGFB3|FAIM2|TOX3|PCDHGC4|DRAXIN	-1.7	IE down
GO Biological Processes	19	GO:0008016	regulation of heart contraction	19_GO:0032501 multicellular organismal process	-3.2	3.1	4.2	30211	207	569	12	2.1	0.6	147|183|491|6331|6547|6870|6910|7054|8912|23493|27302|121643	ADRA1B|AGT|ATP2B2|SCN5A|SLC8A3|TACR3|TBX5|TH|CACNA1H|HEY2|BMP10|FOXN4	-1.7	IE down
GO Biological Processes	19	GO:0010975	regulation of neuron projection development	19_GO:0032502 developmental process	-3.2	2.3	3.9	30211	431	569	19	3.3	0.75	183|1136|1948|2670|4803|4916|4920|5364|6376|6422|6900|7025|7070|11075|23105|89780|112755|154141|374946	AGT|CHRNA3|EFNB2|GFAP|NGF|NTRK3|ROR2|PLXNB1|CX3CL1|SFRP1|CNTN2|NR2F1|THY1|STMN2|FSTL4|WNT3A|STX1B|MBOAT1|DRAXIN	-1.7	IE down
GO Biological Processes	19	GO:0021915	neural tube development	19_GO:0032502 developmental process	-3.2	3.5	4.3	30211	151	569	10	1.8	0.55	652|2736|2737|6422|6664|10395|57216|57619|89780|131405	BMP4|GLI2|GLI3|SFRP1|SOX11|DLC1|VANGL2|SHROOM3|WNT3A|TRIM71	-1.7	IE down
GO Biological Processes	19	GO:0003161	cardiac conduction system development	19_GO:0032502 developmental process	-3.2	7.2	5.2	30211	37	569	5	0.88	0.39	652|6331|6910|10804|23493	BMP4|SCN5A|TBX5|GJB6|HEY2	-1.7	IE down
GO Biological Processes	19	GO:0014741	negative regulation of muscle hypertrophy	19_GO:0048519 negative regulation of biological process	-3.2	7.2	5.2	30211	37	569	5	0.88	0.39	3488|27302|90523|140628|221476	IGFBP5|BMP10|MLIP|GATA5|PI16	-1.7	IE down
GO Biological Processes	19	GO:0050433	regulation of catecholamine secretion	19_GO:0051179 localization	-3.2	5.7	4.9	30211	56	569	6	1.1	0.43	152|183|1814|3745|6861|57586	ADRA2C|AGT|DRD3|KCNB1|SYT5|SYT13	-1.7	IE down
WikiPathways	27	WP536	Calcium regulation in cardiac cells		-3.2	3.5	4.3	30211	152	569	10	1.8	0.55	147|491|2705|2707|2709|3745|6547|8786|10804|127534	ADRA1B|ATP2B2|GJB1|GJB3|GJB5|KCNB1|SLC8A3|RGS11|GJB6|GJB4	-1.7	IE down
GO Biological Processes	19	GO:0003231	cardiac ventricle development	19_GO:0032502 developmental process	-3.2	3.8	4.4	30211	126	569	9	1.6	0.52	652|6299|6331|6664|6910|23493|26508|27302|54567	BMP4|SALL1|SCN5A|SOX11|TBX5|HEY2|HEYL|BMP10|DLL4	-1.7	IE down
GO Biological Processes	19	GO:0051147	regulation of muscle cell differentiation	19_GO:0032502 developmental process	-3.2	3.5	4.2	30211	153	569	10	1.8	0.55	652|1948|8324|23493|27302|56603|89780|93166|150572|221476	BMP4|EFNB2|FZD7|HEY2|BMP10|CYP26B1|WNT3A|PRDM6|SMYD1|PI16	-1.7	IE down
GO Biological Processes	19	GO:0044344	cellular response to fibroblast growth factor stimulus	19_GO:0050896 response to stimulus	-3.2	4.8	4.6	30211	78	569	7	1.2	0.46	2246|2251|3373|6422|23767|54567|131405	FGF1|FGF6|HYAL1|SFRP1|FLRT3|DLL4|TRIM71	-1.7	IE down
GO Biological Processes	19	GO:2000725	regulation of cardiac muscle cell differentiation	19_GO:0032502 developmental process	-3.2	9.7	5.6	30211	22	569	4	0.7	0.35	652|1948|8324|89780	BMP4|EFNB2|FZD7|WNT3A	-1.7	IE down
GO Biological Processes	19	GO:0006833	water transport	19_GO:0051179 localization	-3.2	9.7	5.6	30211	22	569	4	0.7	0.35	358|359|364|79849	AQP1|AQP2|AQP7|PDZD3	-1.7	IE down
GO Biological Processes	19	GO:0006935	chemotaxis	19_GO:0040011 locomotion	-3.2	2.2	3.8	30211	506	569	21	3.7	0.79	474|652|1238|1948|2736|2737|4908|4991|5154|5159|5364|5818|6376|6900|9564|10570|23114|23767|55742|89780|374946	ATOH1|BMP4|ACKR2|EFNB2|GLI2|GLI3|NTF3|OR1D2|PDGFA|PDGFRB|PLXNB1|NECTIN1|CX3CL1|CNTN2|BCAR1|DPYSL4|NFASC|FLRT3|PARVA|WNT3A|DRAXIN	-1.7	IE down
Canonical Pathways	11	M100	PID SHP2 PATHWAY		-3.2	5.6	4.8	30211	57	569	6	1.1	0.43	1956|4803|4908|4909|4916|5159	EGFR|NGF|NTF3|NTF4|NTRK3|PDGFRB	-1.7	IE down
GO Biological Processes	19	GO:0046530	photoreceptor cell differentiation	19_GO:0032502 developmental process	-3.2	5.6	4.8	30211	57	569	6	1.1	0.43	6662|7054|7070|10083|23418|94137	SOX9|TH|THY1|USH1C|CRB1|RP1L1	-1.7	IE down
GO Biological Processes	19	GO:0032965	regulation of collagen biosynthetic process	19_GO:0008152 metabolic process	-3.2	7	5.1	30211	38	569	5	0.88	0.39	652|1581|5159|7043|54361	BMP4|CYP7A1|PDGFRB|TGFB3|WNT4	-1.7	IE down
GO Biological Processes	19	GO:0042472	inner ear morphogenesis	19_GO:0032502 developmental process	-3.2	4.2	4.4	30211	102	569	8	1.4	0.49	474|2138|2299|4920|6662|10083|89780|222662	ATOH1|EYA1|FOXI1|ROR2|SOX9|USH1C|WNT3A|LHFPL5	-1.7	IE down
GO Biological Processes	19	GO:0001867	complement activation, lectin pathway	19_GO:0044419 biological process involved in interspecies interaction between organisms	-3.1	16	6.5	30211	10	569	3	0.53	0.3	3848|4239|5648	KRT1|MFAP4|MASP1	-1.7	IE down
GO Biological Processes	19	GO:0099149	regulation of postsynaptic neurotransmitter receptor internalization	19_GO:0051179 localization	-3.1	16	6.5	30211	10	569	3	0.53	0.3	1814|1948|146395	DRD3|EFNB2|GSG1L	-1.7	IE down
GO Biological Processes	19	GO:0090184	positive regulation of kidney development	19_GO:0032502 developmental process	-3.1	16	6.5	30211	10	569	3	0.53	0.3	652|6662|54361	BMP4|SOX9|WNT4	-1.7	IE down
GO Biological Processes	19	GO:0098773	skin epidermis development	19_GO:0032502 developmental process	-3.1	4.7	4.6	30211	79	569	7	1.2	0.46	1956|2736|3488|5154|6662|25928|60529	EGFR|GLI2|IGFBP5|PDGFA|SOX9|SOSTDC1|ALX4	-1.7	IE down
GO Biological Processes	19	GO:0022405	hair cycle process	19_GO:0032501 multicellular organismal process	-3.1	4.7	4.6	30211	79	569	7	1.2	0.46	1956|2736|3488|5154|6662|25928|60529	EGFR|GLI2|IGFBP5|PDGFA|SOX9|SOSTDC1|ALX4	-1.7	IE down
GO Biological Processes	19	GO:0022404	molting cycle process	19_GO:0032501 multicellular organismal process	-3.1	4.7	4.6	30211	79	569	7	1.2	0.46	1956|2736|3488|5154|6662|25928|60529	EGFR|GLI2|IGFBP5|PDGFA|SOX9|SOSTDC1|ALX4	-1.7	IE down
GO Biological Processes	19	GO:0043270	positive regulation of ion transport	19_GO:0051179 localization	-3.1	2.7	4	30211	273	569	14	2.5	0.65	183|3306|3736|5159|6331|6376|6529|7070|9001|10268|10369|22953|219527|644139	AGT|HSPA2|KCNA1|PDGFRB|SCN5A|CX3CL1|SLC6A1|THY1|HAP1|RAMP3|CACNG2|P2RX2|LRRC55|PIRT	-1.7	IE down
KEGG Pathway	24	hsa04934	Cushing syndrome		-3.1	3.4	4.2	30211	155	569	10	1.8	0.55	183|1956|3739|5568|7478|8324|8912|11211|54361|89780	AGT|EGFR|KCNA4|PRKACG|WNT8A|FZD7|CACNA1H|FZD10|WNT4|WNT3A	-1.7	IE down
GO Biological Processes	19	GO:0042733	embryonic digit morphogenesis	19_GO:0032502 developmental process	-3.1	5.5	4.7	30211	58	569	6	1.1	0.43	652|2737|4920|6299|60529|341640	BMP4|GLI3|ROR2|SALL1|ALX4|FREM2	-1.7	IE down
GO Biological Processes	19	GO:0002090	regulation of receptor internalization	19_GO:0051179 localization	-3.1	5.5	4.7	30211	58	569	6	1.1	0.43	1814|1948|4908|6424|89780|146395	DRD3|EFNB2|NTF3|SFRP4|WNT3A|GSG1L	-1.7	IE down
GO Biological Processes	19	GO:0034764	positive regulation of transmembrane transport	19_GO:0051179 localization	-3.1	3	4	30211	213	569	12	2.1	0.6	183|3306|3736|6376|7070|9001|10268|10369|28999|151176|219527|644139	AGT|HSPA2|KCNA1|CX3CL1|THY1|HAP1|RAMP3|CACNG2|KLF15|ERFE|LRRC55|PIRT	-1.7	IE down
GO Biological Processes	19	GO:0007605	sensory perception of sound	19_GO:0032501 multicellular organismal process	-3.1	3.4	4.2	30211	156	569	10	1.8	0.55	491|2138|2917|7054|7275|10083|10804|22953|146183|222662	ATP2B2|EYA1|GRM7|TH|TUB|USH1C|GJB6|P2RX2|OTOA|LHFPL5	-1.7	IE down
GO Biological Processes	19	GO:0042475	odontogenesis of dentin-containing tooth	19_GO:0032502 developmental process	-3.1	4.6	4.5	30211	80	569	7	1.2	0.46	652|1834|2736|2737|5818|6331|25928	BMP4|DSPP|GLI2|GLI3|NECTIN1|SCN5A|SOSTDC1	-1.7	IE down
GO Biological Processes	19	GO:1901890	positive regulation of cell junction assembly	19_GO:0048518 positive regulation of biological process	-3.1	4.1	4.4	30211	104	569	8	1.4	0.49	183|6422|6910|7070|23767|54361|79953|94030	AGT|SFRP1|TBX5|THY1|FLRT3|WNT4|SYNDIG1|LRRC4B	-1.7	IE down
GO Biological Processes	19	GO:0099536	synaptic signaling	19_GO:0023052 signaling	-3.1	2.3	3.8	30211	442	569	19	3.3	0.75	1136|1814|2900|2917|3350|3736|3751|6529|6854|6861|7054|9001|22953|23025|23551|26539|56123|89780|112755	CHRNA3|DRD3|GRIK4|GRM7|HTR1A|KCNA1|KCND2|SLC6A1|SYN2|SYT5|TH|HAP1|P2RX2|UNC13A|RASD2|OR10H1|PCDHB13|WNT3A|STX1B	-1.6	IE down
GO Biological Processes	19	GO:0030856	regulation of epithelial cell differentiation	19_GO:0032502 developmental process	-3.1	3.4	4.1	30211	157	569	10	1.8	0.55	474|652|1834|2302|2658|3204|6424|6662|23493|157848	ATOH1|BMP4|DSPP|FOXJ1|GDF2|HOXA7|SFRP4|SOX9|HEY2|NKX6-3	-1.6	IE down
GO Biological Processes	19	GO:0032331	negative regulation of chondrocyte differentiation	19_GO:0032502 developmental process	-3.1	9.2	5.5	30211	23	569	4	0.7	0.35	652|6662|81792|144347	BMP4|SOX9|ADAMTS12|RFLNA	-1.6	IE down
GO Biological Processes	19	GO:0060740	prostate gland epithelium morphogenesis	19_GO:0022414 reproductive process	-3.1	9.2	5.5	30211	23	569	4	0.7	0.35	652|3371|6422|6662	BMP4|TNC|SFRP1|SOX9	-1.6	IE down
GO Biological Processes	19	GO:0007178	transmembrane receptor protein serine/threonine kinase signaling pathway	19_GO:0023052 signaling	-3.1	3.1	4.1	30211	186	569	11	1.9	0.58	652|2658|3172|3625|4920|5678|7043|25805|25928|27302|128853	BMP4|GDF2|HNF4A|INHBB|ROR2|PSG9|TGFB3|BAMBI|SOSTDC1|BMP10|DUSP15	-1.6	IE down
WikiPathways	27	WP236	Adipogenesis		-3.1	3.6	4.2	30211	131	569	9	1.6	0.52	183|652|1271|6424|6927|7025|8788|28999|56603	AGT|BMP4|CNTFR|SFRP4|HNF1A|NR2F1|DLK1|KLF15|CYP26B1	-1.6	IE down
Reactome Gene Sets	6	R-HSA-211945	Phase I - Functionalization of compounds		-3	4	4.3	30211	106	569	8	1.4	0.49	218|1549|1581|1582|2328|4128|56603|57834	ALDH3A1|CYP2A7|CYP7A1|CYP8B1|FMO3|MAOA|CYP26B1|CYP4F11	-1.6	IE down
GO Biological Processes	19	GO:0060070	canonical Wnt signaling pathway	19_GO:0023052 signaling	-3	4.5	4.4	30211	82	569	7	1.2	0.46	6422|6424|7478|8324|11211|54361|89780	SFRP1|SFRP4|WNT8A|FZD7|FZD10|WNT4|WNT3A	-1.6	IE down
WikiPathways	27	WP5087	Malignant pleural mesothelioma		-3	2.3	3.7	30211	447	569	19	3.3	0.75	1009|1282|1956|2246|2251|4803|4908|4909|4920|5154|5159|6422|6424|7003|8324|11211|23286|54361|89780	CDH11|COL4A1|EGFR|FGF1|FGF6|NGF|NTF3|NTF4|ROR2|PDGFA|PDGFRB|SFRP1|SFRP4|TEAD1|FZD7|FZD10|WWC1|WNT4|WNT3A	-1.6	IE down
GO Biological Processes	19	GO:0099537	trans-synaptic signaling	19_GO:0023052 signaling	-3	2.3	3.7	30211	413	569	18	3.2	0.73	1136|1814|2900|2917|3350|3736|3751|6529|6854|6861|7054|9001|22953|23025|23551|26539|56123|112755	CHRNA3|DRD3|GRIK4|GRM7|HTR1A|KCNA1|KCND2|SLC6A1|SYN2|SYT5|TH|HAP1|P2RX2|UNC13A|RASD2|OR10H1|PCDHB13|STX1B	-1.6	IE down
GO Biological Processes	19	GO:0033138	positive regulation of peptidyl-serine phosphorylation	19_GO:0048518 positive regulation of biological process	-3	4	4.3	30211	107	569	8	1.4	0.49	1956|3467|4803|4908|4909|4916|10268|89780	EGFR|IFNW1|NGF|NTF3|NTF4|NTRK3|RAMP3|WNT3A	-1.6	IE down
GO Biological Processes	19	GO:1901214	regulation of neuron death	19_GO:0050789 regulation of biological process	-3	2.5	3.8	30211	313	569	15	2.6	0.67	947|1271|1948|3745|4803|4908|4909|6376|7021|7043|23017|27324|56098|89780|374946	CD34|CNTFR|EFNB2|KCNB1|NGF|NTF3|NTF4|CX3CL1|TFAP2B|TGFB3|FAIM2|TOX3|PCDHGC4|WNT3A|DRAXIN	-1.6	IE down
GO Biological Processes	19	GO:0010454	negative regulation of cell fate commitment	19_GO:0032502 developmental process	-3	14	6.2	30211	11	569	3	0.53	0.3	8324|25928|89780	FZD7|SOSTDC1|WNT3A	-1.6	IE down
GO Biological Processes	19	GO:0061314	Notch signaling involved in heart development	19_GO:0023052 signaling	-3	14	6.2	30211	11	569	3	0.53	0.3	23493|26508|54567	HEY2|HEYL|DLL4	-1.6	IE down
GO Biological Processes	19	GO:0071875	adrenergic receptor signaling pathway	19_GO:0023052 signaling	-3	8.8	5.3	30211	24	569	4	0.7	0.35	147|152|1814|83550	ADRA1B|ADRA2C|DRD3|GPR101	-1.6	IE down
GO Biological Processes	19	GO:0060443	mammary gland morphogenesis	19_GO:0032502 developmental process	-3	6.5	4.9	30211	41	569	5	0.88	0.39	652|2737|3488|25928|54361	BMP4|GLI3|IGFBP5|SOSTDC1|WNT4	-1.6	IE down
GO Biological Processes	19	GO:0055013	cardiac muscle cell development	19_GO:0032502 developmental process	-3	5.2	4.6	30211	61	569	6	1.1	0.43	183|5159|6910|8470|23493|27302	AGT|PDGFRB|TBX5|SORBS2|HEY2|BMP10	-1.6	IE down
GO Biological Processes	19	GO:0071248	cellular response to metal ion	19_GO:0050896 response to stimulus	-3	3.1	4	30211	190	569	11	1.9	0.58	358|359|1956|2978|3625|3736|6331|6861|7054|8912|57586	AQP1|AQP2|EGFR|GUCA1A|INHBB|KCNA1|SCN5A|SYT5|TH|CACNA1H|SYT13	-1.6	IE down
GO Biological Processes	19	GO:0030216	keratinocyte differentiation	19_GO:0032502 developmental process	-3	3.9	4.2	30211	108	569	8	1.4	0.49	2312|3868|6703|56603|353132|353133|353135|388697	FLG|KRT16|SPRR2D|CYP26B1|LCE1B|LCE1C|LCE1E|HRNR	-1.6	IE down
GO Biological Processes	19	GO:0097435	supramolecular fiber organization	19_GO:0009987 cellular process	-3	2.1	3.6	30211	522	569	21	3.7	0.79	2195|2670|3868|4239|5159|5317|8470|9027|9564|10083|10810|11075|25802|27302|51673|57619|79778|81792|83543|140766|144347	FAT1|GFAP|KRT16|MFAP4|PDGFRB|PKP1|SORBS2|NAT8|BCAR1|USH1C|WASF3|STMN2|LMOD1|BMP10|TPPP3|SHROOM3|MICALL2|ADAMTS12|AIF1L|ADAMTS14|RFLNA	-1.6	IE down
GO Biological Processes	19	GO:0071774	response to fibroblast growth factor	19_GO:0050896 response to stimulus	-3	4.4	4.4	30211	84	569	7	1.2	0.46	2246|2251|3373|6422|23767|54567|131405	FGF1|FGF6|HYAL1|SFRP1|FLRT3|DLL4|TRIM71	-1.6	IE down
GO Biological Processes	19	GO:0050953	sensory perception of light stimulus	19_GO:0032501 multicellular organismal process	-3	2.9	3.9	30211	221	569	12	2.1	0.6	1261|2978|5145|5949|7054|8403|10083|23418|54567|94137|94233|345193	CNGA3|GUCA1A|PDE6A|RBP3|TH|SOX14|USH1C|CRB1|DLL4|RP1L1|OPN4|LRIT3	-1.6	IE down
GO Biological Processes	19	GO:0060393	regulation of pathway-restricted SMAD protein phosphorylation	19_GO:0023052 signaling	-3	5.1	4.5	30211	62	569	6	1.1	0.43	652|2658|3625|7043|11030|27302	BMP4|GDF2|INHBB|TGFB3|RBPMS|BMP10	-1.5	IE down
GO Biological Processes	19	GO:0034767	positive regulation of ion transmembrane transport	19_GO:0051179 localization	-3	3.3	4	30211	163	569	10	1.8	0.55	183|3306|3736|6376|7070|9001|10268|10369|219527|644139	AGT|HSPA2|KCNA1|CX3CL1|THY1|HAP1|RAMP3|CACNG2|LRRC55|PIRT	-1.5	IE down
Reactome Gene Sets	6	R-HSA-375280	Amine ligand-binding receptors		-3	6.3	4.8	30211	42	569	5	0.88	0.39	147|152|1814|3350|9038	ADRA1B|ADRA2C|DRD3|HTR1A|TAAR5	-1.5	IE down
GO Biological Processes	19	GO:0030850	prostate gland development	19_GO:0022414 reproductive process	-3	6.3	4.8	30211	42	569	5	0.88	0.39	652|2737|3371|6422|6662	BMP4|GLI3|TNC|SFRP1|SOX9	-1.5	IE down
GO Biological Processes	19	GO:0001709	cell fate determination	19_GO:0032502 developmental process	-3	6.3	4.8	30211	42	569	5	0.88	0.39	474|652|4909|56603|157848	ATOH1|BMP4|NTF4|CYP26B1|NKX6-3	-1.5	IE down
GO Biological Processes	19	GO:0000902	cell morphogenesis	19_GO:0032502 developmental process	-3	2	3.5	30211	673	569	25	4.4	0.86	474|1009|1948|1956|2195|2736|2737|4803|4908|4909|5364|5818|6900|8324|10570|23114|23418|23767|55742|57619|79778|84168|89780|222662|374946	ATOH1|CDH11|EFNB2|EGFR|FAT1|GLI2|GLI3|NGF|NTF3|NTF4|PLXNB1|NECTIN1|CNTN2|FZD7|DPYSL4|NFASC|CRB1|FLRT3|PARVA|SHROOM3|MICALL2|ANTXR1|WNT3A|LHFPL5|DRAXIN	-1.5	IE down
GO Biological Processes	19	GO:0048514	blood vessel morphogenesis	19_GO:0032502 developmental process	-3	2.3	3.7	30211	419	569	18	3.2	0.73	652|947|1282|1948|2138|2246|2251|2658|3204|5154|5159|6376|6910|7021|7070|23493|54567|55742	BMP4|CD34|COL4A1|EFNB2|EYA1|FGF1|FGF6|GDF2|HOXA7|PDGFA|PDGFRB|CX3CL1|TBX5|TFAP2B|THY1|HEY2|DLL4|PARVA	-1.5	IE down
GO Biological Processes	19	GO:2000243	positive regulation of reproductive process	19_GO:0022414 reproductive process	-2.9	4.4	4.3	30211	85	569	7	1.2	0.46	646|3625|6662|6870|8912|54361|136242	BNC1|INHBB|SOX9|TACR3|CACNA1H|WNT4|PRSS37	-1.5	IE down
GO Biological Processes	19	GO:0010038	response to metal ion	19_GO:0050896 response to stimulus	-2.9	2.4	3.7	30211	351	569	16	2.8	0.69	358|359|1261|1956|2243|2978|3625|3651|3736|6331|6529|6861|7054|8912|10369|57586	AQP1|AQP2|CNGA3|EGFR|FGA|GUCA1A|INHBB|PDX1|KCNA1|SCN5A|SLC6A1|SYT5|TH|CACNA1H|CACNG2|SYT13	-1.5	IE down
GO Biological Processes	19	GO:0010977	negative regulation of neuron projection development	19_GO:0032502 developmental process	-2.9	3.5	4.1	30211	136	569	9	1.6	0.52	1948|2670|7025|7070|11075|23105|89780|112755|374946	EFNB2|GFAP|NR2F1|THY1|STMN2|FSTL4|WNT3A|STX1B|DRAXIN	-1.5	IE down
GO Biological Processes	19	GO:0072010	glomerular epithelium development	19_GO:0032502 developmental process	-2.9	8.5	5.2	30211	25	569	4	0.7	0.35	652|947|2302|28999	BMP4|CD34|FOXJ1|KLF15	-1.5	IE down
GO Biological Processes	19	GO:0060512	prostate gland morphogenesis	19_GO:0022414 reproductive process	-2.9	8.5	5.2	30211	25	569	4	0.7	0.35	652|3371|6422|6662	BMP4|TNC|SFRP1|SOX9	-1.5	IE down
WikiPathways	27	WP2895	Differentiation of white and brown adipocyte		-2.9	8.5	5.2	30211	25	569	4	0.7	0.35	652|23090|63976|253738	BMP4|ZNF423|PRDM16|EBF3	-1.5	IE down
GO Biological Processes	19	GO:0010842	retina layer formation	19_GO:0032502 developmental process	-2.9	8.5	5.2	30211	25	569	4	0.7	0.35	7021|23418|121643|221935	TFAP2B|CRB1|FOXN4|SDK1	-1.5	IE down
Reactome Gene Sets	6	R-HSA-9013508	NOTCH3 Intracellular Domain Regulates Transcription		-2.9	8.5	5.2	30211	25	569	4	0.7	0.35	2173|23286|23493|26508	FABP7|WWC1|HEY2|HEYL	-1.5	IE down
GO Biological Processes	19	GO:0032967	positive regulation of collagen biosynthetic process	19_GO:0048518 positive regulation of biological process	-2.9	8.5	5.2	30211	25	569	4	0.7	0.35	652|5159|7043|54361	BMP4|PDGFRB|TGFB3|WNT4	-1.5	IE down
GO Biological Processes	19	GO:1905114	cell surface receptor signaling pathway involved in cell-cell signaling	19_GO:0023052 signaling	-2.9	2.5	3.7	30211	319	569	15	2.6	0.67	652|1136|4920|6422|6424|7478|8324|11211|22953|25928|54361|57216|89780|374946|388630	BMP4|CHRNA3|ROR2|SFRP1|SFRP4|WNT8A|FZD7|FZD10|P2RX2|SOSTDC1|WNT4|VANGL2|WNT3A|DRAXIN|TRABD2B	-1.5	IE down
GO Biological Processes	19	GO:0017156	calcium-ion regulated exocytosis	19_GO:0051179 localization	-2.9	6.2	4.7	30211	43	569	5	0.88	0.39	6854|6861|23025|57586|112755	SYN2|SYT5|UNC13A|SYT13|STX1B	-1.5	IE down
Canonical Pathways	11	M53	PID INTEGRIN3 PATHWAY		-2.9	6.2	4.7	30211	43	569	5	0.88	0.39	1282|2243|3371|5159|7070	COL4A1|FGA|TNC|PDGFRB|THY1	-1.5	IE down
GO Biological Processes	19	GO:0035272	exocrine system development	19_GO:0032502 developmental process	-2.9	6.2	4.7	30211	43	569	5	0.88	0.39	1956|3321|3651|6662|7043	EGFR|IGSF3|PDX1|SOX9|TGFB3	-1.5	IE down
GO Biological Processes	19	GO:0045494	photoreceptor cell maintenance	19_GO:0032501 multicellular organismal process	-2.9	6.2	4.7	30211	43	569	5	0.88	0.39	2103|7275|10083|23418|94137	ESRRB|TUB|USH1C|CRB1|RP1L1	-1.5	IE down
GO Biological Processes	19	GO:0072178	nephric duct morphogenesis	19_GO:0032502 developmental process	-2.9	13	5.9	30211	12	569	3	0.53	0.3	652|1948|6928	BMP4|EFNB2|HNF1B	-1.5	IE down
GO Biological Processes	19	GO:2000727	positive regulation of cardiac muscle cell differentiation	19_GO:0032502 developmental process	-2.9	13	5.9	30211	12	569	3	0.53	0.3	652|1948|89780	BMP4|EFNB2|WNT3A	-1.5	IE down
GO Biological Processes	19	GO:0038180	nerve growth factor signaling pathway	19_GO:0023052 signaling	-2.9	13	5.9	30211	12	569	3	0.53	0.3	4803|4908|4909	NGF|NTF3|NTF4	-1.5	IE down
GO Biological Processes	19	GO:0060911	cardiac cell fate commitment	19_GO:0032502 developmental process	-2.9	13	5.9	30211	12	569	3	0.53	0.3	6910|7478|89780	TBX5|WNT8A|WNT3A	-1.5	IE down
GO Biological Processes	19	GO:0019229	regulation of vasoconstriction	19_GO:0032501 multicellular organismal process	-2.9	5	4.4	30211	64	569	6	1.1	0.43	147|152|183|624|2243|3350	ADRA1B|ADRA2C|AGT|BDKRB2|FGA|HTR1A	-1.5	IE down
GO Biological Processes	19	GO:0007219	Notch signaling pathway	19_GO:0023052 signaling	-2.9	3.8	4.1	30211	112	569	8	1.4	0.49	474|6662|6928|8470|23090|23493|26508|54567	ATOH1|SOX9|HNF1B|SORBS2|ZNF423|HEY2|HEYL|DLL4	-1.5	IE down
GO Biological Processes	19	GO:0003205	cardiac chamber development	19_GO:0032502 developmental process	-2.9	3.2	3.9	30211	167	569	10	1.8	0.55	652|6299|6331|6664|6910|23493|26508|27302|54567|55742	BMP4|SALL1|SCN5A|SOX11|TBX5|HEY2|HEYL|BMP10|DLL4|PARVA	-1.5	IE down
GO Biological Processes	19	GO:2001234	negative regulation of apoptotic signaling pathway	19_GO:0023052 signaling	-2.9	2.8	3.8	30211	227	569	12	2.1	0.6	624|652|2138|2243|3651|4102|6376|7703|9479|23017|54361|56917	BDKRB2|BMP4|EYA1|FGA|PDX1|MAGEA3|CX3CL1|PCGF2|MAPK8IP1|FAIM2|WNT4|MEIS3	-1.5	IE down
GO Biological Processes	19	GO:0062009	secondary palate development	19_GO:0032502 developmental process	-2.9	8.2	5.1	30211	26	569	4	0.7	0.35	6664|7043|7478|89780	SOX11|TGFB3|WNT8A|WNT3A	-1.5	IE down
GO Biological Processes	19	GO:0010714	positive regulation of collagen metabolic process	19_GO:0048518 positive regulation of biological process	-2.9	8.2	5.1	30211	26	569	4	0.7	0.35	652|5159|7043|54361	BMP4|PDGFRB|TGFB3|WNT4	-1.5	IE down
KEGG Pathway	24	hsa04950	Maturity onset diabetes of the young		-2.9	8.2	5.1	30211	26	569	4	0.7	0.35	3172|3651|6927|6928	HNF4A|PDX1|HNF1A|HNF1B	-1.5	IE down
GO Biological Processes	19	GO:0001754	eye photoreceptor cell differentiation	19_GO:0032502 developmental process	-2.9	6	4.6	30211	44	569	5	0.88	0.39	6662|7054|7070|10083|23418	SOX9|TH|THY1|USH1C|CRB1	-1.5	IE down
GO Biological Processes	19	GO:0061383	trabecula morphogenesis	19_GO:0032502 developmental process	-2.9	6	4.6	30211	44	569	5	0.88	0.39	5364|6422|23493|27302|54567	PLXNB1|SFRP1|HEY2|BMP10|DLL4	-1.5	IE down
WikiPathways	27	WP4823	Genes controlling nephrogenesis		-2.9	6	4.6	30211	44	569	5	0.88	0.39	2138|2737|5159|6928|54361	EYA1|GLI3|PDGFRB|HNF1B|WNT4	-1.5	IE down
GO Biological Processes	19	GO:0097485	neuron projection guidance	19_GO:0040011 locomotion	-2.9	2.8	3.8	30211	228	569	12	2.1	0.6	474|1948|2736|2737|5364|5818|6900|10570|23114|23767|89780|374946	ATOH1|EFNB2|GLI2|GLI3|PLXNB1|NECTIN1|CNTN2|DPYSL4|NFASC|FLRT3|WNT3A|DRAXIN	-1.5	IE down
GO Biological Processes	19	GO:0030858	positive regulation of epithelial cell differentiation	19_GO:0032502 developmental process	-2.9	4.9	4.4	30211	65	569	6	1.1	0.43	474|652|2302|2658|6424|6662	ATOH1|BMP4|FOXJ1|GDF2|SFRP4|SOX9	-1.5	IE down
GO Biological Processes	19	GO:0060348	bone development	19_GO:0032502 developmental process	-2.9	2.9	3.8	30211	198	569	11	1.9	0.58	633|652|2737|5308|5364|6424|6662|7043|56603|60676|81792	BGN|BMP4|GLI3|PITX2|PLXNB1|SFRP4|SOX9|TGFB3|CYP26B1|PAPPA2|ADAMTS12	-1.5	IE down
GO Biological Processes	19	GO:0007188	adenylate cyclase-modulating G protein-coupled receptor signaling pathway	19_GO:0023052 signaling	-2.8	2.8	3.8	30211	229	569	12	2.1	0.6	136|147|152|1814|2827|2917|3350|3973|5064|6344|10268|83550	ADORA2B|ADRA1B|ADRA2C|DRD3|GPR3|GRM7|HTR1A|LHCGR|PALM|SCTR|RAMP3|GPR101	-1.5	IE down
GO Biological Processes	19	GO:0043408	regulation of MAPK cascade	19_GO:0023052 signaling	-2.8	1.9	3.4	30211	686	569	25	4.4	0.86	147|152|183|652|1956|2243|2246|4281|4908|4916|4920|5154|5159|6376|6422|6764|7043|8324|9479|10268|11211|23286|27330|56981|128853	ADRA1B|ADRA2C|AGT|BMP4|EGFR|FGA|FGF1|MID1|NTF3|NTRK3|ROR2|PDGFA|PDGFRB|CX3CL1|SFRP1|DENND2B|TGFB3|FZD7|MAPK8IP1|RAMP3|FZD10|WWC1|RPS6KA6|PRDM11|DUSP15	-1.5	IE down
GO Biological Processes	19	GO:0060828	regulation of canonical Wnt signaling pathway	19_GO:0023052 signaling	-2.8	2.6	3.7	30211	261	569	13	2.3	0.63	1956|2737|4920|6422|6424|6662|8324|10076|25805|25928|51704|89780|374946	EGFR|GLI3|ROR2|SFRP1|SFRP4|SOX9|FZD7|PTPRU|BAMBI|SOSTDC1|GPRC5B|WNT3A|DRAXIN	-1.5	IE down
Canonical Pathways	11	M5493	WNT SIGNALING		-2.8	4.2	4.2	30211	89	569	7	1.2	0.46	5308|6422|6424|7478|8324|54361|89780	PITX2|SFRP1|SFRP4|WNT8A|FZD7|WNT4|WNT3A	-1.5	IE down
GO Biological Processes	19	GO:0018958	phenol-containing compound metabolic process	19_GO:0008152 metabolic process	-2.8	4.2	4.2	30211	89	569	7	1.2	0.46	1814|3350|4128|6528|7054|9627|285671	DRD3|HTR1A|MAOA|SLC5A5|TH|SNCAIP|RNF180	-1.5	IE down
GO Biological Processes	19	GO:0006937	regulation of muscle contraction	19_GO:0032501 multicellular organismal process	-2.8	3.1	3.8	30211	170	569	10	1.8	0.55	136|147|152|1136|3736|6329|6331|6547|6870|27302	ADORA2B|ADRA1B|ADRA2C|CHRNA3|KCNA1|SCN4A|SCN5A|SLC8A3|TACR3|BMP10	-1.5	IE down
Canonical Pathways	11	M106	PID HNF3B PATHWAY		-2.8	5.9	4.6	30211	45	569	5	0.88	0.39	3172|3651|6927|6928|8788	HNF4A|PDX1|HNF1A|HNF1B|DLK1	-1.4	IE down
GO Biological Processes	19	GO:1990090	cellular response to nerve growth factor stimulus	19_GO:0050896 response to stimulus	-2.8	5.9	4.6	30211	45	569	5	0.88	0.39	4803|4908|4909|4916|11075	NGF|NTF3|NTF4|NTRK3|STMN2	-1.4	IE down
GO Biological Processes	19	GO:0002067	glandular epithelial cell differentiation	19_GO:0032502 developmental process	-2.8	5.9	4.6	30211	45	569	5	0.88	0.39	652|3172|3651|54361|157848	BMP4|HNF4A|PDX1|WNT4|NKX6-3	-1.4	IE down
GO Biological Processes	19	GO:0001568	blood vessel development	19_GO:0032502 developmental process	-2.8	2.1	3.5	30211	503	569	20	3.5	0.77	652|947|1282|1948|2138|2246|2251|2658|2737|3204|5154|5159|6376|6910|7021|7070|23493|54567|55742|84168	BMP4|CD34|COL4A1|EFNB2|EYA1|FGF1|FGF6|GDF2|GLI3|HOXA7|PDGFA|PDGFRB|CX3CL1|TBX5|TFAP2B|THY1|HEY2|DLL4|PARVA|ANTXR1	-1.4	IE down
GO Biological Processes	19	GO:1902932	positive regulation of alcohol biosynthetic process	19_GO:0048518 positive regulation of biological process	-2.8	7.9	4.9	30211	27	569	4	0.7	0.35	1581|2246|3973|54361	CYP7A1|FGF1|LHCGR|WNT4	-1.4	IE down
GO Biological Processes	19	GO:0060795	cell fate commitment involved in formation of primary germ layer	19_GO:0032502 developmental process	-2.8	7.9	4.9	30211	27	569	4	0.7	0.35	652|2138|6928|89780	BMP4|EYA1|HNF1B|WNT3A	-1.4	IE down
KEGG Pathway	24	hsa04550	Signaling pathways regulating pluripotency of stem cells		-2.8	3.3	3.9	30211	143	569	9	1.6	0.52	652|2103|3625|7478|7703|8324|11211|54361|89780	BMP4|ESRRB|INHBB|WNT8A|PCGF2|FZD7|FZD10|WNT4|WNT3A	-1.4	IE down
GO Biological Processes	19	GO:0043406	positive regulation of MAP kinase activity	19_GO:0023052 signaling	-2.8	3.7	4	30211	116	569	8	1.4	0.49	1956|2246|4908|4916|4920|5154|5159|11211	EGFR|FGF1|NTF3|NTRK3|ROR2|PDGFA|PDGFRB|FZD10	-1.4	IE down
GO Biological Processes	19	GO:0055006	cardiac cell development	19_GO:0032502 developmental process	-2.8	4.8	4.3	30211	67	569	6	1.1	0.43	183|5159|6910|8470|23493|27302	AGT|PDGFRB|TBX5|SORBS2|HEY2|BMP10	-1.4	IE down
Reactome Gene Sets	6	R-HSA-432047	Passive transport by Aquaporins		-2.8	12	5.6	30211	13	569	3	0.53	0.3	358|359|364	AQP1|AQP2|AQP7	-1.4	IE down
GO Biological Processes	19	GO:0072077	renal vesicle morphogenesis	19_GO:0032502 developmental process	-2.8	12	5.6	30211	13	569	3	0.53	0.3	652|6299|54361	BMP4|SALL1|WNT4	-1.4	IE down
GO Biological Processes	19	GO:0001710	mesodermal cell fate commitment	19_GO:0032502 developmental process	-2.8	12	5.6	30211	13	569	3	0.53	0.3	652|2138|89780	BMP4|EYA1|WNT3A	-1.4	IE down
GO Biological Processes	19	GO:0015791	polyol transport	19_GO:0051179 localization	-2.8	12	5.6	30211	13	569	3	0.53	0.3	358|359|364	AQP1|AQP2|AQP7	-1.4	IE down
WikiPathways	27	WP4336	ncRNAs involved in Wnt signaling in hepatocellular carcinoma		-2.8	4.1	4.1	30211	91	569	7	1.2	0.46	4920|6422|6424|8324|11211|54361|89780	ROR2|SFRP1|SFRP4|FZD7|FZD10|WNT4|WNT3A	-1.4	IE down
GO Biological Processes	19	GO:0033135	regulation of peptidyl-serine phosphorylation	19_GO:0008152 metabolic process	-2.8	3.3	3.9	30211	144	569	9	1.6	0.52	624|1956|3467|4803|4908|4909|4916|10268|89780	BDKRB2|EGFR|IFNW1|NGF|NTF3|NTF4|NTRK3|RAMP3|WNT3A	-1.4	IE down
GO Biological Processes	19	GO:0009712	catechol-containing compound metabolic process	19_GO:0008152 metabolic process	-2.8	5.8	4.5	30211	46	569	5	0.88	0.39	1814|4128|7054|9627|285671	DRD3|MAOA|TH|SNCAIP|RNF180	-1.4	IE down
GO Biological Processes	19	GO:0006584	catecholamine metabolic process	19_GO:0008152 metabolic process	-2.8	5.8	4.5	30211	46	569	5	0.88	0.39	1814|4128|7054|9627|285671	DRD3|MAOA|TH|SNCAIP|RNF180	-1.4	IE down
GO Biological Processes	19	GO:0055074	calcium ion homeostasis	19_GO:0065007 biological regulation	-2.8	2.2	3.5	30211	435	569	18	3.2	0.73	147|183|491|624|1238|1814|2827|2840|5030|6376|6547|7021|7070|9001|10268|22953|27112|728215	ADRA1B|AGT|ATP2B2|BDKRB2|ACKR2|DRD3|GPR3|GPR17|P2RY4|CX3CL1|SLC8A3|TFAP2B|THY1|HAP1|RAMP3|P2RX2|NALF2|NALF1	-1.4	IE down
GO Biological Processes	19	GO:0042593	glucose homeostasis	19_GO:0065007 biological regulation	-2.8	2.9	3.7	30211	203	569	11	1.9	0.58	1581|3172|3488|3651|3745|6927|7021|7054|10804|28999|221937	CYP7A1|HNF4A|IGFBP5|PDX1|KCNB1|HNF1A|TFAP2B|TH|GJB6|KLF15|FOXK1	-1.4	IE down
Canonical Pathways	11	M77	PID WNT SIGNALING PATHWAY		-2.7	7.6	4.8	30211	28	569	4	0.7	0.35	4920|8324|11211|89780	ROR2|FZD7|FZD10|WNT3A	-1.4	IE down
GO Biological Processes	19	GO:1903779	regulation of cardiac conduction	19_GO:0023052 signaling	-2.7	7.6	4.8	30211	28	569	4	0.7	0.35	183|491|6547|6910	AGT|ATP2B2|SLC8A3|TBX5	-1.4	IE down
GO Biological Processes	19	GO:0070723	response to cholesterol	19_GO:0050896 response to stimulus	-2.7	7.6	4.8	30211	28	569	4	0.7	0.35	1581|1582|2155|3625	CYP7A1|CYP8B1|F7|INHBB	-1.4	IE down
GO Biological Processes	19	GO:0030178	negative regulation of Wnt signaling pathway	19_GO:0023052 signaling	-2.7	3.1	3.8	30211	174	569	10	1.8	0.55	2737|4188|4920|6422|6424|6662|10076|25928|374946|388630	GLI3|MDFI|ROR2|SFRP1|SFRP4|SOX9|PTPRU|SOSTDC1|DRAXIN|TRABD2B	-1.4	IE down
GO Biological Processes	19	GO:0033500	carbohydrate homeostasis	19_GO:0065007 biological regulation	-2.7	2.9	3.7	30211	204	569	11	1.9	0.58	1581|3172|3488|3651|3745|6927|7021|7054|10804|28999|221937	CYP7A1|HNF4A|IGFBP5|PDX1|KCNB1|HNF1A|TFAP2B|TH|GJB6|KLF15|FOXK1	-1.4	IE down
GO Biological Processes	19	GO:0060560	developmental growth involved in morphogenesis	19_GO:0040007 growth	-2.7	3.6	3.9	30211	118	569	8	1.4	0.49	652|2246|6299|6422|6662|6928|23767|89780	BMP4|FGF1|SALL1|SFRP1|SOX9|HNF1B|FLRT3|WNT3A	-1.4	IE down
GO Biological Processes	19	GO:0051047	positive regulation of secretion	19_GO:0051179 localization	-2.7	2.5	3.6	30211	300	569	14	2.5	0.65	136|183|358|1814|2243|3625|3651|3745|6529|6664|7043|8912|91608|112755	ADORA2B|AGT|AQP1|DRD3|FGA|INHBB|PDX1|KCNB1|SLC6A1|SOX11|TGFB3|CACNA1H|RASL10B|STX1B	-1.4	IE down
GO Biological Processes	19	GO:0120035	regulation of plasma membrane bounded cell projection organization	19_GO:0050789 regulation of biological process	-2.7	2	3.4	30211	622	569	23	4	0.83	183|1136|1948|2670|4803|4916|4920|5064|5364|6376|6422|6900|7025|7043|7070|9001|10083|11075|23105|89780|112755|154141|374946	AGT|CHRNA3|EFNB2|GFAP|NGF|NTRK3|ROR2|PALM|PLXNB1|CX3CL1|SFRP1|CNTN2|NR2F1|TGFB3|THY1|HAP1|USH1C|STMN2|FSTL4|WNT3A|STX1B|MBOAT1|DRAXIN	-1.4	IE down
GO Biological Processes	19	GO:1990089	response to nerve growth factor	19_GO:0050896 response to stimulus	-2.7	5.6	4.4	30211	47	569	5	0.88	0.39	4803|4908|4909|4916|11075	NGF|NTF3|NTF4|NTRK3|STMN2	-1.4	IE down
GO Biological Processes	19	GO:0048589	developmental growth	19_GO:0040007 growth	-2.7	2.3	3.5	30211	369	569	16	2.8	0.69	183|652|2246|2736|2737|5159|6299|6422|6662|6928|8324|8470|23767|27302|55224|89780	AGT|BMP4|FGF1|GLI2|GLI3|PDGFRB|SALL1|SFRP1|SOX9|HNF1B|FZD7|SORBS2|FLRT3|BMP10|ETNK2|WNT3A	-1.4	IE down
Reactome Gene Sets	6	R-HSA-373760	L1CAM interactions		-2.7	3.6	3.9	30211	119	569	8	1.4	0.49	1956|6329|6331|6900|23114|27330|79861|347688	EGFR|SCN4A|SCN5A|CNTN2|NFASC|RPS6KA6|TUBAL3|TUBB8	-1.4	IE down
GO Biological Processes	19	GO:0051897	positive regulation of protein kinase B signaling	19_GO:0023052 signaling	-2.7	3.6	3.9	30211	119	569	8	1.4	0.49	1956|2155|3488|5154|6376|10268|23551|56917	EGFR|F7|IGFBP5|PDGFA|CX3CL1|RAMP3|RASD2|MEIS3	-1.4	IE down
GO Biological Processes	19	GO:0035113	embryonic appendage morphogenesis	19_GO:0032502 developmental process	-2.7	3.6	3.9	30211	119	569	8	1.4	0.49	652|2737|4920|6299|6910|56603|60529|341640	BMP4|GLI3|ROR2|SALL1|TBX5|CYP26B1|ALX4|FREM2	-1.4	IE down
GO Biological Processes	19	GO:0030326	embryonic limb morphogenesis	19_GO:0032502 developmental process	-2.7	3.6	3.9	30211	119	569	8	1.4	0.49	652|2737|4920|6299|6910|56603|60529|341640	BMP4|GLI3|ROR2|SALL1|TBX5|CYP26B1|ALX4|FREM2	-1.4	IE down
GO Biological Processes	19	GO:0048844	artery morphogenesis	19_GO:0032502 developmental process	-2.7	4.6	4.2	30211	69	569	6	1.1	0.43	652|2138|5159|7021|23493|54567	BMP4|EYA1|PDGFRB|TFAP2B|HEY2|DLL4	-1.4	IE down
GO Biological Processes	19	GO:2000241	regulation of reproductive process	19_GO:0022414 reproductive process	-2.7	3	3.7	30211	176	569	10	1.8	0.55	646|652|2827|3625|6422|6662|6870|8912|54361|136242	BNC1|BMP4|GPR3|INHBB|SFRP1|SOX9|TACR3|CACNA1H|WNT4|PRSS37	-1.4	IE down
GO Biological Processes	19	GO:0010035	response to inorganic substance	19_GO:0050896 response to stimulus	-2.7	2.1	3.4	30211	513	569	20	3.5	0.77	358|359|1261|1410|1956|2243|2978|3625|3651|3736|5154|5159|6331|6529|6861|7054|7703|8912|10369|57586	AQP1|AQP2|CNGA3|CRYAB|EGFR|FGA|GUCA1A|INHBB|PDX1|KCNA1|PDGFA|PDGFRB|SCN5A|SLC6A1|SYT5|TH|PCGF2|CACNA1H|CACNG2|SYT13	-1.4	IE down
GO Biological Processes	19	GO:0040007	growth	19_GO:0040007 growth	-2.7	2.3	3.5	30211	371	569	16	2.8	0.69	183|652|2246|2736|2737|5159|6299|6422|6662|6928|8324|8470|23767|27302|55224|89780	AGT|BMP4|FGF1|GLI2|GLI3|PDGFRB|SALL1|SFRP1|SOX9|HNF1B|FZD7|SORBS2|FLRT3|BMP10|ETNK2|WNT3A	-1.4	IE down
GO Biological Processes	19	GO:0090100	positive regulation of transmembrane receptor protein serine/threonine kinase signaling pathway	19_GO:0023052 signaling	-2.7	3.5	3.9	30211	120	569	8	1.4	0.49	652|2658|3625|6664|7043|11030|23090|27302	BMP4|GDF2|INHBB|SOX11|TGFB3|RBPMS|ZNF423|BMP10	-1.4	IE down
GO Biological Processes	19	GO:0072507	divalent inorganic cation homeostasis	19_GO:0065007 biological regulation	-2.7	2.1	3.4	30211	478	569	19	3.3	0.75	147|183|491|624|1238|1814|2827|2840|3736|5030|6376|6547|7021|7070|9001|10268|22953|27112|728215	ADRA1B|AGT|ATP2B2|BDKRB2|ACKR2|DRD3|GPR3|GPR17|KCNA1|P2RY4|CX3CL1|SLC8A3|TFAP2B|THY1|HAP1|RAMP3|P2RX2|NALF2|NALF1	-1.4	IE down
GO Biological Processes	19	GO:0010453	regulation of cell fate commitment	19_GO:0032502 developmental process	-2.7	7.3	4.7	30211	29	569	4	0.7	0.35	652|8324|25928|89780	BMP4|FZD7|SOSTDC1|WNT3A	-1.4	IE down
GO Biological Processes	19	GO:0003209	cardiac atrium morphogenesis	19_GO:0032502 developmental process	-2.7	7.3	4.7	30211	29	569	4	0.7	0.35	6910|23493|27302|54567	TBX5|HEY2|BMP10|DLL4	-1.4	IE down
GO Biological Processes	19	GO:0048146	positive regulation of fibroblast proliferation	19_GO:0048518 positive regulation of biological process	-2.7	5.5	4.4	30211	48	569	5	0.88	0.39	183|358|1956|5154|5159	AGT|AQP1|EGFR|PDGFA|PDGFRB	-1.4	IE down
GO Biological Processes	19	GO:0042461	photoreceptor cell development	19_GO:0032502 developmental process	-2.7	5.5	4.4	30211	48	569	5	0.88	0.39	7054|7070|10083|23418|94137	TH|THY1|USH1C|CRB1|RP1L1	-1.4	IE down
GO Biological Processes	19	GO:0048791	calcium ion-regulated exocytosis of neurotransmitter	19_GO:0023052 signaling	-2.7	11	5.4	30211	14	569	3	0.53	0.3	6861|23025|112755	SYT5|UNC13A|STX1B	-1.4	IE down
GO Biological Processes	19	GO:0031282	regulation of guanylate cyclase activity	19_GO:0008152 metabolic process	-2.7	11	5.4	30211	14	569	3	0.53	0.3	136|2978|79849	ADORA2B|GUCA1A|PDZD3	-1.4	IE down
GO Biological Processes	19	GO:0014061	regulation of norepinephrine secretion	19_GO:0023052 signaling	-2.7	11	5.4	30211	14	569	3	0.53	0.3	152|183|3745	ADRA2C|AGT|KCNB1	-1.4	IE down
WikiPathways	27	WP2436	Dopamine metabolism		-2.7	11	5.4	30211	14	569	3	0.53	0.3	4128|5568|7054	MAOA|PRKACG|TH	-1.4	IE down
GO Biological Processes	19	GO:0072087	renal vesicle development	19_GO:0032502 developmental process	-2.7	11	5.4	30211	14	569	3	0.53	0.3	652|6299|54361	BMP4|SALL1|WNT4	-1.4	IE down
GO Biological Processes	19	GO:0072044	collecting duct development	19_GO:0032502 developmental process	-2.7	11	5.4	30211	14	569	3	0.53	0.3	359|652|7021	AQP2|BMP4|TFAP2B	-1.4	IE down
GO Biological Processes	19	GO:0014029	neural crest formation	19_GO:0032502 developmental process	-2.7	11	5.4	30211	14	569	3	0.53	0.3	6422|6662|7478	SFRP1|SOX9|WNT8A	-1.4	IE down
KEGG Pathway	24	hsa05226	Gastric cancer		-2.7	3.2	3.7	30211	149	569	9	1.6	0.52	1956|2246|2251|7043|7478|8324|11211|54361|89780	EGFR|FGF1|FGF6|TGFB3|WNT8A|FZD7|FZD10|WNT4|WNT3A	-1.3	IE down
GO Biological Processes	19	GO:0043502	regulation of muscle adaptation	19_GO:0032501 multicellular organismal process	-2.7	3.9	3.9	30211	95	569	7	1.2	0.46	183|3488|6331|27302|90523|140628|221476	AGT|IGFBP5|SCN5A|BMP10|MLIP|GATA5|PI16	-1.3	IE down
Reactome Gene Sets	6	R-HSA-373080	Class B/2 (Secretin family receptors)		-2.7	3.9	3.9	30211	95	569	7	1.2	0.46	6344|7478|8324|10268|11211|54361|89780	SCTR|WNT8A|FZD7|RAMP3|FZD10|WNT4|WNT3A	-1.3	IE down
GO Biological Processes	19	GO:0007548	sex differentiation	19_GO:0022414 reproductive process	-2.7	2.5	3.5	30211	273	569	13	2.3	0.63	1271|3172|3625|3973|4920|5154|5159|5568|6299|6422|6662|8999|54361	CNTFR|HNF4A|INHBB|LHCGR|ROR2|PDGFA|PDGFRB|PRKACG|SALL1|SFRP1|SOX9|CDKL2|WNT4	-1.3	IE down
GO Biological Processes	19	GO:0006970	response to osmotic stress	19_GO:0050896 response to stimulus	-2.7	4.5	4.1	30211	71	569	6	1.1	0.43	358|624|6870|7054|60676|80131	AQP1|BDKRB2|TACR3|TH|PAPPA2|LRRC8E	-1.3	IE down
GO Biological Processes	19	GO:0060411	cardiac septum morphogenesis	19_GO:0032502 developmental process	-2.7	4.5	4.1	30211	71	569	6	1.1	0.43	652|6664|6910|23493|26508|55742	BMP4|SOX11|TBX5|HEY2|HEYL|PARVA	-1.3	IE down
GO Biological Processes	19	GO:0014743	regulation of muscle hypertrophy	19_GO:0032501 multicellular organismal process	-2.7	4.5	4.1	30211	71	569	6	1.1	0.43	183|3488|27302|90523|140628|221476	AGT|IGFBP5|BMP10|MLIP|GATA5|PI16	-1.3	IE down
GO Biological Processes	19	GO:0007043	cell-cell junction assembly	19_GO:0009987 cellular process	-2.7	3.5	3.8	30211	122	569	8	1.4	0.49	421|1009|1364|2705|5317|10804|26285|79778	ARVCF|CDH11|CLDN4|GJB1|PKP1|GJB6|CLDN17|MICALL2	-1.3	IE down
WikiPathways	27	WP51	Regulation of actin cytoskeleton		-2.7	3.2	3.7	30211	150	569	9	1.6	0.52	624|1956|2246|2251|5154|5159|5596|9564|50649	BDKRB2|EGFR|FGF1|FGF6|PDGFA|PDGFRB|MAPK4|BCAR1|ARHGEF4	-1.3	IE down
GO Biological Processes	19	GO:0060840	artery development	19_GO:0032502 developmental process	-2.6	3.9	3.9	30211	96	569	7	1.2	0.46	652|2138|2737|5159|7021|23493|54567	BMP4|EYA1|GLI3|PDGFRB|TFAP2B|HEY2|DLL4	-1.3	IE down
GO Biological Processes	19	GO:0061037	negative regulation of cartilage development	19_GO:0032502 developmental process	-2.6	7.1	4.6	30211	30	569	4	0.7	0.35	652|6662|81792|144347	BMP4|SOX9|ADAMTS12|RFLNA	-1.3	IE down
GO Biological Processes	19	GO:0042417	dopamine metabolic process	19_GO:0008152 metabolic process	-2.6	7.1	4.6	30211	30	569	4	0.7	0.35	1814|4128|7054|9627	DRD3|MAOA|TH|SNCAIP	-1.3	IE down
GO Biological Processes	19	GO:0003208	cardiac ventricle morphogenesis	19_GO:0032502 developmental process	-2.6	4.4	4	30211	72	569	6	1.1	0.43	6664|6910|23493|26508|27302|54567	SOX11|TBX5|HEY2|HEYL|BMP10|DLL4	-1.3	IE down
GO Biological Processes	19	GO:0060349	bone morphogenesis	19_GO:0032502 developmental process	-2.6	3.8	3.9	30211	97	569	7	1.2	0.46	652|2737|6424|6662|7043|56603|60676	BMP4|GLI3|SFRP4|SOX9|TGFB3|CYP26B1|PAPPA2	-1.3	IE down
GO Biological Processes	19	GO:0003281	ventricular septum development	19_GO:0032502 developmental process	-2.6	4.4	4	30211	73	569	6	1.1	0.43	652|6299|6664|6910|23493|26508	BMP4|SALL1|SOX11|TBX5|HEY2|HEYL	-1.3	IE down
GO Biological Processes	19	GO:0021904	dorsal/ventral neural tube patterning	19_GO:0032502 developmental process	-2.6	11	5.2	30211	15	569	3	0.53	0.3	652|2737|89780	BMP4|GLI3|WNT3A	-1.3	IE down
Reactome Gene Sets	6	R-HSA-3772470	Negative regulation of TCF-dependent signaling by WNT ligand antagonists		-2.6	11	5.2	30211	15	569	3	0.53	0.3	6422|54361|89780	SFRP1|WNT4|WNT3A	-1.3	IE down
GO Biological Processes	19	GO:0060602	branch elongation of an epithelium	19_GO:0040007 growth	-2.6	11	5.2	30211	15	569	3	0.53	0.3	652|2246|6662	BMP4|FGF1|SOX9	-1.3	IE down
GO Biological Processes	19	GO:0010752	regulation of cGMP-mediated signaling	19_GO:0023052 signaling	-2.6	11	5.2	30211	15	569	3	0.53	0.3	136|2978|79849	ADORA2B|GUCA1A|PDZD3	-1.3	IE down
GO Biological Processes	19	GO:0031175	neuron projection development	19_GO:0032502 developmental process	-2.6	1.9	3.2	30211	639	569	23	4	0.83	474|1009|1948|2670|2736|2737|2917|4803|4908|4909|5364|5818|6900|9721|10083|10570|11075|23114|23767|79778|89780|222662|374946	ATOH1|CDH11|EFNB2|GFAP|GLI2|GLI3|GRM7|NGF|NTF3|NTF4|PLXNB1|NECTIN1|CNTN2|GPRIN2|USH1C|DPYSL4|STMN2|NFASC|FLRT3|MICALL2|WNT3A|LHFPL5|DRAXIN	-1.3	IE down
GO Biological Processes	19	GO:0031344	regulation of cell projection organization	19_GO:0050789 regulation of biological process	-2.6	1.9	3.2	30211	639	569	23	4	0.83	183|1136|1948|2670|4803|4916|4920|5064|5364|6376|6422|6900|7025|7043|7070|9001|10083|11075|23105|89780|112755|154141|374946	AGT|CHRNA3|EFNB2|GFAP|NGF|NTRK3|ROR2|PALM|PLXNB1|CX3CL1|SFRP1|CNTN2|NR2F1|TGFB3|THY1|HAP1|USH1C|STMN2|FSTL4|WNT3A|STX1B|MBOAT1|DRAXIN	-1.3	IE down
GO Biological Processes	19	GO:0001944	vasculature development	19_GO:0032502 developmental process	-2.6	2	3.3	30211	526	569	20	3.5	0.77	652|947|1282|1948|2138|2246|2251|2658|2737|3204|5154|5159|6376|6910|7021|7070|23493|54567|55742|84168	BMP4|CD34|COL4A1|EFNB2|EYA1|FGF1|FGF6|GDF2|GLI3|HOXA7|PDGFA|PDGFRB|CX3CL1|TBX5|TFAP2B|THY1|HEY2|DLL4|PARVA|ANTXR1	-1.3	IE down
Reactome Gene Sets	6	R-HSA-381426	Regulation of Insulin-like Growth Factor (IGF) transport and uptake by Insulin-like Growth Factor Binding Proteins (IGFBPs)		-2.6	3.4	3.7	30211	125	569	8	1.4	0.49	354|652|2243|3371|3488|11167|54587|60676	KLK3|BMP4|FGA|TNC|IGFBP5|FSTL1|MXRA8|PAPPA2	-1.3	IE down
GO Biological Processes	19	GO:0042044	fluid transport	19_GO:0051179 localization	-2.6	6.9	4.5	30211	31	569	4	0.7	0.35	358|359|364|79849	AQP1|AQP2|AQP7|PDZD3	-1.3	IE down
WikiPathways	27	WP4304	Oligodendrocyte specification and differentiation, leading to myelin components for CNS		-2.6	6.9	4.5	30211	31	569	4	0.7	0.35	652|2736|4661|6662	BMP4|GLI2|MYT1|SOX9	-1.3	IE down
GO Biological Processes	19	GO:0032148	activation of protein kinase B activity	19_GO:0048518 positive regulation of biological process	-2.6	6.9	4.5	30211	31	569	4	0.7	0.35	152|2246|4908|4916	ADRA2C|FGF1|NTF3|NTRK3	-1.3	IE down
GO Biological Processes	19	GO:0060688	regulation of morphogenesis of a branching structure	19_GO:0032502 developmental process	-2.6	5.2	4.2	30211	51	569	5	0.88	0.39	183|652|5154|6422|6662	AGT|BMP4|PDGFA|SFRP1|SOX9	-1.3	IE down
GO Biological Processes	19	GO:0072132	mesenchyme morphogenesis	19_GO:0032502 developmental process	-2.6	5.2	4.2	30211	51	569	5	0.88	0.39	6662|23493|26508|89780|140628	SOX9|HEY2|HEYL|WNT3A|GATA5	-1.3	IE down
GO Biological Processes	19	GO:0032330	regulation of chondrocyte differentiation	19_GO:0032502 developmental process	-2.6	5.2	4.2	30211	51	569	5	0.88	0.39	652|2737|6662|81792|144347	BMP4|GLI3|SOX9|ADAMTS12|RFLNA	-1.3	IE down
GO Biological Processes	19	GO:0051588	regulation of neurotransmitter transport	19_GO:0051179 localization	-2.6	3.8	3.8	30211	99	569	7	1.2	0.46	136|1136|1814|2670|5030|9627|112755	ADORA2B|CHRNA3|DRD3|GFAP|P2RY4|SNCAIP|STX1B	-1.3	IE down
GO Biological Processes	19	GO:0003206	cardiac chamber morphogenesis	19_GO:0032502 developmental process	-2.6	3.4	3.7	30211	126	569	8	1.4	0.49	652|6664|6910|23493|26508|27302|54567|55742	BMP4|SOX11|TBX5|HEY2|HEYL|BMP10|DLL4|PARVA	-1.3	IE down
GO Biological Processes	19	GO:0031016	pancreas development	19_GO:0032502 developmental process	-2.6	4.3	3.9	30211	74	569	6	1.1	0.43	652|3172|3651|6662|6927|6928	BMP4|HNF4A|PDX1|SOX9|HNF1A|HNF1B	-1.3	IE down
GO Biological Processes	19	GO:0003013	circulatory system process	19_GO:0032501 multicellular organismal process	-2.6	2.1	3.3	30211	492	569	19	3.3	0.75	136|147|152|183|354|624|947|1814|2243|3350|6331|6528|6529|6870|10268|10391|22953|54567|91608	ADORA2B|ADRA1B|ADRA2C|AGT|KLK3|BDKRB2|CD34|DRD3|FGA|HTR1A|SCN5A|SLC5A5|SLC6A1|TACR3|RAMP3|CORO2B|P2RX2|DLL4|RASL10B	-1.3	IE down
GO Biological Processes	19	GO:0007601	visual perception	19_GO:0032501 multicellular organismal process	-2.5	2.7	3.5	30211	217	569	11	1.9	0.58	1261|2978|5145|5949|7054|8403|23418|54567|94137|94233|345193	CNGA3|GUCA1A|PDE6A|RBP3|TH|SOX14|CRB1|DLL4|RP1L1|OPN4|LRIT3	-1.2	IE down
GO Biological Processes	19	GO:0051339	regulation of lyase activity	19_GO:0065007 biological regulation	-2.5	5.1	4.1	30211	52	569	5	0.88	0.39	136|1814|2978|5064|79849	ADORA2B|DRD3|GUCA1A|PALM|PDZD3	-1.2	IE down
GO Biological Processes	19	GO:0003300	cardiac muscle hypertrophy	19_GO:0032501 multicellular organismal process	-2.5	6.6	4.4	30211	32	569	4	0.7	0.35	183|8470|23493|28999	AGT|SORBS2|HEY2|KLF15	-1.2	IE down
Reactome Gene Sets	6	R-HSA-8941326	RUNX2 regulates bone development		-2.5	6.6	4.4	30211	32	569	4	0.7	0.35	2736|2737|23493|25925	GLI2|GLI3|HEY2|ZNF521	-1.2	IE down
GO Biological Processes	19	GO:0006874	cellular calcium ion homeostasis	19_GO:0065007 biological regulation	-2.5	2.1	3.3	30211	422	569	17	3	0.71	147|183|491|624|1238|1814|2827|2840|5030|6376|6547|7070|9001|10268|22953|27112|728215	ADRA1B|AGT|ATP2B2|BDKRB2|ACKR2|DRD3|GPR3|GPR17|P2RY4|CX3CL1|SLC8A3|THY1|HAP1|RAMP3|P2RX2|NALF2|NALF1	-1.2	IE down
GO Biological Processes	19	GO:0051896	regulation of protein kinase B signaling	19_GO:0023052 signaling	-2.5	2.8	3.5	30211	187	569	10	1.8	0.55	1814|1956|2155|3488|4916|5154|6376|10268|23551|56917	DRD3|EGFR|F7|IGFBP5|NTRK3|PDGFA|CX3CL1|RAMP3|RASD2|MEIS3	-1.2	IE down
WikiPathways	27	WP47	Hedgehog signaling pathway Netpath		-2.5	10	5	30211	16	569	3	0.53	0.3	2736|2737|374654	GLI2|GLI3|KIF7	-1.2	IE down
GO Biological Processes	19	GO:0072176	nephric duct development	19_GO:0032502 developmental process	-2.5	10	5	30211	16	569	3	0.53	0.3	652|1948|6928	BMP4|EFNB2|HNF1B	-1.2	IE down
GO Biological Processes	19	GO:0001963	synaptic transmission, dopaminergic	19_GO:0023052 signaling	-2.5	10	5	30211	16	569	3	0.53	0.3	1814|7054|23551	DRD3|TH|RASD2	-1.2	IE down
Reactome Gene Sets	6	R-HSA-418038	Nucleotide-like (purinergic) receptors		-2.5	10	5	30211	16	569	3	0.53	0.3	136|2840|5030	ADORA2B|GPR17|P2RY4	-1.2	IE down
GO Biological Processes	19	GO:1904062	regulation of cation transmembrane transport	19_GO:0051179 localization	-2.5	2.3	3.3	30211	353	569	15	2.6	0.67	183|1814|3306|3736|3788|6331|6376|7070|9001|10268|10369|30820|146395|219527|644139	AGT|DRD3|HSPA2|KCNA1|KCNS2|SCN5A|CX3CL1|THY1|HAP1|RAMP3|CACNG2|KCNIP1|GSG1L|LRRC55|PIRT	-1.2	IE down
Reactome Gene Sets	6	R-HSA-5576891	Cardiac conduction		-2.5	3.3	3.6	30211	129	569	8	1.4	0.49	491|3751|6329|6331|6547|6910|30820|51305	ATP2B2|KCND2|SCN4A|SCN5A|SLC8A3|TBX5|KCNIP1|KCNK9	-1.2	IE down
GO Biological Processes	19	GO:0007517	muscle organ development	19_GO:0032502 developmental process	-2.5	2.4	3.3	30211	285	569	13	2.3	0.63	1271|1410|6664|8912|22953|23493|26508|27302|54567|60529|89780|150572|221937	CNTFR|CRYAB|SOX11|CACNA1H|P2RX2|HEY2|HEYL|BMP10|DLL4|ALX4|WNT3A|SMYD1|FOXK1	-1.2	IE down
GO Biological Processes	19	GO:0071241	cellular response to inorganic substance	19_GO:0050896 response to stimulus	-2.5	2.7	3.4	30211	220	569	11	1.9	0.58	358|359|1956|2978|3625|3736|6331|6861|7054|8912|57586	AQP1|AQP2|EGFR|GUCA1A|INHBB|KCNA1|SCN5A|SYT5|TH|CACNA1H|SYT13	-1.2	IE down
GO Biological Processes	19	GO:0046661	male sex differentiation	19_GO:0022414 reproductive process	-2.5	3	3.5	30211	159	569	9	1.6	0.52	3625|3973|4920|5154|5159|5568|6422|6662|54361	INHBB|LHCGR|ROR2|PDGFA|PDGFRB|PRKACG|SFRP1|SOX9|WNT4	-1.2	IE down
WikiPathways	27	WP58	Monoamine GPCRs		-2.5	6.4	4.3	30211	33	569	4	0.7	0.35	147|152|1814|3350	ADRA1B|ADRA2C|DRD3|HTR1A	-1.2	IE down
GO Biological Processes	19	GO:0036314	response to sterol	19_GO:0050896 response to stimulus	-2.5	6.4	4.3	30211	33	569	4	0.7	0.35	1581|1582|2155|3625	CYP7A1|CYP8B1|F7|INHBB	-1.2	IE down
GO Biological Processes	19	GO:0014897	striated muscle hypertrophy	19_GO:0032501 multicellular organismal process	-2.5	6.4	4.3	30211	33	569	4	0.7	0.35	183|8470|23493|28999	AGT|SORBS2|HEY2|KLF15	-1.2	IE down
GO Biological Processes	19	GO:0045940	positive regulation of steroid metabolic process	19_GO:0048518 positive regulation of biological process	-2.5	6.4	4.3	30211	33	569	4	0.7	0.35	183|1581|2246|54361	AGT|CYP7A1|FGF1|WNT4	-1.2	IE down
GO Biological Processes	19	GO:0051149	positive regulation of muscle cell differentiation	19_GO:0032502 developmental process	-2.5	4.1	3.8	30211	77	569	6	1.1	0.43	652|1948|27302|56603|89780|150572	BMP4|EFNB2|BMP10|CYP26B1|WNT3A|SMYD1	-1.2	IE down
GO Biological Processes	19	GO:0001525	angiogenesis	19_GO:0032502 developmental process	-2.5	2.3	3.3	30211	321	569	14	2.5	0.65	652|947|1282|1948|2246|2251|2658|3204|5154|5159|6376|7070|54567|55742	BMP4|CD34|COL4A1|EFNB2|FGF1|FGF6|GDF2|HOXA7|PDGFA|PDGFRB|CX3CL1|THY1|DLL4|PARVA	-1.2	IE down
GO Biological Processes	19	GO:0001841	neural tube formation	19_GO:0032502 developmental process	-2.5	3.6	3.7	30211	103	569	7	1.2	0.46	652|6422|6664|10395|57216|57619|131405	BMP4|SFRP1|SOX11|DLC1|VANGL2|SHROOM3|TRIM71	-1.2	IE down
Reactome Gene Sets	6	R-HSA-1296071	Potassium Channels		-2.5	3.6	3.7	30211	103	569	7	1.2	0.46	3736|3739|3744|3745|3751|3788|51305	KCNA1|KCNA4|KCNA10|KCNB1|KCND2|KCNS2|KCNK9	-1.2	IE down
Reactome Gene Sets	6	R-HSA-211859	Biological oxidations		-2.5	2.6	3.4	30211	222	569	11	1.9	0.58	10|218|1549|1581|1582|2328|2687|4128|6819|56603|57834	NAT2|ALDH3A1|CYP2A7|CYP7A1|CYP8B1|FMO3|GGT5|MAOA|SULT1C2|CYP26B1|CYP4F11	-1.2	IE down
GO Biological Processes	19	GO:0010524	positive regulation of calcium ion transport into cytosol	19_GO:0051179 localization	-2.5	4.9	4	30211	54	569	5	0.88	0.39	6376|7070|9001|10268|22953	CX3CL1|THY1|HAP1|RAMP3|P2RX2	-1.2	IE down
GO Biological Processes	19	GO:0016055	Wnt signaling pathway	19_GO:0023052 signaling	-2.5	2.5	3.3	30211	255	569	12	2.1	0.6	4920|6422|6424|7478|8324|11211|25928|54361|57216|89780|374946|388630	ROR2|SFRP1|SFRP4|WNT8A|FZD7|FZD10|SOSTDC1|WNT4|VANGL2|WNT3A|DRAXIN|TRABD2B	-1.2	IE down
GO Biological Processes	19	GO:0198738	cell-cell signaling by wnt	19_GO:0023052 signaling	-2.5	2.5	3.3	30211	255	569	12	2.1	0.6	4920|6422|6424|7478|8324|11211|25928|54361|57216|89780|374946|388630	ROR2|SFRP1|SFRP4|WNT8A|FZD7|FZD10|SOSTDC1|WNT4|VANGL2|WNT3A|DRAXIN|TRABD2B	-1.2	IE down
GO Biological Processes	19	GO:0001837	epithelial to mesenchymal transition	19_GO:0032502 developmental process	-2.4	4.1	3.8	30211	78	569	6	1.1	0.43	6422|6662|7478|23493|26508|54361	SFRP1|SOX9|WNT8A|HEY2|HEYL|WNT4	-1.2	IE down
WikiPathways	27	WP4258	lncRNA in canonical Wnt signaling and colorectal cancer		-2.4	3.6	3.6	30211	104	569	7	1.2	0.46	4920|6422|6424|8324|11211|54361|89780	ROR2|SFRP1|SFRP4|FZD7|FZD10|WNT4|WNT3A	-1.2	IE down
GO Biological Processes	19	GO:0042462	eye photoreceptor cell development	19_GO:0032502 developmental process	-2.4	6.2	4.2	30211	34	569	4	0.7	0.35	7054|7070|10083|23418	TH|THY1|USH1C|CRB1	-1.2	IE down
GO Biological Processes	19	GO:0098703	calcium ion import across plasma membrane	19_GO:0051179 localization	-2.4	9.4	4.8	30211	17	569	3	0.53	0.3	6547|27112|728215	SLC8A3|NALF2|NALF1	-1.2	IE down
GO Biological Processes	19	GO:0003184	pulmonary valve morphogenesis	19_GO:0032502 developmental process	-2.4	9.4	4.8	30211	17	569	3	0.53	0.3	652|23493|26508	BMP4|HEY2|HEYL	-1.2	IE down
GO Biological Processes	19	GO:0090083	regulation of inclusion body assembly	19_GO:0050789 regulation of biological process	-2.4	9.4	4.8	30211	17	569	3	0.53	0.3	3306|9627|165721	HSPA2|SNCAIP|DNAJB8	-1.2	IE down
GO Biological Processes	19	GO:0042693	muscle cell fate commitment	19_GO:0032502 developmental process	-2.4	9.4	4.8	30211	17	569	3	0.53	0.3	6910|7478|89780	TBX5|WNT8A|WNT3A	-1.2	IE down
GO Biological Processes	19	GO:0048557	embryonic digestive tract morphogenesis	19_GO:0032502 developmental process	-2.4	9.4	4.8	30211	17	569	3	0.53	0.3	2737|6664|6928	GLI3|SOX11|HNF1B	-1.2	IE down
GO Biological Processes	19	GO:0030509	BMP signaling pathway	19_GO:0023052 signaling	-2.4	4	3.7	30211	79	569	6	1.1	0.43	652|2658|4920|7043|25928|27302	BMP4|GDF2|ROR2|TGFB3|SOSTDC1|BMP10	-1.2	IE down
GO Biological Processes	19	GO:0048145	regulation of fibroblast proliferation	19_GO:0050789 regulation of biological process	-2.4	4	3.7	30211	79	569	6	1.1	0.43	183|358|1956|5154|5159|6422	AGT|AQP1|EGFR|PDGFA|PDGFRB|SFRP1	-1.2	IE down
GO Biological Processes	19	GO:0014074	response to purine-containing compound	19_GO:0050896 response to stimulus	-2.4	3.2	3.5	30211	134	569	8	1.4	0.49	358|1261|3488|3625|5030|6528|6529|22953	AQP1|CNGA3|IGFBP5|INHBB|P2RY4|SLC5A5|SLC6A1|P2RX2	-1.1	IE down
Reactome Gene Sets	6	R-HSA-9660821	ADORA2B mediated anti-inflammatory cytokines production		-2.4	3.2	3.5	30211	134	569	8	1.4	0.49	136|2863|3973|5568|6344|9038|10268|10888	ADORA2B|GPR39|LHCGR|PRKACG|SCTR|TAAR5|RAMP3|GPR83	-1.1	IE down
GO Biological Processes	19	GO:0003279	cardiac septum development	19_GO:0032502 developmental process	-2.4	3.5	3.6	30211	106	569	7	1.2	0.46	652|6299|6664|6910|23493|26508|55742	BMP4|SALL1|SOX11|TBX5|HEY2|HEYL|PARVA	-1.1	IE down
GO Biological Processes	19	GO:0001895	retina homeostasis	19_GO:0032501 multicellular organismal process	-2.4	4	3.7	30211	80	569	6	1.1	0.43	2103|3848|7275|10083|23418|94137	ESRRB|KRT1|TUB|USH1C|CRB1|RP1L1	-1.1	IE down
GO Biological Processes	19	GO:0048863	stem cell differentiation	19_GO:0032502 developmental process	-2.4	2.9	3.4	30211	164	569	9	1.6	0.52	3204|3651|4222|5308|6422|6662|6664|6928|7478	HOXA7|PDX1|MEOX1|PITX2|SFRP1|SOX9|SOX11|HNF1B|WNT8A	-1.1	IE down
GO Biological Processes	19	GO:0051495	positive regulation of cytoskeleton organization	19_GO:0048518 positive regulation of biological process	-2.4	2.7	3.3	30211	195	569	10	1.8	0.55	4908|4916|6376|6422|7043|10810|11075|25802|27302|54361	NTF3|NTRK3|CX3CL1|SFRP1|TGFB3|WASF3|STMN2|LMOD1|BMP10|WNT4	-1.1	IE down
GO Biological Processes	19	GO:0007411	axon guidance	19_GO:0040011 locomotion	-2.4	2.6	3.3	30211	227	569	11	1.9	0.58	474|1948|2736|2737|5364|5818|6900|23114|23767|89780|374946	ATOH1|EFNB2|GLI2|GLI3|PLXNB1|NECTIN1|CNTN2|NFASC|FLRT3|WNT3A|DRAXIN	-1.1	IE down
GO Biological Processes	19	GO:0010614	negative regulation of cardiac muscle hypertrophy	19_GO:0048519 negative regulation of biological process	-2.4	6.1	4.2	30211	35	569	4	0.7	0.35	27302|90523|140628|221476	BMP10|MLIP|GATA5|PI16	-1.1	IE down
GO Biological Processes	19	GO:0014896	muscle hypertrophy	19_GO:0032501 multicellular organismal process	-2.4	6.1	4.2	30211	35	569	4	0.7	0.35	183|8470|23493|28999	AGT|SORBS2|HEY2|KLF15	-1.1	IE down
GO Biological Processes	19	GO:0008015	blood circulation	19_GO:0032501 multicellular organismal process	-2.4	2.1	3.1	30211	400	569	16	2.8	0.69	136|147|152|183|354|624|947|1814|2243|3350|6331|6870|10391|22953|54567|91608	ADORA2B|ADRA1B|ADRA2C|AGT|KLK3|BDKRB2|CD34|DRD3|FGA|HTR1A|SCN5A|TACR3|CORO2B|P2RX2|DLL4|RASL10B	-1.1	IE down
GO Biological Processes	19	GO:0008584	male gonad development	19_GO:0022414 reproductive process	-2.4	3.1	3.5	30211	135	569	8	1.4	0.49	3625|3973|5154|5159|5568|6422|6662|54361	INHBB|LHCGR|PDGFA|PDGFRB|PRKACG|SFRP1|SOX9|WNT4	-1.1	IE down
GO Biological Processes	19	GO:0046546	development of primary male sexual characteristics	19_GO:0022414 reproductive process	-2.4	3.1	3.4	30211	136	569	8	1.4	0.49	3625|3973|5154|5159|5568|6422|6662|54361	INHBB|LHCGR|PDGFA|PDGFRB|PRKACG|SFRP1|SOX9|WNT4	-1.1	IE down
GO Biological Processes	19	GO:0045667	regulation of osteoblast differentiation	19_GO:0032502 developmental process	-2.4	3.1	3.4	30211	136	569	8	1.4	0.49	652|2737|3488|6422|6662|6664|25805|54361	BMP4|GLI3|IGFBP5|SFRP1|SOX9|SOX11|BAMBI|WNT4	-1.1	IE down
GO Biological Processes	19	GO:0021953	central nervous system neuron differentiation	19_GO:0032502 developmental process	-2.4	2.9	3.4	30211	166	569	9	1.6	0.52	1009|2736|2737|6900|23017|54567|89780|121643|374946	CDH11|GLI2|GLI3|CNTN2|FAIM2|DLL4|WNT3A|FOXN4|DRAXIN	-1.1	IE down
GO Biological Processes	19	GO:0017145	stem cell division	19_GO:0009987 cellular process	-2.4	8.8	4.6	30211	18	569	3	0.53	0.3	2103|8324|89780	ESRRB|FZD7|WNT3A	-1.1	IE down
WikiPathways	27	WP3664	Regulation of Wnt / B-catenin signaling by small molecule compounds		-2.4	8.8	4.6	30211	18	569	3	0.53	0.3	6424|8324|154141	SFRP4|FZD7|MBOAT1	-1.1	IE down
GO Biological Processes	19	GO:1902656	calcium ion import into cytosol	19_GO:0051179 localization	-2.4	8.8	4.6	30211	18	569	3	0.53	0.3	6547|27112|728215	SLC8A3|NALF2|NALF1	-1.1	IE down
GO Biological Processes	19	GO:0060391	positive regulation of SMAD protein signal transduction	19_GO:0023052 signaling	-2.4	8.8	4.6	30211	18	569	3	0.53	0.3	652|7043|11030	BMP4|TGFB3|RBPMS	-1.1	IE down
GO Biological Processes	19	GO:0072074	kidney mesenchyme development	19_GO:0032502 developmental process	-2.4	8.8	4.6	30211	18	569	3	0.53	0.3	652|5159|54361	BMP4|PDGFRB|WNT4	-1.1	IE down
GO Biological Processes	19	GO:0006044	N-acetylglucosamine metabolic process	19_GO:0008152 metabolic process	-2.4	8.8	4.6	30211	18	569	3	0.53	0.3	8534|9469|23563	CHST1|CHST3|CHST5	-1.1	IE down
GO Biological Processes	19	GO:0097094	craniofacial suture morphogenesis	19_GO:0032502 developmental process	-2.4	8.8	4.6	30211	18	569	3	0.53	0.3	652|2737|7043	BMP4|GLI3|TGFB3	-1.1	IE down
GO Biological Processes	19	GO:0021782	glial cell development	19_GO:0032502 developmental process	-2.4	3.4	3.5	30211	108	569	7	1.2	0.46	2670|4920|6664|6900|10810|54587|118738	GFAP|ROR2|SOX11|CNTN2|WASF3|MXRA8|ZNF488	-1.1	IE down
GO Biological Processes	19	GO:2001233	regulation of apoptotic signaling pathway	19_GO:0023052 signaling	-2.4	2.2	3.1	30211	367	569	15	2.6	0.67	183|624|652|2138|2243|3625|3651|4102|6376|6422|7703|9479|23017|54361|56917	AGT|BDKRB2|BMP4|EYA1|FGA|INHBB|PDX1|MAGEA3|CX3CL1|SFRP1|PCGF2|MAPK8IP1|FAIM2|WNT4|MEIS3	-1.1	IE down
GO Biological Processes	19	GO:1905332	positive regulation of morphogenesis of an epithelium	19_GO:0032502 developmental process	-2.3	5.9	4.1	30211	36	569	4	0.7	0.35	183|652|6662|54361	AGT|BMP4|SOX9|WNT4	-1.1	IE down
GO Biological Processes	19	GO:0003203	endocardial cushion morphogenesis	19_GO:0032502 developmental process	-2.3	5.9	4.1	30211	36	569	4	0.7	0.35	6662|23493|26508|140628	SOX9|HEY2|HEYL|GATA5	-1.1	IE down
GO Biological Processes	19	GO:0046883	regulation of hormone secretion	19_GO:0023052 signaling	-2.3	2.5	3.2	30211	231	569	11	1.9	0.58	183|2243|3172|3350|3625|3651|3745|6422|6664|7021|91608	AGT|FGA|HNF4A|HTR1A|INHBB|PDX1|KCNB1|SFRP1|SOX11|TFAP2B|RASL10B	-1.1	IE down
GO Biological Processes	19	GO:0090263	positive regulation of canonical Wnt signaling pathway	19_GO:0023052 signaling	-2.3	3.4	3.5	30211	109	569	7	1.2	0.46	1956|4920|6422|6424|25805|51704|89780	EGFR|ROR2|SFRP1|SFRP4|BAMBI|GPRC5B|WNT3A	-1.1	IE down
GO Biological Processes	19	GO:0035904	aorta development	19_GO:0032502 developmental process	-2.3	4.6	3.8	30211	58	569	5	0.88	0.39	2138|5159|7021|23493|54567	EYA1|PDGFRB|TFAP2B|HEY2|DLL4	-1.1	IE down
GO Biological Processes	19	GO:0045604	regulation of epidermal cell differentiation	19_GO:0032502 developmental process	-2.3	4.6	3.8	30211	58	569	5	0.88	0.39	474|652|3204|6424|23493	ATOH1|BMP4|HOXA7|SFRP4|HEY2	-1.1	IE down
GO Biological Processes	19	GO:0048762	mesenchymal cell differentiation	19_GO:0032502 developmental process	-2.3	2.8	3.3	30211	168	569	9	1.6	0.52	652|5308|6422|6662|6664|7478|23493|26508|54361	BMP4|PITX2|SFRP1|SOX9|SOX11|WNT8A|HEY2|HEYL|WNT4	-1.1	IE down
Reactome Gene Sets	6	R-HSA-9662851	Anti-inflammatory response favouring Leishmania parasite infection		-2.3	2.8	3.3	30211	169	569	9	1.6	0.52	136|2687|2863|3973|5568|6344|9038|10268|10888	ADORA2B|GGT5|GPR39|LHCGR|PRKACG|SCTR|TAAR5|RAMP3|GPR83	-1.1	IE down
Reactome Gene Sets	6	R-HSA-9664433	Leishmania parasite growth and survival		-2.3	2.8	3.3	30211	169	569	9	1.6	0.52	136|2687|2863|3973|5568|6344|9038|10268|10888	ADORA2B|GGT5|GPR39|LHCGR|PRKACG|SCTR|TAAR5|RAMP3|GPR83	-1.1	IE down
GO Biological Processes	19	GO:1990778	protein localization to cell periphery	19_GO:0051179 localization	-2.3	2.5	3.2	30211	233	569	11	1.9	0.58	3745|5064|7275|10268|10369|23114|30846|79849|112755|199920|286753	KCNB1|PALM|TUB|RAMP3|CACNG2|NFASC|EHD2|PDZD3|STX1B|FYB2|TRARG1	-1.1	IE down
GO Biological Processes	19	GO:0007568	aging	19_GO:0032502 developmental process	-2.3	2.4	3.2	30211	267	569	12	2.1	0.6	183|1410|3488|3625|3651|3868|5159|6376|6870|7043|7054|10804	AGT|CRYAB|IGFBP5|INHBB|PDX1|KRT16|PDGFRB|CX3CL1|TACR3|TGFB3|TH|GJB6	-1.1	IE down
GO Biological Processes	19	GO:0071900	regulation of protein serine/threonine kinase activity	19_GO:0008152 metabolic process	-2.3	2.1	3.1	30211	372	569	15	2.6	0.67	183|652|1956|2246|4908|4916|4920|5154|5159|6422|6547|7070|9088|9479|11211	AGT|BMP4|EGFR|FGF1|NTF3|NTRK3|ROR2|PDGFA|PDGFRB|SFRP1|SLC8A3|THY1|PKMYT1|MAPK8IP1|FZD10	-1.1	IE down
GO Biological Processes	19	GO:0003230	cardiac atrium development	19_GO:0032502 developmental process	-2.3	5.7	4	30211	37	569	4	0.7	0.35	6910|23493|27302|54567	TBX5|HEY2|BMP10|DLL4	-1.1	IE down
GO Biological Processes	19	GO:0048640	negative regulation of developmental growth	19_GO:0040007 growth	-2.3	3.3	3.4	30211	111	569	7	1.2	0.46	652|6910|23105|23286|89780|221476|374946	BMP4|TBX5|FSTL4|WWC1|WNT3A|PI16|DRAXIN	-1.1	IE down
GO Biological Processes	19	GO:0060977	coronary vasculature morphogenesis	19_GO:0032502 developmental process	-2.3	8.4	4.5	30211	19	569	3	0.53	0.3	5159|6910|23493	PDGFRB|TBX5|HEY2	-1.1	IE down
GO Biological Processes	19	GO:0048670	regulation of collateral sprouting	19_GO:0040007 growth	-2.3	8.4	4.5	30211	19	569	3	0.53	0.3	4803|23105|89780	NGF|FSTL4|WNT3A	-1.1	IE down
GO Biological Processes	19	GO:0060039	pericardium development	19_GO:0032502 developmental process	-2.3	8.4	4.5	30211	19	569	3	0.53	0.3	6910|23767|54567	TBX5|FLRT3|DLL4	-1.1	IE down
GO Biological Processes	19	GO:0050768	negative regulation of neurogenesis	19_GO:0032502 developmental process	-2.3	3	3.3	30211	140	569	8	1.4	0.49	474|1814|4916|6664|7070|23105|89780|374946	ATOH1|DRD3|NTRK3|SOX11|THY1|FSTL4|WNT3A|DRAXIN	-1.1	IE down
GO Biological Processes	19	GO:0051962	positive regulation of nervous system development	19_GO:0032502 developmental process	-2.3	2.4	3.1	30211	269	569	12	2.1	0.6	2670|2737|4803|5364|6376|6664|9001|23767|79953|89780|94030|118738	GFAP|GLI3|NGF|PLXNB1|CX3CL1|SOX11|HAP1|FLRT3|SYNDIG1|WNT3A|LRRC4B|ZNF488	-1.1	IE down
GO Biological Processes	19	GO:0007189	adenylate cyclase-activating G protein-coupled receptor signaling pathway	19_GO:0023052 signaling	-2.3	3	3.3	30211	141	569	8	1.4	0.49	136|147|152|1814|2827|3973|10268|83550	ADORA2B|ADRA1B|ADRA2C|DRD3|GPR3|LHCGR|RAMP3|GPR101	-1.1	IE down
GO Biological Processes	19	GO:0090066	regulation of anatomical structure size	19_GO:0065007 biological regulation	-2.3	2	3	30211	487	569	18	3.2	0.73	136|147|152|183|358|624|2243|3350|4803|6344|6900|6928|10083|23105|25802|80131|89780|374946	ADORA2B|ADRA1B|ADRA2C|AGT|AQP1|BDKRB2|FGA|HTR1A|NGF|SCTR|CNTN2|HNF1B|USH1C|FSTL4|LMOD1|LRRC8E|WNT3A|DRAXIN	-1	IE down
GO Biological Processes	19	GO:0051493	regulation of cytoskeleton organization	19_GO:0050789 regulation of biological process	-2.3	1.9	3	30211	525	569	19	3.3	0.75	4281|4908|4916|5154|5159|5364|6376|6422|7043|10391|10395|10810|11075|11211|23187|25802|27302|54361|89780	MID1|NTF3|NTRK3|PDGFA|PDGFRB|PLXNB1|CX3CL1|SFRP1|TGFB3|CORO2B|DLC1|WASF3|STMN2|FZD10|PHLDB1|LMOD1|BMP10|WNT4|WNT3A	-1	IE down
GO Biological Processes	19	GO:0031018	endocrine pancreas development	19_GO:0032502 developmental process	-2.3	5.6	3.9	30211	38	569	4	0.7	0.35	652|3172|3651|6662	BMP4|HNF4A|PDX1|SOX9	-1	IE down
Reactome Gene Sets	6	R-HSA-2129379	Molecules associated with elastic fibres		-2.3	5.6	3.9	30211	38	569	4	0.7	0.35	652|4239|7043|27302	BMP4|MFAP4|TGFB3|BMP10	-1	IE down
GO Biological Processes	19	GO:0007528	neuromuscular junction development	19_GO:0009987 cellular process	-2.3	5.6	3.9	30211	38	569	4	0.7	0.35	1282|10369|22953|23025	COL4A1|CACNG2|P2RX2|UNC13A	-1	IE down
GO Biological Processes	19	GO:0051145	smooth muscle cell differentiation	19_GO:0032502 developmental process	-2.3	5.6	3.9	30211	38	569	4	0.7	0.35	652|6662|23493|54361	BMP4|SOX9|HEY2|WNT4	-1	IE down
GO Biological Processes	19	GO:0090090	negative regulation of canonical Wnt signaling pathway	19_GO:0023052 signaling	-2.3	3	3.3	30211	142	569	8	1.4	0.49	2737|4920|6422|6424|6662|10076|25928|374946	GLI3|ROR2|SFRP1|SFRP4|SOX9|PTPRU|SOSTDC1|DRAXIN	-1	IE down
KEGG Pathway	24	hsa04742	Taste transduction		-2.2	3.7	3.5	30211	86	569	6	1.1	0.43	3350|5030|5136|5568|22953|29850	HTR1A|P2RY4|PDE1A|PRKACG|P2RX2|TRPM5	-1	IE down
Canonical Pathways	11	M3468	NABA ECM REGULATORS		-2.2	2.5	3.1	30211	238	569	11	1.9	0.58	183|2155|3373|5267|5648|57188|60676|81792|140766|145264|327657	AGT|F7|HYAL1|SERPINA4|MASP1|ADAMTSL3|PAPPA2|ADAMTS12|ADAMTS14|SERPINA12|SERPINA9	-1	IE down
GO Biological Processes	19	GO:0051055	negative regulation of lipid biosynthetic process	19_GO:0048519 negative regulation of biological process	-2.2	4.4	3.6	30211	61	569	5	0.88	0.39	1581|5154|54361|80816|145264	CYP7A1|PDGFA|WNT4|ASXL3|SERPINA12	-1	IE down
GO Biological Processes	19	GO:0042490	mechanoreceptor differentiation	19_GO:0032502 developmental process	-2.2	4.4	3.6	30211	61	569	5	0.88	0.39	474|652|4909|10083|222662	ATOH1|BMP4|NTF4|USH1C|LHFPL5	-1	IE down
GO Biological Processes	19	GO:0099504	synaptic vesicle cycle	19_GO:0051179 localization	-2.2	3.3	3.3	30211	114	569	7	1.2	0.46	6854|6861|7054|23025|79953|89780|112755	SYN2|SYT5|TH|UNC13A|SYNDIG1|WNT3A|STX1B	-1	IE down
GO Biological Processes	19	GO:0050678	regulation of epithelial cell proliferation	19_GO:0050789 regulation of biological process	-2.2	2.1	3	30211	379	569	15	2.6	0.67	652|1948|1956|2138|2246|2658|3373|6331|6422|6662|6664|8324|49860|54567|89780	BMP4|EFNB2|EGFR|EYA1|FGF1|GDF2|HYAL1|SCN5A|SFRP1|SOX9|SOX11|FZD7|CRNN|DLL4|WNT3A	-1	IE down
GO Biological Processes	19	GO:0060563	neuroepithelial cell differentiation	19_GO:0032502 developmental process	-2.2	8	4.3	30211	20	569	3	0.53	0.3	1834|6664|54361	DSPP|SOX11|WNT4	-1	IE down
GO Biological Processes	19	GO:0001502	cartilage condensation	19_GO:0032502 developmental process	-2.2	8	4.3	30211	20	569	3	0.53	0.3	2251|4920|6662	FGF6|ROR2|SOX9	-1	IE down
GO Biological Processes	19	GO:0043586	tongue development	19_GO:0032502 developmental process	-2.2	8	4.3	30211	20	569	3	0.53	0.3	2737|4909|56603	GLI3|NTF4|CYP26B1	-1	IE down
GO Biological Processes	19	GO:0072012	glomerulus vasculature development	19_GO:0032502 developmental process	-2.2	8	4.3	30211	20	569	3	0.53	0.3	652|947|5159	BMP4|CD34|PDGFRB	-1	IE down
GO Biological Processes	19	GO:0010644	cell communication by electrical coupling	19_GO:0009987 cellular process	-2.2	8	4.3	30211	20	569	3	0.53	0.3	3736|6910|10804	KCNA1|TBX5|GJB6	-1	IE down
GO Biological Processes	19	GO:0060071	Wnt signaling pathway, planar cell polarity pathway	19_GO:0023052 signaling	-2.2	5.4	3.8	30211	39	569	4	0.7	0.35	4920|6422|8324|57216	ROR2|SFRP1|FZD7|VANGL2	-1	IE down
GO Biological Processes	19	GO:0030177	positive regulation of Wnt signaling pathway	19_GO:0023052 signaling	-2.2	2.9	3.2	30211	144	569	8	1.4	0.49	1956|4920|6299|6422|6424|25805|51704|89780	EGFR|ROR2|SALL1|SFRP1|SFRP4|BAMBI|GPRC5B|WNT3A	-1	IE down
GO Biological Processes	19	GO:0051592	response to calcium ion	19_GO:0050896 response to stimulus	-2.2	2.9	3.2	30211	144	569	8	1.4	0.49	2243|2978|3625|6331|6529|6861|10369|57586	FGA|GUCA1A|INHBB|SCN5A|SLC6A1|SYT5|CACNG2|SYT13	-1	IE down
GO Biological Processes	19	GO:0098739	import across plasma membrane	19_GO:0051179 localization	-2.2	2.9	3.2	30211	144	569	8	1.4	0.49	1261|2670|6529|6547|27112|51305|80131|728215	CNGA3|GFAP|SLC6A1|SLC8A3|NALF2|KCNK9|LRRC8E|NALF1	-1	IE down
WikiPathways	27	WP3594	Circadian rhythm genes		-2.2	2.6	3.1	30211	207	569	10	1.8	0.55	1364|1814|2155|3751|4916|6928|7054|8403|94233|148523	CLDN4|DRD3|F7|KCND2|NTRK3|HNF1B|TH|SOX14|OPN4|CIART	-1	IE down
GO Biological Processes	19	GO:0044089	positive regulation of cellular component biogenesis	19_GO:0048518 positive regulation of biological process	-2.2	1.9	2.9	30211	493	569	18	3.2	0.73	183|3373|5064|6376|6422|6662|6910|7043|7070|9001|23187|23767|25802|51673|54361|79953|94030|388630	AGT|HYAL1|PALM|CX3CL1|SFRP1|SOX9|TBX5|TGFB3|THY1|HAP1|PHLDB1|FLRT3|LMOD1|TPPP3|WNT4|SYNDIG1|LRRC4B|TRABD2B	-1	IE down
Canonical Pathways	11	M5884	NABA CORE MATRISOME		-2.2	2.3	3	30211	275	569	12	2.1	0.6	633|1282|1834|2243|3371|3488|4239|5212|127435|127731|129080|137902	BGN|COL4A1|DSPP|FGA|TNC|IGFBP5|MFAP4|VIT|PODN|VWA5B1|EMID1|PXDNL	-1	IE down
GO Biological Processes	19	GO:0072503	cellular divalent inorganic cation homeostasis	19_GO:0065007 biological regulation	-2.2	2	2.9	30211	456	569	17	3	0.71	147|183|491|624|1238|1814|2827|2840|5030|6376|6547|7070|9001|10268|22953|27112|728215	ADRA1B|AGT|ATP2B2|BDKRB2|ACKR2|DRD3|GPR3|GPR17|P2RY4|CX3CL1|SLC8A3|THY1|HAP1|RAMP3|P2RX2|NALF2|NALF1	-1	IE down
GO Biological Processes	19	GO:0061448	connective tissue development	19_GO:0032502 developmental process	-2.2	2.6	3.1	30211	208	569	10	1.8	0.55	633|652|947|2251|2658|3373|4920|5159|6662|81792	BGN|BMP4|CD34|FGF6|GDF2|HYAL1|ROR2|PDGFRB|SOX9|ADAMTS12	-1	IE down
GO Biological Processes	19	GO:0051961	negative regulation of nervous system development	19_GO:0032502 developmental process	-2.2	2.9	3.2	30211	145	569	8	1.4	0.49	474|1814|4916|6664|7070|23105|89780|374946	ATOH1|DRD3|NTRK3|SOX11|THY1|FSTL4|WNT3A|DRAXIN	-1	IE down
Reactome Gene Sets	6	R-HSA-418555	G alpha (s) signalling events		-2.2	2.9	3.2	30211	145	569	8	1.4	0.49	136|2863|3973|5136|6344|9038|10268|10888	ADORA2B|GPR39|LHCGR|PDE1A|SCTR|TAAR5|RAMP3|GPR83	-1	IE down
GO Biological Processes	19	GO:0030336	negative regulation of cell migration	19_GO:0040011 locomotion	-2.2	2.1	3	30211	346	569	14	2.5	0.65	2658|3204|3488|3868|6376|6422|6910|7070|10076|10395|27302|54361|54567|127435	GDF2|HOXA7|IGFBP5|KRT16|CX3CL1|SFRP1|TBX5|THY1|PTPRU|DLC1|BMP10|WNT4|DLL4|PODN	-1	IE down
KEGG Pathway	24	hsa04540	Gap junction		-2.2	3.6	3.4	30211	88	569	6	1.1	0.43	1956|5154|5159|5568|79861|347688	EGFR|PDGFA|PDGFRB|PRKACG|TUBAL3|TUBB8	-1	IE down
GO Biological Processes	19	GO:0032989	cellular component morphogenesis	19_GO:0032502 developmental process	-2.2	1.9	2.9	30211	573	569	20	3.5	0.77	474|1009|1948|2736|2737|4803|4908|4909|5159|5364|5818|6900|10570|23114|23767|25802|27302|89780|284382|374946	ATOH1|CDH11|EFNB2|GLI2|GLI3|NGF|NTF3|NTF4|PDGFRB|PLXNB1|NECTIN1|CNTN2|DPYSL4|NFASC|FLRT3|LMOD1|BMP10|WNT3A|ACTL9|DRAXIN	-0.99	IE down
WikiPathways	27	WP2853	Endoderm differentiation		-2.2	2.9	3.2	30211	146	569	8	1.4	0.49	2736|6422|6928|7478|23286|27324|79776|131405	GLI2|SFRP1|HNF1B|WNT8A|WWC1|TOX3|ZFHX4|TRIM71	-0.99	IE down
GO Biological Processes	19	GO:0017158	regulation of calcium ion-dependent exocytosis	19_GO:0051179 localization	-2.2	5.3	3.8	30211	40	569	4	0.7	0.35	3745|6861|8912|57586	KCNB1|SYT5|CACNA1H|SYT13	-0.99	IE down
GO Biological Processes	19	GO:0030513	positive regulation of BMP signaling pathway	19_GO:0023052 signaling	-2.2	5.3	3.8	30211	40	569	4	0.7	0.35	652|2658|6664|23090	BMP4|GDF2|SOX11|ZNF423	-0.99	IE down
WikiPathways	27	WP43	Oxidation by cytochrome P450		-2.2	4.2	3.5	30211	63	569	5	0.88	0.39	1549|1581|1582|56603|57834	CYP2A7|CYP7A1|CYP8B1|CYP26B1|CYP4F11	-0.99	IE down
GO Biological Processes	19	GO:0001843	neural tube closure	19_GO:0032502 developmental process	-2.2	3.6	3.4	30211	89	569	6	1.1	0.43	652|6422|10395|57216|57619|131405	BMP4|SFRP1|DLC1|VANGL2|SHROOM3|TRIM71	-0.98	IE down
GO Biological Processes	19	GO:0090189	regulation of branching involved in ureteric bud morphogenesis	19_GO:0032502 developmental process	-2.2	7.6	4.2	30211	21	569	3	0.53	0.3	183|652|6662	AGT|BMP4|SOX9	-0.98	IE down
Reactome Gene Sets	6	R-HSA-210745	Regulation of gene expression in beta cells		-2.2	7.6	4.2	30211	21	569	3	0.53	0.3	3172|3651|6927	HNF4A|PDX1|HNF1A	-0.98	IE down
GO Biological Processes	19	GO:0098743	cell aggregation	19_GO:0009987 cellular process	-2.2	7.6	4.2	30211	21	569	3	0.53	0.3	2251|4920|6662	FGF6|ROR2|SOX9	-0.98	IE down
GO Biological Processes	19	GO:0003177	pulmonary valve development	19_GO:0032502 developmental process	-2.2	7.6	4.2	30211	21	569	3	0.53	0.3	652|23493|26508	BMP4|HEY2|HEYL	-0.98	IE down
GO Biological Processes	19	GO:0071396	cellular response to lipid	19_GO:0050896 response to stimulus	-2.2	1.9	2.9	30211	499	569	18	3.2	0.73	358|652|1581|1948|1956|2103|2707|3625|4916|6422|6662|8324|10268|11211|56603|57795|89780|339479	AQP1|BMP4|CYP7A1|EFNB2|EGFR|ESRRB|GJB3|INHBB|NTRK3|SFRP1|SOX9|FZD7|RAMP3|FZD10|CYP26B1|BRINP2|WNT3A|BRINP3	-0.97	IE down
GO Biological Processes	19	GO:0030278	regulation of ossification	19_GO:0032501 multicellular organismal process	-2.1	3.1	3.2	30211	118	569	7	1.2	0.46	652|6422|6662|6664|7043|54361|144347	BMP4|SFRP1|SOX9|SOX11|TGFB3|WNT4|RFLNA	-0.97	IE down
GO Biological Processes	19	GO:0045995	regulation of embryonic development	19_GO:0032502 developmental process	-2.1	4.1	3.5	30211	64	569	5	0.88	0.39	3172|23187|27330|54361|89780	HNF4A|PHLDB1|RPS6KA6|WNT4|WNT3A	-0.97	IE down
GO Biological Processes	19	GO:0051403	stress-activated MAPK cascade	19_GO:0023052 signaling	-2.1	4.1	3.5	30211	64	569	5	0.88	0.39	136|183|1410|4920|9479	ADORA2B|AGT|CRYAB|ROR2|MAPK8IP1	-0.97	IE down
Reactome Gene Sets	6	R-HSA-421270	Cell-cell junction organization		-2.1	4.1	3.5	30211	64	569	5	0.88	0.39	1009|1364|5818|26285|221935	CDH11|CLDN4|NECTIN1|CLDN17|SDK1	-0.97	IE down
GO Biological Processes	19	GO:0099587	inorganic ion import across plasma membrane	19_GO:0051179 localization	-2.1	3.5	3.3	30211	90	569	6	1.1	0.43	1261|6529|6547|27112|51305|728215	CNGA3|SLC6A1|SLC8A3|NALF2|KCNK9|NALF1	-0.97	IE down
GO Biological Processes	19	GO:0098659	inorganic cation import across plasma membrane	19_GO:0051179 localization	-2.1	3.5	3.3	30211	90	569	6	1.1	0.43	1261|6529|6547|27112|51305|728215	CNGA3|SLC6A1|SLC8A3|NALF2|KCNK9|NALF1	-0.97	IE down
GO Biological Processes	19	GO:0050673	epithelial cell proliferation	19_GO:0009987 cellular process	-2.1	3.5	3.3	30211	90	569	6	1.1	0.43	652|947|2173|3488|6662|6928	BMP4|CD34|FABP7|IGFBP5|SOX9|HNF1B	-0.97	IE down
GO Biological Processes	19	GO:0060606	tube closure	19_GO:0032502 developmental process	-2.1	3.5	3.3	30211	90	569	6	1.1	0.43	652|6422|10395|57216|57619|131405	BMP4|SFRP1|DLC1|VANGL2|SHROOM3|TRIM71	-0.97	IE down
GO Biological Processes	19	GO:0032956	regulation of actin cytoskeleton organization	19_GO:0050789 regulation of biological process	-2.1	2.1	2.9	30211	351	569	14	2.5	0.65	4908|4916|5154|5159|6376|6422|7043|10391|10395|10810|11211|25802|27302|54361	NTF3|NTRK3|PDGFA|PDGFRB|CX3CL1|SFRP1|TGFB3|CORO2B|DLC1|WASF3|FZD10|LMOD1|BMP10|WNT4	-0.96	IE down
GO Biological Processes	19	GO:0014014	negative regulation of gliogenesis	19_GO:0032502 developmental process	-2.1	5.2	3.7	30211	41	569	4	0.7	0.35	474|1814|4916|6664	ATOH1|DRD3|NTRK3|SOX11	-0.96	IE down
Reactome Gene Sets	6	R-HSA-186712	Regulation of beta-cell development		-2.1	5.2	3.7	30211	41	569	4	0.7	0.35	3172|3651|6927|6928	HNF4A|PDX1|HNF1A|HNF1B	-0.96	IE down
GO Biological Processes	19	GO:0055065	metal ion homeostasis	19_GO:0065007 biological regulation	-2.1	1.8	2.8	30211	618	569	21	3.7	0.79	147|183|491|624|1238|1814|2658|2827|2840|3736|5030|6376|6547|7021|7070|9001|10268|22953|27112|151176|728215	ADRA1B|AGT|ATP2B2|BDKRB2|ACKR2|DRD3|GDF2|GPR3|GPR17|KCNA1|P2RY4|CX3CL1|SLC8A3|TFAP2B|THY1|HAP1|RAMP3|P2RX2|NALF2|ERFE|NALF1	-0.96	IE down
GO Biological Processes	19	GO:0070588	calcium ion transmembrane transport	19_GO:0051179 localization	-2.1	2.7	3.1	30211	180	569	9	1.6	0.52	491|6547|8912|10369|27112|29850|89780|114780|728215	ATP2B2|SLC8A3|CACNA1H|CACNG2|NALF2|TRPM5|WNT3A|PKD1L2|NALF1	-0.96	IE down
GO Biological Processes	19	GO:0051928	positive regulation of calcium ion transport	19_GO:0051179 localization	-2.1	3.1	3.2	30211	119	569	7	1.2	0.46	3306|5159|6376|7070|9001|10268|22953	HSPA2|PDGFRB|CX3CL1|THY1|HAP1|RAMP3|P2RX2	-0.96	IE down
GO Biological Processes	19	GO:0060249	anatomical structure homeostasis	19_GO:0065007 biological regulation	-2.1	2.3	3	30211	281	569	12	2.1	0.6	491|947|2103|3848|5030|6376|6662|7275|10083|10804|23418|94137	ATP2B2|CD34|ESRRB|KRT1|P2RY4|CX3CL1|SOX9|TUB|USH1C|GJB6|CRB1|RP1L1	-0.96	IE down
GO Biological Processes	19	GO:0003012	muscle system process	19_GO:0032501 multicellular organismal process	-2.1	2.3	3	30211	281	569	12	2.1	0.6	136|183|624|1410|6329|6331|8470|8912|22953|23493|25802|28999	ADORA2B|AGT|BDKRB2|CRYAB|SCN4A|SCN5A|SORBS2|CACNA1H|P2RX2|HEY2|LMOD1|KLF15	-0.96	IE down
Reactome Gene Sets	6	R-HSA-446728	Cell junction organization		-2.1	3.5	3.3	30211	91	569	6	1.1	0.43	1009|1364|5818|26285|55742|221935	CDH11|CLDN4|NECTIN1|CLDN17|PARVA|SDK1	-0.95	IE down
GO Biological Processes	19	GO:0060021	roof of mouth development	19_GO:0032502 developmental process	-2.1	3.5	3.3	30211	91	569	6	1.1	0.43	2737|6664|7043|7478|60529|89780	GLI3|SOX11|TGFB3|WNT8A|ALX4|WNT3A	-0.95	IE down
GO Biological Processes	19	GO:0009743	response to carbohydrate	19_GO:0050896 response to stimulus	-2.1	2.6	3.1	30211	181	569	9	1.6	0.52	1581|3172|3651|3745|6529|6928|7054|10804|22953	CYP7A1|HNF4A|PDX1|KCNB1|SLC6A1|HNF1B|TH|GJB6|P2RX2	-0.95	IE down
GO Biological Processes	19	GO:0010721	negative regulation of cell development	19_GO:0032502 developmental process	-2.1	2.6	3.1	30211	181	569	9	1.6	0.52	474|1814|4916|6664|7070|23105|89780|144347|374946	ATOH1|DRD3|NTRK3|SOX11|THY1|FSTL4|WNT3A|RFLNA|DRAXIN	-0.95	IE down
GO Biological Processes	19	GO:0045682	regulation of epidermis development	19_GO:0032502 developmental process	-2.1	4.1	3.4	30211	65	569	5	0.88	0.39	474|652|3204|6424|23493	ATOH1|BMP4|HOXA7|SFRP4|HEY2	-0.95	IE down
Reactome Gene Sets	6	R-HSA-109582	Hemostasis		-2.1	1.8	2.8	30211	621	569	21	3.7	0.79	152|491|2155|2243|3671|3834|5099|5136|5154|5267|5568|5678|6547|7043|7102|9564|22953|30846|79861|140628|347688	ADRA2C|ATP2B2|F7|FGA|ISLR|KIF25|PCDH7|PDE1A|PDGFA|SERPINA4|PRKACG|PSG9|SLC8A3|TGFB3|TSPAN7|BCAR1|P2RX2|EHD2|TUBAL3|GATA5|TUBB8	-0.94	IE down
GO Biological Processes	19	GO:0071560	cellular response to transforming growth factor beta stimulus	19_GO:0050896 response to stimulus	-2.1	2.8	3.1	30211	150	569	8	1.4	0.49	5154|5678|6422|6662|7043|25805|54361|128853	PDGFA|PSG9|SFRP1|SOX9|TGFB3|BAMBI|WNT4|DUSP15	-0.94	IE down
GO Biological Processes	19	GO:0099003	vesicle-mediated transport in synapse	19_GO:0051179 localization	-2.1	3.1	3.2	30211	120	569	7	1.2	0.46	6854|6861|7054|23025|79953|89780|112755	SYN2|SYT5|TH|UNC13A|SYNDIG1|WNT3A|STX1B	-0.94	IE down
GO Biological Processes	19	GO:0002089	lens morphogenesis in camera-type eye	19_GO:0032502 developmental process	-2.1	7.2	4.1	30211	22	569	3	0.53	0.3	652|5818|6664	BMP4|NECTIN1|SOX11	-0.94	IE down
GO Biological Processes	19	GO:0072311	glomerular epithelial cell differentiation	19_GO:0032502 developmental process	-2.1	7.2	4.1	30211	22	569	3	0.53	0.3	652|2302|28999	BMP4|FOXJ1|KLF15	-0.94	IE down
GO Biological Processes	19	GO:0003309	type B pancreatic cell differentiation	19_GO:0032502 developmental process	-2.1	7.2	4.1	30211	22	569	3	0.53	0.3	652|3172|3651	BMP4|HNF4A|PDX1	-0.94	IE down
GO Biological Processes	19	GO:0046628	positive regulation of insulin receptor signaling pathway	19_GO:0023052 signaling	-2.1	7.2	4.1	30211	22	569	3	0.53	0.3	183|145264|151176	AGT|SERPINA12|ERFE	-0.94	IE down
GO Biological Processes	19	GO:0061440	kidney vasculature development	19_GO:0032502 developmental process	-2.1	7.2	4.1	30211	22	569	3	0.53	0.3	652|947|5159	BMP4|CD34|PDGFRB	-0.94	IE down
GO Biological Processes	19	GO:0061437	renal system vasculature development	19_GO:0032502 developmental process	-2.1	7.2	4.1	30211	22	569	3	0.53	0.3	652|947|5159	BMP4|CD34|PDGFRB	-0.94	IE down
GO Biological Processes	19	GO:0048512	circadian behavior	19_GO:0048511 rhythmic process	-2.1	7.2	4.1	30211	22	569	3	0.53	0.3	3751|7054|148523	KCND2|TH|CIART	-0.94	IE down
GO Biological Processes	19	GO:0097164	ammonium ion metabolic process	19_GO:0008152 metabolic process	-2.1	7.2	4.1	30211	22	569	3	0.53	0.3	3350|133121|285671	HTR1A|ENPP6|RNF180	-0.94	IE down
GO Biological Processes	19	GO:0014003	oligodendrocyte development	19_GO:0032502 developmental process	-2.1	5.1	3.6	30211	42	569	4	0.7	0.35	6664|6900|10810|118738	SOX11|CNTN2|WASF3|ZNF488	-0.94	IE down
GO Biological Processes	19	GO:0035315	hair cell differentiation	19_GO:0032502 developmental process	-2.1	5.1	3.6	30211	42	569	4	0.7	0.35	474|5308|10083|222662	ATOH1|PITX2|USH1C|LHFPL5	-0.94	IE down
Canonical Pathways	11	M174	PID UPA UPAR PATHWAY		-2.1	5.1	3.6	30211	42	569	4	0.7	0.35	1956|2243|5159|9564	EGFR|FGA|PDGFRB|BCAR1	-0.94	IE down
GO Biological Processes	19	GO:0060412	ventricular septum morphogenesis	19_GO:0032502 developmental process	-2.1	5.1	3.6	30211	42	569	4	0.7	0.35	652|6664|23493|26508	BMP4|SOX11|HEY2|HEYL	-0.94	IE down
GO Biological Processes	19	GO:0032970	regulation of actin filament-based process	19_GO:0050789 regulation of biological process	-2.1	2	2.8	30211	392	569	15	2.6	0.67	4908|4916|5154|5159|6331|6376|6422|7043|10391|10395|10810|11211|25802|27302|54361	NTF3|NTRK3|PDGFA|PDGFRB|SCN5A|CX3CL1|SFRP1|TGFB3|CORO2B|DLC1|WASF3|FZD10|LMOD1|BMP10|WNT4	-0.94	IE down
GO Biological Processes	19	GO:0010812	negative regulation of cell-substrate adhesion	19_GO:0022610 biological adhesion	-2.1	4	3.4	30211	66	569	5	0.88	0.39	3204|6376|8324|10391|10395	HOXA7|CX3CL1|FZD7|CORO2B|DLC1	-0.93	IE down
Reactome Gene Sets	6	R-HSA-211897	Cytochrome P450 - arranged by substrate type		-2.1	4	3.4	30211	66	569	5	0.88	0.39	1549|1581|1582|56603|57834	CYP2A7|CYP7A1|CYP8B1|CYP26B1|CYP4F11	-0.93	IE down
GO Biological Processes	19	GO:0030193	regulation of blood coagulation	19_GO:0032501 multicellular organismal process	-2.1	4	3.4	30211	66	569	5	0.88	0.39	947|2155|2243|3848|5154	CD34|F7|FGA|KRT1|PDGFA	-0.93	IE down
GO Biological Processes	19	GO:0008217	regulation of blood pressure	19_GO:0032501 multicellular organismal process	-2.1	2.6	3	30211	183	569	9	1.6	0.52	147|183|354|947|1814|6870|10391|22953|91608	ADRA1B|AGT|KLK3|CD34|DRD3|TACR3|CORO2B|P2RX2|RASL10B	-0.93	IE down
GO Biological Processes	19	GO:0009798	axis specification	19_GO:0032502 developmental process	-2.1	3.4	3.2	30211	93	569	6	1.1	0.43	652|4188|5308|6422|7478|23493	BMP4|MDFI|PITX2|SFRP1|WNT8A|HEY2	-0.92	IE down
GO Biological Processes	19	GO:0010810	regulation of cell-substrate adhesion	19_GO:0022610 biological adhesion	-2.1	2.4	3	30211	217	569	10	1.8	0.55	2243|3204|5212|6376|6422|7070|8324|10391|10395|54361	FGA|HOXA7|VIT|CX3CL1|SFRP1|THY1|FZD7|CORO2B|DLC1|WNT4	-0.92	IE down
GO Biological Processes	19	GO:0001889	liver development	19_GO:0032502 developmental process	-2.1	3	3.1	30211	122	569	7	1.2	0.46	2737|3172|3651|6662|6927|6928|54361	GLI3|HNF4A|PDX1|SOX9|HNF1A|HNF1B|WNT4	-0.92	IE down
GO Biological Processes	19	GO:0048232	male gamete generation	19_GO:0022414 reproductive process	-2.1	1.8	2.7	30211	588	569	20	3.5	0.77	646|881|2302|2707|3306|3625|5568|6662|23617|56603|78995|79173|135138|136332|157695|284382|341567|389761|645961|727830	BNC1|CCIN|FOXJ1|GJB3|HSPA2|INHBB|PRKACG|SOX9|TSSK2|CYP26B1|HROB|BRME1|PACRG|LRGUK|TDRP|ACTL9|H1-7|SPATA31D4|SPATA31C2|SPATA31A3	-0.91	IE down
GO Biological Processes	19	GO:0040013	negative regulation of locomotion	19_GO:0040011 locomotion	-2.1	2	2.8	30211	396	569	15	2.6	0.67	2658|3204|3488|3868|6376|6422|6910|7070|10076|10395|27302|54361|54567|89780|127435	GDF2|HOXA7|IGFBP5|KRT16|CX3CL1|SFRP1|TBX5|THY1|PTPRU|DLC1|BMP10|WNT4|DLL4|WNT3A|PODN	-0.91	IE down
GO Biological Processes	19	GO:0051260	protein homooligomerization	19_GO:0009987 cellular process	-2.1	2.6	3	30211	185	569	9	1.6	0.52	359|3736|3739|3744|3745|3751|3788|3834|57528	AQP2|KCNA1|KCNA4|KCNA10|KCNB1|KCND2|KCNS2|KIF25|KCTD16	-0.91	IE down
GO Biological Processes	19	GO:0006875	cellular metal ion homeostasis	19_GO:0065007 biological regulation	-2.1	1.8	2.7	30211	550	569	19	3.3	0.75	147|183|491|624|1238|1814|2658|2827|2840|5030|6376|6547|7070|9001|10268|22953|27112|151176|728215	ADRA1B|AGT|ATP2B2|BDKRB2|ACKR2|DRD3|GDF2|GPR3|GPR17|P2RY4|CX3CL1|SLC8A3|THY1|HAP1|RAMP3|P2RX2|NALF2|ERFE|NALF1	-0.9	IE down
GO Biological Processes	19	GO:0060343	trabecula formation	19_GO:0032502 developmental process	-2.1	6.9	3.9	30211	23	569	3	0.53	0.3	6422|23493|27302	SFRP1|HEY2|BMP10	-0.9	IE down
GO Biological Processes	19	GO:0010893	positive regulation of steroid biosynthetic process	19_GO:0048518 positive regulation of biological process	-2.1	6.9	3.9	30211	23	569	3	0.53	0.3	1581|2246|54361	CYP7A1|FGF1|WNT4	-0.9	IE down
GO Biological Processes	19	GO:2000146	negative regulation of cell motility	19_GO:0040011 locomotion	-2	2.1	2.8	30211	361	569	14	2.5	0.65	2658|3204|3488|3868|6376|6422|6910|7070|10076|10395|27302|54361|54567|127435	GDF2|HOXA7|IGFBP5|KRT16|CX3CL1|SFRP1|TBX5|THY1|PTPRU|DLC1|BMP10|WNT4|DLL4|PODN	-0.89	IE down
GO Biological Processes	19	GO:0010611	regulation of cardiac muscle hypertrophy	19_GO:0032501 multicellular organismal process	-2	3.9	3.3	30211	68	569	5	0.88	0.39	183|27302|90523|140628|221476	AGT|BMP10|MLIP|GATA5|PI16	-0.89	IE down
GO Biological Processes	19	GO:1900046	regulation of hemostasis	19_GO:0050789 regulation of biological process	-2	3.9	3.3	30211	68	569	5	0.88	0.39	947|2155|2243|3848|5154	CD34|F7|FGA|KRT1|PDGFA	-0.89	IE down
GO Biological Processes	19	GO:0031098	stress-activated protein kinase signaling cascade	19_GO:0023052 signaling	-2	3.9	3.3	30211	68	569	5	0.88	0.39	136|183|1410|4920|9479	ADORA2B|AGT|CRYAB|ROR2|MAPK8IP1	-0.89	IE down
GO Biological Processes	19	GO:0043627	response to estrogen	19_GO:0050896 response to stimulus	-2	3.9	3.3	30211	68	569	5	0.88	0.39	2155|2737|5159|6422|7043	F7|GLI3|PDGFRB|SFRP1|TGFB3	-0.89	IE down
Reactome Gene Sets	6	R-HSA-9658195	Leishmania infection		-2	2.3	2.9	30211	254	569	11	1.9	0.58	136|2687|2863|3973|5568|6344|8324|9038|10268|10810|10888	ADORA2B|GGT5|GPR39|LHCGR|PRKACG|SCTR|FZD7|TAAR5|RAMP3|WASF3|GPR83	-0.89	IE down
GO Biological Processes	19	GO:0046683	response to organophosphorus	19_GO:0050896 response to stimulus	-2	3	3.1	30211	124	569	7	1.2	0.46	358|1261|3488|3625|5030|6528|22953	AQP1|CNGA3|IGFBP5|INHBB|P2RY4|SLC5A5|P2RX2	-0.89	IE down
GO Biological Processes	19	GO:0003073	regulation of systemic arterial blood pressure	19_GO:0032501 multicellular organismal process	-2	3.4	3.2	30211	95	569	6	1.1	0.43	147|183|354|10391|22953|91608	ADRA1B|AGT|KLK3|CORO2B|P2RX2|RASL10B	-0.89	IE down
GO Biological Processes	19	GO:0014020	primary neural tube formation	19_GO:0032502 developmental process	-2	3.4	3.2	30211	95	569	6	1.1	0.43	652|6422|10395|57216|57619|131405	BMP4|SFRP1|DLC1|VANGL2|SHROOM3|TRIM71	-0.89	IE down
Reactome Gene Sets	6	R-HSA-5689880	Ub-specific processing proteases		-2	2.4	2.9	30211	220	569	10	1.8	0.55	401447|728369|728373|728379|728393|728400|728405|728419|100287178|100287513	USP17L1|USP17L24|USP17L25|USP17L26|USP17L27|USP17L28|USP17L29|USP17L30|USP17L11|USP17L22	-0.89	IE down
GO Biological Processes	19	GO:0048286	lung alveolus development	19_GO:0032502 developmental process	-2	4.8	3.5	30211	44	569	4	0.7	0.35	652|3488|5154|7043	BMP4|IGFBP5|PDGFA|TGFB3	-0.89	IE down
WikiPathways	27	WP4249	Hedgehog signaling pathway		-2	4.8	3.5	30211	44	569	4	0.7	0.35	2736|2737|5568|374654	GLI2|GLI3|PRKACG|KIF7	-0.89	IE down
GO Biological Processes	19	GO:0050801	ion homeostasis	19_GO:0065007 biological regulation	-2	1.7	2.7	30211	754	569	24	4.2	0.84	147|183|491|624|1238|1814|2658|2827|2840|3736|5030|6331|6376|6424|6547|6910|7021|7070|9001|10268|22953|27112|151176|728215	ADRA1B|AGT|ATP2B2|BDKRB2|ACKR2|DRD3|GDF2|GPR3|GPR17|KCNA1|P2RY4|SCN5A|CX3CL1|SFRP4|SLC8A3|TBX5|TFAP2B|THY1|HAP1|RAMP3|P2RX2|NALF2|ERFE|NALF1	-0.88	IE down
GO Biological Processes	19	GO:0061008	hepaticobiliary system development	19_GO:0032502 developmental process	-2	3	3.1	30211	125	569	7	1.2	0.46	2737|3172|3651|6662|6927|6928|54361	GLI3|HNF4A|PDX1|SOX9|HNF1A|HNF1B|WNT4	-0.88	IE down
GO Biological Processes	19	GO:0031345	negative regulation of cell projection organization	19_GO:0048519 negative regulation of biological process	-2	2.5	2.9	30211	188	569	9	1.6	0.52	1948|2670|7025|7070|11075|23105|89780|112755|374946	EFNB2|GFAP|NR2F1|THY1|STMN2|FSTL4|WNT3A|STX1B|DRAXIN	-0.88	IE down
WikiPathways	27	WP2857	Mesodermal commitment pathway		-2	2.7	3	30211	156	569	8	1.4	0.49	652|3172|5308|7003|27324|79776|89780|131405	BMP4|HNF4A|PITX2|TEAD1|TOX3|ZFHX4|WNT3A|TRIM71	-0.87	IE down
KEGG Pathway	24	hsa04924	Renin secretion		-2	3.8	3.3	30211	69	569	5	0.88	0.39	183|358|5136|5535|5568	AGT|AQP1|PDE1A|PPP3R2|PRKACG	-0.87	IE down
GO Biological Processes	19	GO:0006024	glycosaminoglycan biosynthetic process	19_GO:0008152 metabolic process	-2	3.8	3.3	30211	69	569	5	0.88	0.39	3373|5159|8534|9469|23563	HYAL1|PDGFRB|CHST1|CHST3|CHST5	-0.87	IE down
Reactome Gene Sets	6	R-HSA-6798695	Neutrophil degranulation		-27	5.7	15	30211	480	668	60	9	1.1	240|967|1084|1509|1520|1604|2204|2207|2212|2215|2268|2548|2717|2919|3071|3105|3683|3687|3934|3958|4790|5004|5695|5788|6279|6280|6283|6402|6515|6590|7097|7130|7305|8826|8972|10312|10396|10875|11010|22875|23317|23352|23593|25797|26578|28956|51071|51143|51382|53916|55754|56729|56954|79888|80184|84658|160364|338339|102725035|107987462	ALOX5|CD63|CEACAM3|CTSD|CTSS|CD55|FCAR|FCER1G|FCGR2A|FCGR3B|FGR|GAA|GLA|CXCL1|NCKAP1L|HLA-A|ITGAL|ITGAX|LCN2|LGALS3|NFKB1|ORM1|PSMB7|PTPRC|S100A8|S100A9|S100A12|SELL|SLC2A3|SLPI|TLR2|TNFAIP6|TYROBP|IQGAP1|MGAM|TCIRG1|ATP8A1|FGL2|GLIPR1|ENPP4|DNAJC13|UBR4|HEBP2|QPCT|OSTF1|LAMTOR2|DERA|DYNC1LI1|ATP6V1D|RAB4B|TMEM30A|RETN|NIT2|LPCAT1|CEP290|ADGRE3|CLEC12A|CLEC4D|LOC102725035|LOC107987462	-23	IE up
GO Biological Processes	19	GO:0002478	antigen processing and presentation of exogenous peptide antigen	19_GO:0002376 immune system process	-15	18	16	30211	38	668	15	2.2	0.57	1509|1520|2207|3105|3109|3113|3115|3117|3123|3125|3126|3127|3134|10437|200576	CTSD|CTSS|FCER1G|HLA-A|HLA-DMB|HLA-DPA1|HLA-DPB1|HLA-DQA1|HLA-DRB1|HLA-DRB3|HLA-DRB4|HLA-DRB5|HLA-F|IFI30|PIKFYVE	-11	IE up
GO Biological Processes	19	GO:0019884	antigen processing and presentation of exogenous antigen	19_GO:0002376 immune system process	-15	15	15	30211	47	668	16	2.4	0.59	911|1509|1520|2207|3105|3109|3113|3115|3117|3123|3125|3126|3127|3134|10437|200576	CD1C|CTSD|CTSS|FCER1G|HLA-A|HLA-DMB|HLA-DPA1|HLA-DPB1|HLA-DQA1|HLA-DRB1|HLA-DRB3|HLA-DRB4|HLA-DRB5|HLA-F|IFI30|PIKFYVE	-11	IE up
Reactome Gene Sets	6	R-HSA-1280218	Adaptive Immune System		-14	3.3	9.8	30211	763	668	56	8.4	1.1	821|911|919|1062|1509|1520|3105|3109|3113|3115|3117|3123|3125|3126|3127|3134|3683|3695|3709|4277|4360|4688|4790|5534|5695|5699|5788|5966|6279|6280|6402|7097|7174|7305|7321|8881|9976|10000|10437|11119|11258|11275|22914|23352|23480|26046|29992|51143|55236|120425|131450|253260|100302652|100528032|102725035|107987462	CANX|CD1C|CD247|CENPE|CTSD|CTSS|HLA-A|HLA-DMB|HLA-DPA1|HLA-DPB1|HLA-DQA1|HLA-DRB1|HLA-DRB3|HLA-DRB4|HLA-DRB5|HLA-F|ITGAL|ITGB7|ITPR2|MICB|MRC1|NCF2|NFKB1|PPP3R1|PSMB7|PSMB10|PTPRC|REL|S100A8|S100A9|SELL|TLR2|TPP2|TYROBP|UBE2D1|CDC16|CLEC2B|AKT3|IFI30|BTN3A1|DCTN3|KLHL2|KLRK1|UBR4|SEC61G|LTN1|PILRA|DYNC1LI1|UBA6|JAML|CD200R1|RICTOR|GPR75-ASB3|KLRC4-KLRK1|LOC102725035|LOC107987462	-11	IE up
KEGG Pathway	24	hsa04145	Phagosome		-14	7.4	12	30211	152	668	25	3.7	0.73	821|1520|2204|2212|2215|3105|3109|3113|3115|3117|3123|3125|3126|3127|3134|4360|4688|5289|7097|8685|10312|23480|51143|51382|200576	CANX|CTSS|FCAR|FCGR2A|FCGR3B|HLA-A|HLA-DMB|HLA-DPA1|HLA-DPB1|HLA-DQA1|HLA-DRB1|HLA-DRB3|HLA-DRB4|HLA-DRB5|HLA-F|MRC1|NCF2|PIK3C3|TLR2|MARCO|TCIRG1|SEC61G|DYNC1LI1|ATP6V1D|PIKFYVE	-11	IE up
GO Biological Processes	19	GO:0019886	antigen processing and presentation of exogenous peptide antigen via MHC class II	19_GO:0002376 immune system process	-14	20	15	30211	30	668	13	1.9	0.53	1509|1520|2207|3109|3113|3115|3117|3123|3125|3126|3127|10437|200576	CTSD|CTSS|FCER1G|HLA-DMB|HLA-DPA1|HLA-DPB1|HLA-DQA1|HLA-DRB1|HLA-DRB3|HLA-DRB4|HLA-DRB5|IFI30|PIKFYVE	-10	IE up
KEGG Pathway	24	hsa05152	Tuberculosis		-13	6.5	11	30211	180	668	26	3.9	0.75	1051|1263|1509|1520|2207|2212|2215|3109|3113|3115|3117|3123|3125|3126|3127|3459|3460|3687|4360|4790|5289|5534|7097|10000|10312|26253	CEBPB|PLK3|CTSD|CTSS|FCER1G|FCGR2A|FCGR3B|HLA-DMB|HLA-DPA1|HLA-DPB1|HLA-DQA1|HLA-DRB1|HLA-DRB3|HLA-DRB4|HLA-DRB5|IFNGR1|IFNGR2|ITGAX|MRC1|NFKB1|PIK3C3|PPP3R1|TLR2|AKT3|TCIRG1|CLEC4E	-10	IE up
GO Biological Processes	19	GO:0002495	antigen processing and presentation of peptide antigen via MHC class II	19_GO:0002376 immune system process	-13	18	15	30211	32	668	13	1.9	0.53	1509|1520|2207|3109|3113|3115|3117|3123|3125|3126|3127|10437|200576	CTSD|CTSS|FCER1G|HLA-DMB|HLA-DPA1|HLA-DPB1|HLA-DQA1|HLA-DRB1|HLA-DRB3|HLA-DRB4|HLA-DRB5|IFI30|PIKFYVE	-9.9	IE up
GO Biological Processes	19	GO:0002504	antigen processing and presentation of peptide or polysaccharide antigen via MHC class II	19_GO:0002376 immune system process	-13	18	15	30211	33	668	13	1.9	0.53	1509|1520|2207|3109|3113|3115|3117|3123|3125|3126|3127|10437|200576	CTSD|CTSS|FCER1G|HLA-DMB|HLA-DPA1|HLA-DPB1|HLA-DQA1|HLA-DRB1|HLA-DRB3|HLA-DRB4|HLA-DRB5|IFI30|PIKFYVE	-9.7	IE up
GO Biological Processes	19	GO:0048002	antigen processing and presentation of peptide antigen	19_GO:0002376 immune system process	-12	11	12	30211	60	668	15	2.2	0.57	1509|1520|2207|3105|3109|3113|3115|3117|3123|3125|3126|3127|3134|10437|200576	CTSD|CTSS|FCER1G|HLA-A|HLA-DMB|HLA-DPA1|HLA-DPB1|HLA-DQA1|HLA-DRB1|HLA-DRB3|HLA-DRB4|HLA-DRB5|HLA-F|IFI30|PIKFYVE	-8.5	IE up
Reactome Gene Sets	6	R-HSA-1280215	Cytokine Signaling in Immune system		-11	3.1	8.5	30211	715	668	49	7.3	1	240|821|1052|1230|2322|2633|2919|3105|3113|3115|3117|3123|3125|3126|3127|3134|3181|3459|3460|3561|3575|3590|3687|3934|4001|4790|5695|5699|6283|6347|6351|6813|7076|7175|7184|7321|8086|8352|8355|10000|10437|11009|23165|29110|79023|282618|388372|407977|729230	ALOX5|CANX|CEBPD|CCR1|FLT3|GBP1|CXCL1|HLA-A|HLA-DPA1|HLA-DPB1|HLA-DQA1|HLA-DRB1|HLA-DRB3|HLA-DRB4|HLA-DRB5|HLA-F|HNRNPA2B1|IFNGR1|IFNGR2|IL2RG|IL7R|IL11RA|ITGAX|LCN2|LMNB1|NFKB1|PSMB7|PSMB10|S100A12|CCL2|CCL4|STXBP2|TIMP1|TPR|HSP90B1|UBE2D1|AAAS|H3C3|H3C8|AKT3|IFI30|IL24|NUP205|TBK1|NUP37|IFNL1|CCL4L1|TNFSF12-TNFSF13|CCR2	-8.4	IE up
GO Biological Processes	19	GO:0030595	leukocyte chemotaxis	19_GO:0040011 locomotion	-10	6.2	9.5	30211	145	668	20	3	0.66	240|1130|1230|2207|2919|3071|3958|6279|6280|6283|6347|6351|6355|6846|10344|120425|200576|388372|692094|729230	ALOX5|LYST|CCR1|FCER1G|CXCL1|NCKAP1L|LGALS3|S100A8|S100A9|S100A12|CCL2|CCL4|CCL8|XCL2|CCL26|JAML|PIKFYVE|CCL4L1|MSMP|CCR2	-7.2	IE up
Reactome Gene Sets	6	R-HSA-69278	Cell Cycle, Mitotic		-10	3.2	8	30211	560	668	40	6	0.92	1062|1069|3930|3978|4001|5111|5427|5557|5695|5699|5984|7175|7321|7443|8086|8331|8352|8355|8363|8881|9183|10000|10051|10403|10735|11064|11258|23165|51143|51451|55722|79023|79441|80097|80184|114791|114799|728642|100527963|102800317	CENPE|CETN2|LBR|LIG1|LMNB1|PCNA|POLE2|PRIM1|PSMB7|PSMB10|RFC4|TPR|UBE2D1|VRK1|AAAS|H2AC14|H3C3|H3C8|H4C11|CDC16|ZW10|AKT3|SMC4|NDC80|STAG2|CNTRL|DCTN3|NUP205|DYNC1LI1|LCMT1|CEP72|NUP37|HAUS3|MZT2B|CEP290|TUBGCP5|ESCO1|CDK11A|PMF1-BGLAP|TPTEP2-CSNK1E	-7.1	IE up
GO Biological Processes	19	GO:0045321	leukocyte activation	19_GO:0002376 immune system process	-9.9	3.3	8	30211	515	668	38	5.7	0.9	100|199|306|911|931|2207|2322|3087|3105|3459|3460|3575|3683|4277|4495|4683|5699|5788|6283|6813|6814|7097|7305|7917|8754|10312|10875|11119|22914|23228|26253|29110|81704|96459|120425|338339|387357|100528032	ADA|AIF1|ANXA3|CD1C|MS4A1|FCER1G|FLT3|HHEX|HLA-A|IFNGR1|IFNGR2|IL7R|ITGAL|MICB|MT1G|NBN|PSMB10|PTPRC|S100A12|STXBP2|STXBP3|TLR2|TYROBP|BAG6|ADAM9|TCIRG1|FGL2|BTN3A1|KLRK1|PLCL2|CLEC4E|TBK1|DOCK8|FNIP1|JAML|CLEC4D|THEMIS|KLRC4-KLRK1	-7	IE up
KEGG Pathway	24	hsa05140	Leishmaniasis		-9.9	8.8	10	30211	77	668	15	2.2	0.57	2212|2215|3109|3113|3115|3117|3123|3125|3126|3127|3459|3460|4688|4790|7097	FCGR2A|FCGR3B|HLA-DMB|HLA-DPA1|HLA-DPB1|HLA-DQA1|HLA-DRB1|HLA-DRB3|HLA-DRB4|HLA-DRB5|IFNGR1|IFNGR2|NCF2|NFKB1|TLR2	-7	IE up
Reactome Gene Sets	6	R-HSA-1640170	Cell Cycle		-9.8	2.9	7.8	30211	691	668	45	6.7	0.97	546|1062|1069|3930|3978|4001|4683|5111|5427|5557|5695|5699|5931|5984|7175|7321|7443|8086|8331|8352|8355|8363|8881|9183|9577|10000|10051|10403|10735|11064|11258|23165|23224|51143|51451|55722|79023|79441|80097|80184|114791|114799|728642|100527963|102800317	ATRX|CENPE|CETN2|LBR|LIG1|LMNB1|NBN|PCNA|POLE2|PRIM1|PSMB7|PSMB10|RBBP7|RFC4|TPR|UBE2D1|VRK1|AAAS|H2AC14|H3C3|H3C8|H4C11|CDC16|ZW10|BABAM2|AKT3|SMC4|NDC80|STAG2|CNTRL|DCTN3|NUP205|SYNE2|DYNC1LI1|LCMT1|CEP72|NUP37|HAUS3|MZT2B|CEP290|TUBGCP5|ESCO1|CDK11A|PMF1-BGLAP|TPTEP2-CSNK1E	-7	IE up
KEGG Pathway	24	hsa04612	Antigen processing and presentation		-9.8	8.7	10	30211	78	668	15	2.2	0.57	821|1520|3105|3109|3113|3115|3117|3123|3125|3126|3127|3134|3822|8302|10437	CANX|CTSS|HLA-A|HLA-DMB|HLA-DPA1|HLA-DPB1|HLA-DQA1|HLA-DRB1|HLA-DRB3|HLA-DRB4|HLA-DRB5|HLA-F|KLRC2|KLRC4|IFI30	-7	IE up
GO Biological Processes	19	GO:0030593	neutrophil chemotaxis	19_GO:0040011 locomotion	-9.7	8.6	10	30211	79	668	15	2.2	0.57	2207|2919|3071|3958|6279|6280|6283|6347|6351|6355|6846|10344|120425|200576|388372	FCER1G|CXCL1|NCKAP1L|LGALS3|S100A8|S100A9|S100A12|CCL2|CCL4|CCL8|XCL2|CCL26|JAML|PIKFYVE|CCL4L1	-6.9	IE up
GO Biological Processes	19	GO:0050863	regulation of T cell activation	19_GO:0002376 immune system process	-9.7	4	8.3	30211	342	668	30	4.5	0.8	100|199|1051|1178|1604|3071|3105|3109|3113|3115|3117|3123|3125|3126|3127|3575|3958|5788|6347|10875|11326|22914|23149|64332|64926|80762|81704|282618|729230|100528032	ADA|AIF1|CEBPB|CLC|CD55|NCKAP1L|HLA-A|HLA-DMB|HLA-DPA1|HLA-DPB1|HLA-DQA1|HLA-DRB1|HLA-DRB3|HLA-DRB4|HLA-DRB5|IL7R|LGALS3|PTPRC|CCL2|FGL2|VSIG4|KLRK1|FCHO1|NFKBIZ|RASAL3|NDFIP1|DOCK8|IFNL1|CCR2|KLRC4-KLRK1	-6.9	IE up
GO Biological Processes	19	GO:0019882	antigen processing and presentation	19_GO:0002376 immune system process	-9.7	7.8	9.8	30211	93	668	16	2.4	0.59	911|1509|1520|2207|3105|3109|3113|3115|3117|3123|3125|3126|3127|3134|10437|200576	CD1C|CTSD|CTSS|FCER1G|HLA-A|HLA-DMB|HLA-DPA1|HLA-DPB1|HLA-DQA1|HLA-DRB1|HLA-DRB3|HLA-DRB4|HLA-DRB5|HLA-F|IFI30|PIKFYVE	-6.9	IE up
GO Biological Processes	19	GO:1903037	regulation of leukocyte cell-cell adhesion	19_GO:0022610 biological adhesion	-9.7	3.9	8.3	30211	344	668	30	4.5	0.8	100|199|240|1051|1604|3071|3105|3109|3113|3115|3117|3123|3125|3126|3127|3575|3958|5788|6347|10875|11326|22914|23149|64332|64926|80762|81704|282618|729230|100528032	ADA|AIF1|ALOX5|CEBPB|CD55|NCKAP1L|HLA-A|HLA-DMB|HLA-DPA1|HLA-DPB1|HLA-DQA1|HLA-DRB1|HLA-DRB3|HLA-DRB4|HLA-DRB5|IL7R|LGALS3|PTPRC|CCL2|FGL2|VSIG4|KLRK1|FCHO1|NFKBIZ|RASAL3|NDFIP1|DOCK8|IFNL1|CCR2|KLRC4-KLRK1	-6.9	IE up
GO Biological Processes	19	GO:0002253	activation of immune response	19_GO:0002376 immune system process	-9.6	4	8.3	30211	326	668	29	4.3	0.79	708|919|931|1604|2207|2268|3071|3105|3115|3123|3125|3822|4277|5788|7305|7917|8302|8890|8892|10084|11119|11326|22914|23149|29110|64332|149628|387357|100528032	C1QBP|CD247|MS4A1|CD55|FCER1G|FGR|NCKAP1L|HLA-A|HLA-DPB1|HLA-DRB1|HLA-DRB3|KLRC2|MICB|PTPRC|TYROBP|BAG6|KLRC4|EIF2B4|EIF2B2|PQBP1|BTN3A1|VSIG4|KLRK1|FCHO1|TBK1|NFKBIZ|PYHIN1|THEMIS|KLRC4-KLRK1	-6.8	IE up
GO Biological Processes	19	GO:0001775	cell activation	19_GO:0009987 cellular process	-9.4	3	7.6	30211	636	668	42	6.3	0.94	100|199|306|911|931|1606|2207|2322|3087|3105|3459|3460|3575|3683|4277|4495|4683|5359|5699|5788|6283|6813|6814|7076|7097|7305|7917|8754|10312|10875|11119|22914|23228|26253|29071|29110|81704|96459|120425|338339|387357|100528032	ADA|AIF1|ANXA3|CD1C|MS4A1|DGKA|FCER1G|FLT3|HHEX|HLA-A|IFNGR1|IFNGR2|IL7R|ITGAL|MICB|MT1G|NBN|PLSCR1|PSMB10|PTPRC|S100A12|STXBP2|STXBP3|TIMP1|TLR2|TYROBP|BAG6|ADAM9|TCIRG1|FGL2|BTN3A1|KLRK1|PLCL2|CLEC4E|C1GALT1C1|TBK1|DOCK8|FNIP1|JAML|CLEC4D|THEMIS|KLRC4-KLRK1	-6.7	IE up
KEGG Pathway	24	hsa05330	Allograft rejection		-9.4	13	11	30211	38	668	11	1.6	0.49	3002|3105|3109|3113|3115|3117|3123|3125|3126|3127|3134	GZMB|HLA-A|HLA-DMB|HLA-DPA1|HLA-DPB1|HLA-DQA1|HLA-DRB1|HLA-DRB3|HLA-DRB4|HLA-DRB5|HLA-F	-6.7	IE up
GO Biological Processes	19	GO:0071621	granulocyte chemotaxis	19_GO:0040011 locomotion	-9.3	8.1	9.8	30211	84	668	15	2.2	0.57	2207|2919|3071|3958|6279|6280|6283|6347|6351|6355|6846|10344|120425|200576|388372	FCER1G|CXCL1|NCKAP1L|LGALS3|S100A8|S100A9|S100A12|CCL2|CCL4|CCL8|XCL2|CCL26|JAML|PIKFYVE|CCL4L1	-6.6	IE up
Reactome Gene Sets	6	R-HSA-202427	Phosphorylation of CD3 and TCR zeta chains		-9.3	19	12	30211	22	668	9	1.3	0.45	919|3113|3115|3117|3123|3125|3126|3127|5788	CD247|HLA-DPA1|HLA-DPB1|HLA-DQA1|HLA-DRB1|HLA-DRB3|HLA-DRB4|HLA-DRB5|PTPRC	-6.6	IE up
GO Biological Processes	19	GO:0050900	leukocyte migration	19_GO:0040011 locomotion	-9.3	4.7	8.5	30211	232	668	24	3.6	0.72	240|1130|1230|2207|2919|3071|3683|3695|3958|6279|6280|6283|6347|6351|6355|6402|6846|10344|81704|120425|200576|388372|692094|729230	ALOX5|LYST|CCR1|FCER1G|CXCL1|NCKAP1L|ITGAL|ITGB7|LGALS3|S100A8|S100A9|S100A12|CCL2|CCL4|CCL8|SELL|XCL2|CCL26|DOCK8|JAML|PIKFYVE|CCL4L1|MSMP|CCR2	-6.6	IE up
GO Biological Processes	19	GO:0002503	peptide antigen assembly with MHC class II protein complex	19_GO:0002376 immune system process	-9.2	23	13	30211	16	668	8	1.2	0.42	3109|3113|3115|3117|3123|3125|3126|3127	HLA-DMB|HLA-DPA1|HLA-DPB1|HLA-DQA1|HLA-DRB1|HLA-DRB3|HLA-DRB4|HLA-DRB5	-6.6	IE up
GO Biological Processes	19	GO:0002399	MHC class II protein complex assembly	19_GO:0009987 cellular process	-9.2	23	13	30211	16	668	8	1.2	0.42	3109|3113|3115|3117|3123|3125|3126|3127	HLA-DMB|HLA-DPA1|HLA-DPB1|HLA-DQA1|HLA-DRB1|HLA-DRB3|HLA-DRB4|HLA-DRB5	-6.6	IE up
KEGG Pathway	24	hsa05310	Asthma		-9.1	15	11	30211	31	668	10	1.5	0.47	2205|2207|3109|3113|3115|3117|3123|3125|3126|3127	FCER1A|FCER1G|HLA-DMB|HLA-DPA1|HLA-DPB1|HLA-DQA1|HLA-DRB1|HLA-DRB3|HLA-DRB4|HLA-DRB5	-6.5	IE up
GO Biological Processes	19	GO:0002768	immune response-regulating cell surface receptor signaling pathway	19_GO:0002376 immune system process	-9.1	4.2	8.1	30211	278	668	26	3.9	0.75	919|931|2207|2268|3071|3105|3115|3123|3125|3822|4277|5788|7305|7917|8302|8890|8892|11119|22914|23149|26253|64332|131450|338339|387357|100528032	CD247|MS4A1|FCER1G|FGR|NCKAP1L|HLA-A|HLA-DPB1|HLA-DRB1|HLA-DRB3|KLRC2|MICB|PTPRC|TYROBP|BAG6|KLRC4|EIF2B4|EIF2B2|BTN3A1|KLRK1|FCHO1|CLEC4E|NFKBIZ|CD200R1|CLEC4D|THEMIS|KLRC4-KLRK1	-6.5	IE up
GO Biological Processes	19	GO:0006954	inflammatory response	19_GO:0050896 response to stimulus	-9	3.2	7.6	30211	504	668	36	5.4	0.87	2|23|199|240|336|1051|1230|2919|3123|3683|3988|4790|5004|5359|5966|6279|6280|6283|6347|6351|6355|6696|6846|7076|7097|7130|9332|10312|10344|22900|29110|57326|64332|388372|692094|729230	A2M|ABCF1|AIF1|ALOX5|APOA2|CEBPB|CCR1|CXCL1|HLA-DRB1|ITGAL|LIPA|NFKB1|ORM1|PLSCR1|REL|S100A8|S100A9|S100A12|CCL2|CCL4|CCL8|SPP1|XCL2|TIMP1|TLR2|TNFAIP6|CD163|TCIRG1|CCL26|CARD8|TBK1|PBXIP1|NFKBIZ|CCL4L1|MSMP|CCR2	-6.4	IE up
GO Biological Processes	19	GO:1990266	neutrophil migration	19_GO:0040011 locomotion	-9	7.6	9.4	30211	89	668	15	2.2	0.57	2207|2919|3071|3958|6279|6280|6283|6347|6351|6355|6846|10344|120425|200576|388372	FCER1G|CXCL1|NCKAP1L|LGALS3|S100A8|S100A9|S100A12|CCL2|CCL4|CCL8|XCL2|CCL26|JAML|PIKFYVE|CCL4L1	-6.4	IE up
GO Biological Processes	19	GO:0045087	innate immune response	19_GO:0044419 biological process involved in interspecies interaction between organisms	-8.9	2.7	7.3	30211	764	668	46	6.9	0.98	199|708|1130|1604|1668|2207|2268|2633|3002|3105|3113|3512|3822|3934|3958|4360|4688|5966|6198|6279|6280|6283|6347|6351|6355|6590|6814|6846|7097|7791|8685|9582|10084|10344|10462|11326|22900|22914|26253|29110|80212|135154|282618|338339|388372|100528032	AIF1|C1QBP|LYST|CD55|DEFA3|FCER1G|FGR|GBP1|GZMB|HLA-A|HLA-DPA1|JCHAIN|KLRC2|LCN2|LGALS3|MRC1|NCF2|REL|RPS6KB1|S100A8|S100A9|S100A12|CCL2|CCL4|CCL8|SLPI|STXBP3|XCL2|TLR2|ZYX|MARCO|APOBEC3B|PQBP1|CCL26|CLEC10A|VSIG4|CARD8|KLRK1|CLEC4E|TBK1|CCDC92|SDHAF4|IFNL1|CLEC4D|CCL4L1|KLRC4-KLRK1	-6.4	IE up
GO Biological Processes	19	GO:0050870	positive regulation of T cell activation	19_GO:0022610 biological adhesion	-8.9	4.7	8.3	30211	223	668	23	3.4	0.71	100|199|1604|3071|3105|3109|3113|3115|3117|3123|3125|3126|3127|3575|5788|6347|22914|23149|64332|64926|81704|729230|100528032	ADA|AIF1|CD55|NCKAP1L|HLA-A|HLA-DMB|HLA-DPA1|HLA-DPB1|HLA-DQA1|HLA-DRB1|HLA-DRB3|HLA-DRB4|HLA-DRB5|IL7R|PTPRC|CCL2|KLRK1|FCHO1|NFKBIZ|RASAL3|DOCK8|CCR2|KLRC4-KLRK1	-6.4	IE up
KEGG Pathway	24	hsa05332	Graft-versus-host disease		-8.9	12	11	30211	42	668	11	1.6	0.49	3002|3105|3109|3113|3115|3117|3123|3125|3126|3127|3134	GZMB|HLA-A|HLA-DMB|HLA-DPA1|HLA-DPB1|HLA-DQA1|HLA-DRB1|HLA-DRB3|HLA-DRB4|HLA-DRB5|HLA-F	-6.3	IE up
GO Biological Processes	19	GO:1903039	positive regulation of leukocyte cell-cell adhesion	19_GO:0022610 biological adhesion	-8.9	4.4	8.1	30211	245	668	24	3.6	0.72	100|199|240|1604|3071|3105|3109|3113|3115|3117|3123|3125|3126|3127|3575|5788|6347|22914|23149|64332|64926|81704|729230|100528032	ADA|AIF1|ALOX5|CD55|NCKAP1L|HLA-A|HLA-DMB|HLA-DPA1|HLA-DPB1|HLA-DQA1|HLA-DRB1|HLA-DRB3|HLA-DRB4|HLA-DRB5|IL7R|PTPRC|CCL2|KLRK1|FCHO1|NFKBIZ|RASAL3|DOCK8|CCR2|KLRC4-KLRK1	-6.3	IE up
KEGG Pathway	24	hsa05321	Inflammatory bowel disease		-8.8	9	9.8	30211	65	668	13	1.9	0.53	3109|3113|3115|3117|3123|3125|3126|3127|3459|3460|3561|4790|7097	HLA-DMB|HLA-DPA1|HLA-DPB1|HLA-DQA1|HLA-DRB1|HLA-DRB3|HLA-DRB4|HLA-DRB5|IFNGR1|IFNGR2|IL2RG|NFKB1|TLR2	-6.2	IE up
KEGG Pathway	24	hsa04940	Type I diabetes mellitus		-8.8	12	10	30211	43	668	11	1.6	0.49	3002|3105|3109|3113|3115|3117|3123|3125|3126|3127|3134	GZMB|HLA-A|HLA-DMB|HLA-DPA1|HLA-DPB1|HLA-DQA1|HLA-DRB1|HLA-DRB3|HLA-DRB4|HLA-DRB5|HLA-F	-6.2	IE up
GO Biological Processes	19	GO:0002697	regulation of immune effector process	19_GO:0002376 immune system process	-8.8	3.7	7.7	30211	353	668	29	4.3	0.79	2|336|708|911|1178|1604|2268|3071|3105|3109|3123|3125|3134|3575|3822|3958|5788|6813|7305|8302|10875|11326|22914|57102|64332|80762|282618|729230|100528032	A2M|APOA2|C1QBP|CD1C|CLC|CD55|FGR|NCKAP1L|HLA-A|HLA-DMB|HLA-DRB1|HLA-DRB3|HLA-F|IL7R|KLRC2|LGALS3|PTPRC|STXBP2|TYROBP|KLRC4|FGL2|VSIG4|KLRK1|C12orf4|NFKBIZ|NDFIP1|IFNL1|CCR2|KLRC4-KLRK1	-6.2	IE up
KEGG Pathway	24	hsa05323	Rheumatoid arthritis		-8.7	7.3	9.1	30211	93	668	15	2.2	0.57	54|2919|3109|3113|3115|3117|3123|3125|3126|3127|3683|6347|7097|10312|51382	ACP5|CXCL1|HLA-DMB|HLA-DPA1|HLA-DPB1|HLA-DQA1|HLA-DRB1|HLA-DRB3|HLA-DRB4|HLA-DRB5|ITGAL|CCL2|TLR2|TCIRG1|ATP6V1D	-6.2	IE up
GO Biological Processes	19	GO:0031347	regulation of defense response	19_GO:0050896 response to stimulus	-8.6	2.9	7.2	30211	648	668	41	6.1	0.93	2|54|100|240|348|708|838|1051|1652|2268|3105|3123|3134|3822|4277|4790|5359|5788|6279|6280|6283|7097|7130|7305|7791|7941|8302|10084|10875|11326|22914|29110|64332|80212|80762|120892|131450|149628|253260|729230|100528032	A2M|ACP5|ADA|ALOX5|APOE|C1QBP|CASP5|CEBPB|DDT|FGR|HLA-A|HLA-DRB1|HLA-F|KLRC2|MICB|NFKB1|PLSCR1|PTPRC|S100A8|S100A9|S100A12|TLR2|TNFAIP6|TYROBP|ZYX|PLA2G7|KLRC4|PQBP1|FGL2|VSIG4|KLRK1|TBK1|NFKBIZ|CCDC92|NDFIP1|LRRK2|CD200R1|PYHIN1|RICTOR|CCR2|KLRC4-KLRK1	-6.1	IE up
GO Biological Processes	19	GO:0002252	immune effector process	19_GO:0002376 immune system process	-8.6	3.4	7.5	30211	428	668	32	4.8	0.83	100|306|708|911|1130|1604|2207|2268|3002|3105|3109|3113|3115|3117|3123|3125|3126|3127|3683|3822|4683|6813|6814|7305|10312|10875|11326|22914|23228|26253|338339|100528032	ADA|ANXA3|C1QBP|CD1C|LYST|CD55|FCER1G|FGR|GZMB|HLA-A|HLA-DMB|HLA-DPA1|HLA-DPB1|HLA-DQA1|HLA-DRB1|HLA-DRB3|HLA-DRB4|HLA-DRB5|ITGAL|KLRC2|NBN|STXBP2|STXBP3|TYROBP|TCIRG1|FGL2|VSIG4|KLRK1|PLCL2|CLEC4E|CLEC4D|KLRC4-KLRK1	-6.1	IE up
GO Biological Processes	19	GO:0071674	mononuclear cell migration	19_GO:0040011 locomotion	-8.6	6.6	8.8	30211	110	668	16	2.4	0.59	240|1230|3683|3695|3958|6283|6347|6351|6355|6846|10344|81704|120425|388372|692094|729230	ALOX5|CCR1|ITGAL|ITGB7|LGALS3|S100A12|CCL2|CCL4|CCL8|XCL2|CCL26|DOCK8|JAML|CCL4L1|MSMP|CCR2	-6	IE up
GO Biological Processes	19	GO:0050865	regulation of cell activation	19_GO:0050789 regulation of biological process	-8.5	2.8	7.1	30211	681	668	42	6.3	0.94	100|199|348|1051|1178|1604|2207|2268|3071|3105|3109|3113|3115|3117|3123|3125|3126|3127|3134|3575|3822|3958|5321|5359|5788|6347|6813|7305|10875|11326|22914|23149|57102|64332|64926|80762|81704|120892|282618|338339|729230|100528032	ADA|AIF1|APOE|CEBPB|CLC|CD55|FCER1G|FGR|NCKAP1L|HLA-A|HLA-DMB|HLA-DPA1|HLA-DPB1|HLA-DQA1|HLA-DRB1|HLA-DRB3|HLA-DRB4|HLA-DRB5|HLA-F|IL7R|KLRC2|LGALS3|PLA2G4A|PLSCR1|PTPRC|CCL2|STXBP2|TYROBP|FGL2|VSIG4|KLRK1|FCHO1|C12orf4|NFKBIZ|RASAL3|NDFIP1|DOCK8|LRRK2|IFNL1|CLEC4D|CCR2|KLRC4-KLRK1	-6	IE up
GO Biological Processes	19	GO:0002694	regulation of leukocyte activation	19_GO:0002376 immune system process	-8.5	2.9	7.1	30211	629	668	40	6	0.92	100|199|1051|1178|1604|2268|3071|3105|3109|3113|3115|3117|3123|3125|3126|3127|3134|3575|3822|3958|5321|5359|5788|6347|6813|7305|10875|11326|22914|23149|57102|64332|64926|80762|81704|120892|282618|338339|729230|100528032	ADA|AIF1|CEBPB|CLC|CD55|FGR|NCKAP1L|HLA-A|HLA-DMB|HLA-DPA1|HLA-DPB1|HLA-DQA1|HLA-DRB1|HLA-DRB3|HLA-DRB4|HLA-DRB5|HLA-F|IL7R|KLRC2|LGALS3|PLA2G4A|PLSCR1|PTPRC|CCL2|STXBP2|TYROBP|FGL2|VSIG4|KLRK1|FCHO1|C12orf4|NFKBIZ|RASAL3|NDFIP1|DOCK8|LRRK2|IFNL1|CLEC4D|CCR2|KLRC4-KLRK1	-6	IE up
GO Biological Processes	19	GO:0097529	myeloid leukocyte migration	19_GO:0040011 locomotion	-8.5	6.1	8.6	30211	127	668	17	2.5	0.61	2207|2919|3071|3958|6279|6280|6283|6347|6351|6355|6846|10344|120425|200576|388372|692094|729230	FCER1G|CXCL1|NCKAP1L|LGALS3|S100A8|S100A9|S100A12|CCL2|CCL4|CCL8|XCL2|CCL26|JAML|PIKFYVE|CCL4L1|MSMP|CCR2	-6	IE up
Reactome Gene Sets	6	R-HSA-202430	Translocation of ZAP-70 to Immunological synapse		-8.5	19	12	30211	19	668	8	1.2	0.42	919|3113|3115|3117|3123|3125|3126|3127	CD247|HLA-DPA1|HLA-DPB1|HLA-DQA1|HLA-DRB1|HLA-DRB3|HLA-DRB4|HLA-DRB5	-6	IE up
GO Biological Processes	19	GO:0097530	granulocyte migration	19_GO:0040011 locomotion	-8.4	7	8.9	30211	97	668	15	2.2	0.57	2207|2919|3071|3958|6279|6280|6283|6347|6351|6355|6846|10344|120425|200576|388372	FCER1G|CXCL1|NCKAP1L|LGALS3|S100A8|S100A9|S100A12|CCL2|CCL4|CCL8|XCL2|CCL26|JAML|PIKFYVE|CCL4L1	-6	IE up
GO Biological Processes	19	GO:0050778	positive regulation of immune response	19_GO:0002376 immune system process	-8.4	3	7.2	30211	559	668	37	5.5	0.89	100|708|911|919|931|1604|2207|2268|3071|3105|3109|3115|3123|3125|3134|3822|4277|5321|5359|5788|7305|7917|8302|8890|8892|10084|11119|11326|22914|23149|29110|64332|149628|282618|387357|729230|100528032	ADA|C1QBP|CD1C|CD247|MS4A1|CD55|FCER1G|FGR|NCKAP1L|HLA-A|HLA-DMB|HLA-DPB1|HLA-DRB1|HLA-DRB3|HLA-F|KLRC2|MICB|PLA2G4A|PLSCR1|PTPRC|TYROBP|BAG6|KLRC4|EIF2B4|EIF2B2|PQBP1|BTN3A1|VSIG4|KLRK1|FCHO1|TBK1|NFKBIZ|PYHIN1|IFNL1|THEMIS|CCR2|KLRC4-KLRK1	-5.9	IE up
GO Biological Processes	19	GO:0002501	peptide antigen assembly with MHC protein complex	19_GO:0002376 immune system process	-8.3	18	11	30211	20	668	8	1.2	0.42	3109|3113|3115|3117|3123|3125|3126|3127	HLA-DMB|HLA-DPA1|HLA-DPB1|HLA-DQA1|HLA-DRB1|HLA-DRB3|HLA-DRB4|HLA-DRB5	-5.8	IE up
GO Biological Processes	19	GO:0002396	MHC protein complex assembly	19_GO:0009987 cellular process	-8.3	18	11	30211	20	668	8	1.2	0.42	3109|3113|3115|3117|3123|3125|3126|3127	HLA-DMB|HLA-DPA1|HLA-DPB1|HLA-DQA1|HLA-DRB1|HLA-DRB3|HLA-DRB4|HLA-DRB5	-5.8	IE up
Reactome Gene Sets	6	R-HSA-68886	M Phase		-8.2	3.4	7.3	30211	418	668	31	4.6	0.81	1062|1069|3930|4001|5695|5699|7175|7321|7443|8086|8331|8352|8355|8363|8881|9183|10051|10403|10735|11064|11258|23165|51143|55722|79023|79441|80097|80184|114791|100527963|102800317	CENPE|CETN2|LBR|LMNB1|PSMB7|PSMB10|TPR|UBE2D1|VRK1|AAAS|H2AC14|H3C3|H3C8|H4C11|CDC16|ZW10|SMC4|NDC80|STAG2|CNTRL|DCTN3|NUP205|DYNC1LI1|CEP72|NUP37|HAUS3|MZT2B|CEP290|TUBGCP5|PMF1-BGLAP|TPTEP2-CSNK1E	-5.8	IE up
Reactome Gene Sets	6	R-HSA-198933	Immunoregulatory interactions between a Lymphoid and a non-Lymphoid cell		-8.2	5.8	8.4	30211	132	668	17	2.5	0.61	911|919|3105|3134|3683|3695|4277|6402|7305|9976|22914|29992|120425|131450|100528032|102725035|107987462	CD1C|CD247|HLA-A|HLA-F|ITGAL|ITGB7|MICB|SELL|TYROBP|CLEC2B|KLRK1|PILRA|JAML|CD200R1|KLRC4-KLRK1|LOC102725035|LOC107987462	-5.8	IE up
GO Biological Processes	19	GO:0002764	immune response-regulating signaling pathway	19_GO:0002376 immune system process	-8.2	3.6	7.4	30211	351	668	28	4.2	0.78	919|931|1520|2207|2268|3071|3105|3115|3123|3125|3822|4277|5788|7097|7305|7917|8302|8890|8892|11119|22914|23149|26253|64332|131450|338339|387357|100528032	CD247|MS4A1|CTSS|FCER1G|FGR|NCKAP1L|HLA-A|HLA-DPB1|HLA-DRB1|HLA-DRB3|KLRC2|MICB|PTPRC|TLR2|TYROBP|BAG6|KLRC4|EIF2B4|EIF2B2|BTN3A1|KLRK1|FCHO1|CLEC4E|NFKBIZ|CD200R1|CLEC4D|THEMIS|KLRC4-KLRK1	-5.8	IE up
KEGG Pathway	24	hsa05416	Viral myocarditis		-8.2	9	9.4	30211	60	668	12	1.8	0.51	1604|3105|3109|3113|3115|3117|3123|3125|3126|3127|3134|3683	CD55|HLA-A|HLA-DMB|HLA-DPA1|HLA-DPB1|HLA-DQA1|HLA-DRB1|HLA-DRB3|HLA-DRB4|HLA-DRB5|HLA-F|ITGAL	-5.8	IE up
Reactome Gene Sets	6	R-HSA-5419276	Mitochondrial translation termination		-8.1	7.3	8.8	30211	87	668	14	2.1	0.55	3396|9553|28957|28998|29074|57129|64951|64965|64983|65008|90480|116540|118487|128308	MRPL58|MRPL33|MRPS28|MRPL13|MRPL18|MRPL47|MRPS24|MRPS9|MRPL32|MRPL1|GADD45GIP1|MRPL53|CHCHD1|MRPL55	-5.7	IE up
Reactome Gene Sets	6	R-HSA-5368286	Mitochondrial translation initiation		-8.1	7.3	8.8	30211	87	668	14	2.1	0.55	3396|9553|28957|28998|29074|57129|64951|64965|64983|65008|90480|116540|118487|128308	MRPL58|MRPL33|MRPS28|MRPL13|MRPL18|MRPL47|MRPS24|MRPS9|MRPL32|MRPL1|GADD45GIP1|MRPL53|CHCHD1|MRPL55	-5.7	IE up
Reactome Gene Sets	6	R-HSA-5389840	Mitochondrial translation elongation		-8.1	7.3	8.8	30211	87	668	14	2.1	0.55	3396|9553|28957|28998|29074|57129|64951|64965|64983|65008|90480|116540|118487|128308	MRPL58|MRPL33|MRPS28|MRPL13|MRPL18|MRPL47|MRPS24|MRPS9|MRPL32|MRPL1|GADD45GIP1|MRPL53|CHCHD1|MRPL55	-5.7	IE up
GO Biological Processes	19	GO:0046486	glycerolipid metabolic process	19_GO:0008152 metabolic process	-8	3.5	7.3	30211	357	668	28	4.2	0.78	336|341|348|1120|1606|2180|3638|5289|5321|5359|7941|8443|8678|8813|9791|10390|10908|26751|54893|55300|55750|56994|79143|79153|79888|84188|200576|254531	APOA2|APOC1|APOE|CHKB|DGKA|ACSL1|INSIG1|PIK3C3|PLA2G4A|PLSCR1|PLA2G7|GNPAT|BECN1|DPM1|PTDSS1|CEPT1|PNPLA6|SH3YL1|MTMR10|PI4K2B|AGK|CHPT1|MBOAT7|GDPD3|LPCAT1|FAR1|PIKFYVE|LPCAT4	-5.6	IE up
GO Biological Processes	19	GO:0022409	positive regulation of cell-cell adhesion	19_GO:0022610 biological adhesion	-8	3.9	7.4	30211	291	668	25	3.7	0.73	100|199|240|1604|3071|3105|3109|3113|3115|3117|3123|3125|3126|3127|3575|5788|6347|10211|22914|23149|64332|64926|81704|729230|100528032	ADA|AIF1|ALOX5|CD55|NCKAP1L|HLA-A|HLA-DMB|HLA-DPA1|HLA-DPB1|HLA-DQA1|HLA-DRB1|HLA-DRB3|HLA-DRB4|HLA-DRB5|IL7R|PTPRC|CCL2|FLOT1|KLRK1|FCHO1|NFKBIZ|RASAL3|DOCK8|CCR2|KLRC4-KLRK1	-5.6	IE up
GO Biological Processes	19	GO:0002757	immune response-activating signal transduction	19_GO:0002376 immune system process	-8	4.2	7.6	30211	249	668	23	3.4	0.71	919|931|2207|2268|3071|3105|3115|3123|3125|3822|4277|5788|7305|7917|8302|8890|8892|11119|22914|23149|64332|387357|100528032	CD247|MS4A1|FCER1G|FGR|NCKAP1L|HLA-A|HLA-DPB1|HLA-DRB1|HLA-DRB3|KLRC2|MICB|PTPRC|TYROBP|BAG6|KLRC4|EIF2B4|EIF2B2|BTN3A1|KLRK1|FCHO1|NFKBIZ|THEMIS|KLRC4-KLRK1	-5.6	IE up
GO Biological Processes	19	GO:0002429	immune response-activating cell surface receptor signaling pathway	19_GO:0002376 immune system process	-8	4.2	7.6	30211	249	668	23	3.4	0.71	919|931|2207|2268|3071|3105|3115|3123|3125|3822|4277|5788|7305|7917|8302|8890|8892|11119|22914|23149|64332|387357|100528032	CD247|MS4A1|FCER1G|FGR|NCKAP1L|HLA-A|HLA-DPB1|HLA-DRB1|HLA-DRB3|KLRC2|MICB|PTPRC|TYROBP|BAG6|KLRC4|EIF2B4|EIF2B2|BTN3A1|KLRK1|FCHO1|NFKBIZ|THEMIS|KLRC4-KLRK1	-5.6	IE up
KEGG Pathway	24	hsa04658	Th1 and Th2 cell differentiation		-7.8	6.9	8.5	30211	92	668	14	2.1	0.55	919|3109|3113|3115|3117|3123|3125|3126|3127|3459|3460|3561|4790|5534	CD247|HLA-DMB|HLA-DPA1|HLA-DPB1|HLA-DQA1|HLA-DRB1|HLA-DRB3|HLA-DRB4|HLA-DRB5|IFNGR1|IFNGR2|IL2RG|NFKB1|PPP3R1	-5.5	IE up
Reactome Gene Sets	6	R-HSA-5368287	Mitochondrial translation		-7.8	6.8	8.4	30211	93	668	14	2.1	0.55	3396|9553|28957|28998|29074|57129|64951|64965|64983|65008|90480|116540|118487|128308	MRPL58|MRPL33|MRPS28|MRPL13|MRPL18|MRPL47|MRPS24|MRPS9|MRPL32|MRPL1|GADD45GIP1|MRPL53|CHCHD1|MRPL55	-5.4	IE up
KEGG Pathway	24	hsa05320	Autoimmune thyroid disease		-7.7	9.4	9.2	30211	53	668	11	1.6	0.49	3002|3105|3109|3113|3115|3117|3123|3125|3126|3127|3134	GZMB|HLA-A|HLA-DMB|HLA-DPA1|HLA-DPB1|HLA-DQA1|HLA-DRB1|HLA-DRB3|HLA-DRB4|HLA-DRB5|HLA-F	-5.4	IE up
Reactome Gene Sets	6	R-HSA-389948	PD-1 signaling		-7.7	16	11	30211	23	668	8	1.2	0.42	919|3113|3115|3117|3123|3125|3126|3127	CD247|HLA-DPA1|HLA-DPB1|HLA-DQA1|HLA-DRB1|HLA-DRB3|HLA-DRB4|HLA-DRB5	-5.3	IE up
Reactome Gene Sets	6	R-HSA-8953854	Metabolism of RNA		-7.7	2.7	6.7	30211	673	668	40	6	0.92	1479|3181|3188|5393|5695|5699|6606|6628|7175|7884|8086|9129|9136|9582|9652|10084|10528|10885|11102|22803|23165|23398|23517|51002|51096|54482|54802|55127|55599|60487|79023|79833|79897|83732|84916|84991|85437|199746|100534599|102800317	CSTF3|HNRNPA2B1|HNRNPH2|EXOSC9|PSMB7|PSMB10|SMN1|SNRPB|TPR|SLBP|AAAS|PRPF3|RRP9|APOBEC3B|TTC37|PQBP1|NOP56|WDR3|RPP14|XRN2|NUP205|PPWD1|MTREX|TPRKB|UTP18|TRMT13|TRIT1|HEATR1|RNPC3|TRMT11|NUP37|GEMIN6|RPP21|RIOK1|UTP4|RBM17|ZCRB1|U2AF1L4|ISY1-RAB43|TPTEP2-CSNK1E	-5.3	IE up
GO Biological Processes	19	GO:0002696	positive regulation of leukocyte activation	19_GO:0002376 immune system process	-7.6	3.2	6.9	30211	421	668	30	4.5	0.8	100|199|1604|2268|3071|3105|3109|3113|3115|3117|3123|3125|3126|3127|3134|3575|3822|5321|5788|6347|7305|22914|23149|64332|64926|81704|120892|338339|729230|100528032	ADA|AIF1|CD55|FGR|NCKAP1L|HLA-A|HLA-DMB|HLA-DPA1|HLA-DPB1|HLA-DQA1|HLA-DRB1|HLA-DRB3|HLA-DRB4|HLA-DRB5|HLA-F|IL7R|KLRC2|PLA2G4A|PTPRC|CCL2|TYROBP|KLRK1|FCHO1|NFKBIZ|RASAL3|DOCK8|LRRK2|CLEC4D|CCR2|KLRC4-KLRK1	-5.3	IE up
KEGG Pathway	24	hsa04640	Hematopoietic cell lineage		-7.4	6.4	8.1	30211	99	668	14	2.1	0.55	911|931|1604|2322|3109|3113|3115|3117|3123|3125|3126|3127|3575|3590	CD1C|MS4A1|CD55|FLT3|HLA-DMB|HLA-DPA1|HLA-DPB1|HLA-DQA1|HLA-DRB1|HLA-DRB3|HLA-DRB4|HLA-DRB5|IL7R|IL11RA	-5.1	IE up
GO Biological Processes	19	GO:0002548	monocyte chemotaxis	19_GO:0040011 locomotion	-7.4	10	9.1	30211	45	668	10	1.5	0.47	3958|6283|6347|6351|6355|6846|10344|388372|692094|729230	LGALS3|S100A12|CCL2|CCL4|CCL8|XCL2|CCL26|CCL4L1|MSMP|CCR2	-5.1	IE up
GO Biological Processes	19	GO:0060326	cell chemotaxis	19_GO:0040011 locomotion	-7.4	4.4	7.3	30211	207	668	20	3	0.66	240|1130|1230|2207|2919|3071|3958|6279|6280|6283|6347|6351|6355|6846|10344|120425|200576|388372|692094|729230	ALOX5|LYST|CCR1|FCER1G|CXCL1|NCKAP1L|LGALS3|S100A8|S100A9|S100A12|CCL2|CCL4|CCL8|XCL2|CCL26|JAML|PIKFYVE|CCL4L1|MSMP|CCR2	-5.1	IE up
GO Biological Processes	19	GO:0022407	regulation of cell-cell adhesion	19_GO:0022610 biological adhesion	-7.4	3.1	6.7	30211	456	668	31	4.6	0.81	100|199|240|1051|1604|3071|3105|3109|3113|3115|3117|3123|3125|3126|3127|3575|3958|5788|6347|10211|10875|11326|22914|23149|64332|64926|80762|81704|282618|729230|100528032	ADA|AIF1|ALOX5|CEBPB|CD55|NCKAP1L|HLA-A|HLA-DMB|HLA-DPA1|HLA-DPB1|HLA-DQA1|HLA-DRB1|HLA-DRB3|HLA-DRB4|HLA-DRB5|IL7R|LGALS3|PTPRC|CCL2|FLOT1|FGL2|VSIG4|KLRK1|FCHO1|NFKBIZ|RASAL3|NDFIP1|DOCK8|IFNL1|CCR2|KLRC4-KLRK1	-5.1	IE up
GO Biological Processes	19	GO:0051249	regulation of lymphocyte activation	19_GO:0002376 immune system process	-7.4	2.9	6.6	30211	532	668	34	5.1	0.85	100|199|1051|1178|1604|2268|3071|3105|3109|3113|3115|3117|3123|3125|3126|3127|3134|3575|3822|3958|5788|6347|7305|10875|11326|22914|23149|64332|64926|80762|81704|282618|729230|100528032	ADA|AIF1|CEBPB|CLC|CD55|FGR|NCKAP1L|HLA-A|HLA-DMB|HLA-DPA1|HLA-DPB1|HLA-DQA1|HLA-DRB1|HLA-DRB3|HLA-DRB4|HLA-DRB5|HLA-F|IL7R|KLRC2|LGALS3|PTPRC|CCL2|TYROBP|FGL2|VSIG4|KLRK1|FCHO1|NFKBIZ|RASAL3|NDFIP1|DOCK8|IFNL1|CCR2|KLRC4-KLRK1	-5.1	IE up
GO Biological Processes	19	GO:0050867	positive regulation of cell activation	19_GO:0048518 positive regulation of biological process	-7.3	3.1	6.7	30211	436	668	30	4.5	0.8	100|199|1604|2268|3071|3105|3109|3113|3115|3117|3123|3125|3126|3127|3134|3575|3822|5321|5788|6347|7305|22914|23149|64332|64926|81704|120892|338339|729230|100528032	ADA|AIF1|CD55|FGR|NCKAP1L|HLA-A|HLA-DMB|HLA-DPA1|HLA-DPB1|HLA-DQA1|HLA-DRB1|HLA-DRB3|HLA-DRB4|HLA-DRB5|HLA-F|IL7R|KLRC2|PLA2G4A|PTPRC|CCL2|TYROBP|KLRK1|FCHO1|NFKBIZ|RASAL3|DOCK8|LRRK2|CLEC4D|CCR2|KLRC4-KLRK1	-5	IE up
GO Biological Processes	19	GO:0071346	cellular response to interferon-gamma	19_GO:0044419 biological process involved in interspecies interaction between organisms	-7.2	6.2	7.9	30211	102	668	14	2.1	0.55	199|2633|3113|4360|6198|6347|6351|6355|6814|6846|7097|7791|10344|388372	AIF1|GBP1|HLA-DPA1|MRC1|RPS6KB1|CCL2|CCL4|CCL8|STXBP3|XCL2|TLR2|ZYX|CCL26|CCL4L1	-5	IE up
KEGG Pathway	24	hsa05322	Systemic lupus erythematosus		-7.2	5.3	7.6	30211	136	668	16	2.4	0.59	2212|2215|3109|3113|3115|3117|3123|3125|3126|3127|6628|6741|8331|8352|8355|8363	FCGR2A|FCGR3B|HLA-DMB|HLA-DPA1|HLA-DPB1|HLA-DQA1|HLA-DRB1|HLA-DRB3|HLA-DRB4|HLA-DRB5|SNRPB|SSB|H2AC14|H3C3|H3C8|H4C11	-4.9	IE up
Reactome Gene Sets	6	R-HSA-2132295	MHC class II antigen presentation		-7	5.5	7.5	30211	123	668	15	2.2	0.57	821|1062|1509|1520|3109|3113|3115|3117|3123|3125|3126|3127|10437|11258|51143	CANX|CENPE|CTSD|CTSS|HLA-DMB|HLA-DPA1|HLA-DPB1|HLA-DQA1|HLA-DRB1|HLA-DRB3|HLA-DRB4|HLA-DRB5|IFI30|DCTN3|DYNC1LI1	-4.8	IE up
WikiPathways	27	WP623	Oxidative phosphorylation		-7	8	8.3	30211	62	668	11	1.6	0.49	521|3002|4701|4706|4708|4712|4714|4715|4724|4725|4726	ATP5ME|GZMB|NDUFA7|NDUFAB1|NDUFB2|NDUFB6|NDUFB8|NDUFB9|NDUFS4|NDUFS5|NDUFS6	-4.7	IE up
GO Biological Processes	19	GO:0002683	negative regulation of immune system process	19_GO:0002376 immune system process	-7	3.1	6.5	30211	425	668	29	4.3	0.79	2|100|336|1051|1604|1652|2268|2633|3071|3105|3123|3134|3575|3958|5788|6347|7130|7305|10875|11326|22914|23228|55365|80762|131450|257144|282618|729230|100528032	A2M|ADA|APOA2|CEBPB|CD55|DDT|FGR|GBP1|NCKAP1L|HLA-A|HLA-DRB1|HLA-F|IL7R|LGALS3|PTPRC|CCL2|TNFAIP6|TYROBP|FGL2|VSIG4|KLRK1|PLCL2|TMEM176A|NDFIP1|CD200R1|GCSAM|IFNL1|CCR2|KLRC4-KLRK1	-4.7	IE up
Reactome Gene Sets	6	R-HSA-877300	Interferon gamma signaling		-7	6.5	7.8	30211	91	668	13	1.9	0.53	2633|3105|3113|3115|3117|3123|3125|3126|3127|3134|3459|3460|10437	GBP1|HLA-A|HLA-DPA1|HLA-DPB1|HLA-DQA1|HLA-DRB1|HLA-DRB3|HLA-DRB4|HLA-DRB5|HLA-F|IFNGR1|IFNGR2|IFI30	-4.7	IE up
GO Biological Processes	19	GO:0002381	immunoglobulin production involved in immunoglobulin-mediated immune response	19_GO:0002376 immune system process	-7	11	9	30211	38	668	9	1.3	0.45	3109|3113|3115|3117|3123|3125|3126|3127|4683	HLA-DMB|HLA-DPA1|HLA-DPB1|HLA-DQA1|HLA-DRB1|HLA-DRB3|HLA-DRB4|HLA-DRB5|NBN	-4.7	IE up
KEGG Pathway	24	hsa04659	Th17 cell differentiation		-6.9	5.9	7.6	30211	108	668	14	2.1	0.55	919|3109|3113|3115|3117|3123|3125|3126|3127|3459|3460|3561|4790|5534	CD247|HLA-DMB|HLA-DPA1|HLA-DPB1|HLA-DQA1|HLA-DRB1|HLA-DRB3|HLA-DRB4|HLA-DRB5|IFNGR1|IFNGR2|IL2RG|NFKB1|PPP3R1	-4.7	IE up
GO Biological Processes	19	GO:0045017	glycerolipid biosynthetic process	19_GO:0008152 metabolic process	-6.8	4	6.9	30211	224	668	20	3	0.66	336|1120|1606|2180|5289|5321|5359|8443|8678|8813|9791|10390|26751|55300|56994|79143|79888|84188|200576|254531	APOA2|CHKB|DGKA|ACSL1|PIK3C3|PLA2G4A|PLSCR1|GNPAT|BECN1|DPM1|PTDSS1|CEPT1|SH3YL1|PI4K2B|CHPT1|MBOAT7|LPCAT1|FAR1|PIKFYVE|LPCAT4	-4.6	IE up
GO Biological Processes	19	GO:0046474	glycerophospholipid biosynthetic process	19_GO:0008152 metabolic process	-6.8	4.2	6.9	30211	204	668	19	2.8	0.64	336|1120|1606|5289|5321|5359|8443|8678|8813|9791|10390|26751|55300|56994|79143|79888|84188|200576|254531	APOA2|CHKB|DGKA|PIK3C3|PLA2G4A|PLSCR1|GNPAT|BECN1|DPM1|PTDSS1|CEPT1|SH3YL1|PI4K2B|CHPT1|MBOAT7|LPCAT1|FAR1|PIKFYVE|LPCAT4	-4.6	IE up
GO Biological Processes	19	GO:0006650	glycerophospholipid metabolic process	19_GO:0008152 metabolic process	-6.7	3.6	6.6	30211	292	668	23	3.4	0.71	336|1120|1606|5289|5321|5359|7941|8443|8678|8813|9791|10390|10908|26751|54893|55300|56994|79143|79153|79888|84188|200576|254531	APOA2|CHKB|DGKA|PIK3C3|PLA2G4A|PLSCR1|PLA2G7|GNPAT|BECN1|DPM1|PTDSS1|CEPT1|PNPLA6|SH3YL1|MTMR10|PI4K2B|CHPT1|MBOAT7|GDPD3|LPCAT1|FAR1|PIKFYVE|LPCAT4	-4.5	IE up
GO Biological Processes	19	GO:0002443	leukocyte mediated immunity	19_GO:0002376 immune system process	-6.7	3.7	6.7	30211	270	668	22	3.3	0.69	306|708|1130|1604|2207|3002|3105|3109|3113|3115|3117|3123|3125|3126|3127|3822|4683|6813|6814|10312|22914|100528032	ANXA3|C1QBP|LYST|CD55|FCER1G|GZMB|HLA-A|HLA-DMB|HLA-DPA1|HLA-DPB1|HLA-DQA1|HLA-DRB1|HLA-DRB3|HLA-DRB4|HLA-DRB5|KLRC2|NBN|STXBP2|STXBP3|TCIRG1|KLRK1|KLRC4-KLRK1	-4.5	IE up
KEGG Pathway	24	hsa05145	Toxoplasmosis		-6.7	5.7	7.4	30211	112	668	14	2.1	0.55	240|3109|3113|3115|3117|3123|3125|3126|3127|3459|3460|4790|7097|10000	ALOX5|HLA-DMB|HLA-DPA1|HLA-DPB1|HLA-DQA1|HLA-DRB1|HLA-DRB3|HLA-DRB4|HLA-DRB5|IFNGR1|IFNGR2|NFKB1|TLR2|AKT3	-4.5	IE up
GO Biological Processes	19	GO:0002698	negative regulation of immune effector process	19_GO:0002376 immune system process	-6.7	5.7	7.4	30211	112	668	14	2.1	0.55	2|336|1604|3071|3105|3134|3575|3958|5788|10875|11326|80762|282618|729230	A2M|APOA2|CD55|NCKAP1L|HLA-A|HLA-F|IL7R|LGALS3|PTPRC|FGL2|VSIG4|NDFIP1|IFNL1|CCR2	-4.5	IE up
KEGG Pathway	24	hsa05150	Staphylococcus aureus infection		-6.7	6.1	7.6	30211	96	668	13	1.9	0.53	1668|2204|2212|2215|3109|3113|3115|3117|3123|3125|3126|3127|3683	DEFA3|FCAR|FCGR2A|FCGR3B|HLA-DMB|HLA-DPA1|HLA-DPB1|HLA-DQA1|HLA-DRB1|HLA-DRB3|HLA-DRB4|HLA-DRB5|ITGAL	-4.5	IE up
GO Biological Processes	19	GO:0046470	phosphatidylcholine metabolic process	19_GO:0008152 metabolic process	-6.6	7.4	7.9	30211	67	668	11	1.6	0.49	336|1120|5321|7941|10390|10908|56994|79143|79153|79888|254531	APOA2|CHKB|PLA2G4A|PLA2G7|CEPT1|PNPLA6|CHPT1|MBOAT7|GDPD3|LPCAT1|LPCAT4	-4.4	IE up
Reactome Gene Sets	6	R-HSA-8953897	Cellular responses to stimuli		-6.6	2.4	5.9	30211	771	668	41	6.1	0.93	475|644|645|1051|1345|4001|4495|4496|4683|4688|4790|5393|5695|5699|5931|6015|6347|6834|7175|7184|7290|7295|7321|8086|8331|8352|8355|8363|8681|8881|10312|10954|11258|23165|23512|28956|51143|51382|51726|79023|96459	ATOX1|BLVRA|BLVRB|CEBPB|COX6C|LMNB1|MT1G|MT1H|NBN|NCF2|NFKB1|EXOSC9|PSMB7|PSMB10|RBBP7|RING1|CCL2|SURF1|TPR|HSP90B1|HIRA|TXN|UBE2D1|AAAS|H2AC14|H3C3|H3C8|H4C11|JMJD7-PLA2G4B|CDC16|TCIRG1|PDIA5|DCTN3|NUP205|SUZ12|LAMTOR2|DYNC1LI1|ATP6V1D|DNAJB11|NUP37|FNIP1	-4.4	IE up
GO Biological Processes	19	GO:0051251	positive regulation of lymphocyte activation	19_GO:0002376 immune system process	-6.5	3.2	6.3	30211	371	668	26	3.9	0.75	100|199|1604|3071|3105|3109|3113|3115|3117|3123|3125|3126|3127|3134|3575|3822|5788|6347|7305|22914|23149|64332|64926|81704|729230|100528032	ADA|AIF1|CD55|NCKAP1L|HLA-A|HLA-DMB|HLA-DPA1|HLA-DPB1|HLA-DQA1|HLA-DRB1|HLA-DRB3|HLA-DRB4|HLA-DRB5|HLA-F|IL7R|KLRC2|PTPRC|CCL2|TYROBP|KLRK1|FCHO1|NFKBIZ|RASAL3|DOCK8|CCR2|KLRC4-KLRK1	-4.4	IE up
Reactome Gene Sets	6	R-HSA-1483257	Phospholipid metabolism		-6.5	4.1	6.7	30211	212	668	19	2.8	0.64	1120|5289|5321|8443|8681|9791|10390|10908|54893|55300|55750|56994|79143|79153|79887|79888|80230|200576|254531	CHKB|PIK3C3|PLA2G4A|GNPAT|JMJD7-PLA2G4B|PTDSS1|CEPT1|PNPLA6|MTMR10|PI4K2B|AGK|CHPT1|MBOAT7|GDPD3|PLBD1|LPCAT1|RUFY1|PIKFYVE|LPCAT4	-4.4	IE up
GO Biological Processes	19	GO:0071675	regulation of mononuclear cell migration	19_GO:0040011 locomotion	-6.5	5.5	7.2	30211	116	668	14	2.1	0.55	199|708|1230|3958|6347|6351|6846|7941|22914|81704|131450|257144|729230|100528032	AIF1|C1QBP|CCR1|LGALS3|CCL2|CCL4|XCL2|PLA2G7|KLRK1|DOCK8|CD200R1|GCSAM|CCR2|KLRC4-KLRK1	-4.4	IE up
GO Biological Processes	19	GO:0033044	regulation of chromosome organization	19_GO:0050789 regulation of biological process	-6.5	4	6.7	30211	213	668	19	2.8	0.64	86|546|1062|3181|4683|7175|7515|8658|8678|8881|9183|10051|10403|10744|51143|51451|56984|79008|548593	ACTL6A|ATRX|CENPE|HNRNPA2B1|NBN|TPR|XRCC1|TNKS|BECN1|CDC16|ZW10|SMC4|NDC80|PTTG2|DYNC1LI1|LCMT1|PSMG2|SLX1B|SLX1A	-4.3	IE up
GO Biological Processes	19	GO:0031341	regulation of cell killing	19_GO:0050789 regulation of biological process	-6.5	5.9	7.3	30211	100	668	13	1.9	0.53	911|1604|3071|3105|3123|3134|3575|3822|5788|7305|8302|22914|100528032	CD1C|CD55|NCKAP1L|HLA-A|HLA-DRB1|HLA-F|IL7R|KLRC2|PTPRC|TYROBP|KLRC4|KLRK1|KLRC4-KLRK1	-4.3	IE up
GO Biological Processes	19	GO:0043603	cellular amide metabolic process	19_GO:0008152 metabolic process	-6.5	2.4	5.9	30211	750	668	40	6	0.92	23|100|833|1362|2180|2539|2717|2952|3396|4701|5973|7511|7884|7941|8678|8875|8890|8892|9086|10289|10588|23474|26046|28957|28998|29074|51520|51703|55750|57129|64951|64983|80896|84188|84693|90701|94101|123283|128308|283927	ABCF1|ADA|CARS1|CPD|ACSL1|G6PD|GLA|GSTT1|MRPL58|NDUFA7|RENBP|XPNPEP1|SLBP|PLA2G7|BECN1|VNN2|EIF2B4|EIF2B2|EIF1AY|EIF1B|MTHFS|ETHE1|LTN1|MRPS28|MRPL13|MRPL18|LARS1|ACSL5|AGK|MRPL47|MRPS24|MRPL32|NPL|FAR1|MCEE|SEC11C|ORMDL1|TARS3|MRPL55|NUDT7	-4.3	IE up
GO Biological Processes	19	GO:0002703	regulation of leukocyte mediated immunity	19_GO:0002376 immune system process	-6.4	3.8	6.6	30211	236	668	20	3	0.66	911|1178|1604|2268|3071|3105|3123|3125|3134|3575|3822|5788|6813|7305|8302|22914|57102|80762|729230|100528032	CD1C|CLC|CD55|FGR|NCKAP1L|HLA-A|HLA-DRB1|HLA-DRB3|HLA-F|IL7R|KLRC2|PTPRC|STXBP2|TYROBP|KLRC4|KLRK1|C12orf4|NDFIP1|CCR2|KLRC4-KLRK1	-4.3	IE up
GO Biological Processes	19	GO:0001910	regulation of leukocyte mediated cytotoxicity	19_GO:0002376 immune system process	-6.4	6.4	7.5	30211	85	668	12	1.8	0.51	911|3071|3105|3123|3134|3575|3822|5788|7305|8302|22914|100528032	CD1C|NCKAP1L|HLA-A|HLA-DRB1|HLA-F|IL7R|KLRC2|PTPRC|TYROBP|KLRC4|KLRK1|KLRC4-KLRK1	-4.3	IE up
CORUM	33	CORUM:178	Respiratory chain complex I (holoenzyme), mitochondrial		-6.4	9.3	8.2	30211	44	668	9	1.3	0.45	4701|4706|4708|4712|4714|4715|4724|4725|4726	NDUFA7|NDUFAB1|NDUFB2|NDUFB6|NDUFB8|NDUFB9|NDUFS4|NDUFS5|NDUFS6	-4.2	IE up
GO Biological Processes	19	GO:0002685	regulation of leukocyte migration	19_GO:0040011 locomotion	-6.3	3.9	6.6	30211	218	668	19	2.8	0.64	100|199|708|1230|1652|3071|3958|6347|6351|6355|6846|7130|7941|22914|81704|131450|257144|729230|100528032	ADA|AIF1|C1QBP|CCR1|DDT|NCKAP1L|LGALS3|CCL2|CCL4|CCL8|XCL2|TNFAIP6|PLA2G7|KLRK1|DOCK8|CD200R1|GCSAM|CCR2|KLRC4-KLRK1	-4.2	IE up
GO Biological Processes	19	GO:0046649	lymphocyte activation	19_GO:0002376 immune system process	-6.3	3	6.1	30211	407	668	27	4	0.76	100|911|931|2207|2322|3087|3105|3575|3683|4277|4683|5699|5788|7917|10312|10875|11119|22914|23228|26253|29110|81704|96459|120425|338339|387357|100528032	ADA|CD1C|MS4A1|FCER1G|FLT3|HHEX|HLA-A|IL7R|ITGAL|MICB|NBN|PSMB10|PTPRC|BAG6|TCIRG1|FGL2|BTN3A1|KLRK1|PLCL2|CLEC4E|TBK1|DOCK8|FNIP1|JAML|CLEC4D|THEMIS|KLRC4-KLRK1	-4.2	IE up
GO Biological Processes	19	GO:0006120	mitochondrial electron transport, NADH to ubiquinone	19_GO:0008152 metabolic process	-6.3	9	8.1	30211	45	668	9	1.3	0.45	4701|4706|4708|4712|4714|4715|4724|4725|4726	NDUFA7|NDUFAB1|NDUFB2|NDUFB6|NDUFB8|NDUFB9|NDUFS4|NDUFS5|NDUFS6	-4.2	IE up
GO Biological Processes	19	GO:0001912	positive regulation of leukocyte mediated cytotoxicity	19_GO:0002376 immune system process	-6.3	7.8	7.8	30211	58	668	10	1.5	0.47	911|3105|3123|3134|3822|5788|7305|8302|22914|100528032	CD1C|HLA-A|HLA-DRB1|HLA-F|KLRC2|PTPRC|TYROBP|KLRC4|KLRK1|KLRC4-KLRK1	-4.2	IE up
KEGG Pathway	24	hsa05166	Human T-cell leukemia virus 1 infection		-6.2	3.9	6.5	30211	222	668	19	2.8	0.64	821|3105|3109|3113|3115|3117|3123|3125|3126|3127|3134|3561|3683|4790|5534|8850|8881|10000|10744	CANX|HLA-A|HLA-DMB|HLA-DPA1|HLA-DPB1|HLA-DQA1|HLA-DRB1|HLA-DRB3|HLA-DRB4|HLA-DRB5|HLA-F|IL2RG|ITGAL|NFKB1|PPP3R1|KAT2B|CDC16|AKT3|PTTG2	-4.1	IE up
Reactome Gene Sets	6	R-HSA-202433	Generation of second messenger molecules		-6.2	11	8.5	30211	34	668	8	1.2	0.42	919|3113|3115|3117|3123|3125|3126|3127	CD247|HLA-DPA1|HLA-DPB1|HLA-DQA1|HLA-DRB1|HLA-DRB3|HLA-DRB4|HLA-DRB5	-4.1	IE up
WikiPathways	27	WP111	Electron transport chain: OXPHOS system in mitochondria		-6.2	5.5	7.1	30211	106	668	13	1.9	0.53	521|1345|4701|4706|4708|4712|4714|4715|4724|4725|4726|6834|10063	ATP5ME|COX6C|NDUFA7|NDUFAB1|NDUFB2|NDUFB6|NDUFB8|NDUFB9|NDUFS4|NDUFS5|NDUFS6|SURF1|COX17	-4.1	IE up
GO Biological Processes	19	GO:0034341	response to interferon-gamma	19_GO:0044419 biological process involved in interspecies interaction between organisms	-6.2	5.1	6.9	30211	124	668	14	2.1	0.55	199|2633|3113|4360|6198|6347|6351|6355|6814|6846|7097|7791|10344|388372	AIF1|GBP1|HLA-DPA1|MRC1|RPS6KB1|CCL2|CCL4|CCL8|STXBP3|XCL2|TLR2|ZYX|CCL26|CCL4L1	-4.1	IE up
GO Biological Processes	19	GO:0002449	lymphocyte mediated immunity	19_GO:0002376 immune system process	-6.1	3.8	6.4	30211	226	668	19	2.8	0.64	708|1130|1604|2207|3002|3105|3109|3113|3115|3117|3123|3125|3126|3127|3822|4683|10312|22914|100528032	C1QBP|LYST|CD55|FCER1G|GZMB|HLA-A|HLA-DMB|HLA-DPA1|HLA-DPB1|HLA-DQA1|HLA-DRB1|HLA-DRB3|HLA-DRB4|HLA-DRB5|KLRC2|NBN|TCIRG1|KLRK1|KLRC4-KLRK1	-4	IE up
WikiPathways	27	WP2865	IL1 and megakaryocytes in obesity		-6.1	13	8.8	30211	25	668	7	1	0.39	2205|4790|6280|6347|7076|7097|7941	FCER1A|NFKB1|S100A9|CCL2|TIMP1|TLR2|PLA2G7	-4	IE up
CORUM	33	CORUM:320	55S ribosome, mitochondrial		-6	6.5	7.2	30211	77	668	11	1.6	0.49	9553|28957|28998|29074|57129|64951|64965|64983|65008|116540|128308	MRPL33|MRPS28|MRPL13|MRPL18|MRPL47|MRPS24|MRPS9|MRPL32|MRPL1|MRPL53|MRPL55	-3.9	IE up
GO Biological Processes	19	GO:0042742	defense response to bacterium	19_GO:0044419 biological process involved in interspecies interaction between organisms	-6	3.1	6	30211	347	668	24	3.6	0.72	54|306|1051|1130|1668|2207|2268|3105|3512|3575|3934|6279|6280|6283|6590|7097|22914|26253|29110|55876|116842|140823|338339|100528032	ACP5|ANXA3|CEBPB|LYST|DEFA3|FCER1G|FGR|HLA-A|JCHAIN|IL7R|LCN2|S100A8|S100A9|S100A12|SLPI|TLR2|KLRK1|CLEC4E|TBK1|GSDMB|LEAP2|ROMO1|CLEC4D|KLRC4-KLRK1	-3.9	IE up
GO Biological Processes	19	GO:0001819	positive regulation of cytokine production	19_GO:0048518 positive regulation of biological process	-6	2.8	5.8	30211	475	668	29	4.3	0.79	199|336|1051|1604|1652|2207|2268|3105|3113|3115|3134|3459|5004|5788|6653|7097|7305|10084|10211|11119|22900|22914|26253|29110|120892|149628|282618|729230|100528032	AIF1|APOA2|CEBPB|CD55|DDT|FCER1G|FGR|HLA-A|HLA-DPA1|HLA-DPB1|HLA-F|IFNGR1|ORM1|PTPRC|SORL1|TLR2|TYROBP|PQBP1|FLOT1|BTN3A1|CARD8|KLRK1|CLEC4E|TBK1|LRRK2|PYHIN1|IFNL1|CCR2|KLRC4-KLRK1	-3.9	IE up
GO Biological Processes	19	GO:0009617	response to bacterium	19_GO:0044419 biological process involved in interspecies interaction between organisms	-6	2.4	5.6	30211	726	668	38	5.7	0.9	54|306|931|1051|1130|1208|1668|2207|2268|2919|3001|3105|3123|3512|3575|3934|4360|4790|6198|6279|6280|6283|6347|6590|7097|8754|10561|11009|22914|26253|29110|55876|84419|114769|116842|140823|338339|100528032	ACP5|ANXA3|MS4A1|CEBPB|LYST|CLPS|DEFA3|FCER1G|FGR|CXCL1|GZMA|HLA-A|HLA-DRB1|JCHAIN|IL7R|LCN2|MRC1|NFKB1|RPS6KB1|S100A8|S100A9|S100A12|CCL2|SLPI|TLR2|ADAM9|IFI44|IL24|KLRK1|CLEC4E|TBK1|GSDMB|C15orf48|CARD16|LEAP2|ROMO1|CLEC4D|KLRC4-KLRK1	-3.9	IE up
KEGG Pathway	24	hsa04672	Intestinal immune network for IgA production		-6	8.3	7.7	30211	49	668	9	1.3	0.45	3109|3113|3115|3117|3123|3125|3126|3127|3695	HLA-DMB|HLA-DPA1|HLA-DPB1|HLA-DQA1|HLA-DRB1|HLA-DRB3|HLA-DRB4|HLA-DRB5|ITGB7	-3.9	IE up
GO Biological Processes	19	GO:0033108	mitochondrial respiratory chain complex assembly	19_GO:0009987 cellular process	-5.9	5.8	7	30211	94	668	12	1.8	0.51	4706|4708|4712|4714|4715|4724|4725|6834|10063|84233|135154|100131801	NDUFAB1|NDUFB2|NDUFB6|NDUFB8|NDUFB9|NDUFS4|NDUFS5|SURF1|COX17|TMEM126A|SDHAF4|PET100	-3.9	IE up
GO Biological Processes	19	GO:0050852	T cell receptor signaling pathway	19_GO:0002376 immune system process	-5.9	5.8	7	30211	94	668	12	1.8	0.51	919|3105|3115|3123|3125|5788|8890|8892|11119|23149|64332|387357	CD247|HLA-A|HLA-DPB1|HLA-DRB1|HLA-DRB3|PTPRC|EIF2B4|EIF2B2|BTN3A1|FCHO1|NFKBIZ|THEMIS	-3.9	IE up
GO Biological Processes	19	GO:0070663	regulation of leukocyte proliferation	19_GO:0050789 regulation of biological process	-5.9	3.6	6.2	30211	254	668	20	3	0.66	100|199|1051|1178|1604|3071|3087|3105|3109|3113|3115|3123|3958|5788|6355|7305|11326|64926|80762|729230	ADA|AIF1|CEBPB|CLC|CD55|NCKAP1L|HHEX|HLA-A|HLA-DMB|HLA-DPA1|HLA-DPB1|HLA-DRB1|LGALS3|PTPRC|CCL8|TYROBP|VSIG4|RASAL3|NDFIP1|CCR2	-3.9	IE up
GO Biological Processes	19	GO:0048245	eosinophil chemotaxis	19_GO:0040011 locomotion	-5.9	16	9.3	30211	17	668	6	0.9	0.37	3958|6347|6351|6355|10344|388372	LGALS3|CCL2|CCL4|CCL8|CCL26|CCL4L1	-3.9	IE up
Reactome Gene Sets	6	R-HSA-2262752	Cellular responses to stress		-5.9	2.3	5.6	30211	757	668	39	5.8	0.91	475|644|645|1051|1345|4001|4683|4688|4790|5393|5695|5699|5931|6015|6347|6834|7175|7184|7290|7295|7321|8086|8331|8352|8355|8363|8681|8881|10312|10954|11258|23165|23512|28956|51143|51382|51726|79023|96459	ATOX1|BLVRA|BLVRB|CEBPB|COX6C|LMNB1|NBN|NCF2|NFKB1|EXOSC9|PSMB7|PSMB10|RBBP7|RING1|CCL2|SURF1|TPR|HSP90B1|HIRA|TXN|UBE2D1|AAAS|H2AC14|H3C3|H3C8|H4C11|JMJD7-PLA2G4B|CDC16|TCIRG1|PDIA5|DCTN3|NUP205|SUZ12|LAMTOR2|DYNC1LI1|ATP6V1D|DNAJB11|NUP37|FNIP1	-3.9	IE up
GO Biological Processes	19	GO:2000401	regulation of lymphocyte migration	19_GO:0040011 locomotion	-5.9	7.2	7.4	30211	63	668	10	1.5	0.47	199|6347|6351|6846|22914|81704|131450|257144|729230|100528032	AIF1|CCL2|CCL4|XCL2|KLRK1|DOCK8|CD200R1|GCSAM|CCR2|KLRC4-KLRK1	-3.9	IE up
KEGG Pathway	24	hsa04514	Cell adhesion molecules		-5.9	4.6	6.5	30211	149	668	15	2.2	0.57	1462|3105|3109|3113|3115|3117|3123|3125|3126|3127|3134|3683|3695|5788|6402	VCAN|HLA-A|HLA-DMB|HLA-DPA1|HLA-DPB1|HLA-DQA1|HLA-DRB1|HLA-DRB3|HLA-DRB4|HLA-DRB5|HLA-F|ITGAL|ITGB7|PTPRC|SELL	-3.9	IE up
GO Biological Processes	19	GO:0002831	regulation of response to biotic stimulus	19_GO:0050896 response to stimulus	-5.9	3.1	5.9	30211	351	668	24	3.6	0.72	2|348|708|1604|2268|3105|3123|3125|3134|3822|4277|5359|7305|8302|10084|10875|11326|22900|22914|29110|80212|114769|149628|100528032	A2M|APOE|C1QBP|CD55|FGR|HLA-A|HLA-DRB1|HLA-DRB3|HLA-F|KLRC2|MICB|PLSCR1|TYROBP|KLRC4|PQBP1|FGL2|VSIG4|CARD8|KLRK1|TBK1|CCDC92|CARD16|PYHIN1|KLRC4-KLRK1	-3.8	IE up
GO Biological Processes	19	GO:0032102	negative regulation of response to external stimulus	19_GO:0048519 negative regulation of biological process	-5.9	2.9	5.8	30211	427	668	27	4	0.76	2|54|100|199|240|348|708|1652|2268|3105|3123|3134|4277|4790|4925|5788|6347|6696|7130|10875|11326|22900|22914|80762|114769|131450|100528032	A2M|ACP5|ADA|AIF1|ALOX5|APOE|C1QBP|DDT|FGR|HLA-A|HLA-DRB1|HLA-F|MICB|NFKB1|NUCB2|PTPRC|CCL2|SPP1|TNFAIP6|FGL2|VSIG4|CARD8|KLRK1|NDFIP1|CARD16|CD200R1|KLRC4-KLRK1	-3.8	IE up
KEGG Pathway	24	hsa04650	Natural killer cell mediated cytotoxicity		-5.9	4.8	6.6	30211	131	668	14	2.1	0.55	919|2207|2215|3002|3105|3459|3460|3683|3822|4277|5534|7305|22914|100528032	CD247|FCER1G|FCGR3B|GZMB|HLA-A|IFNGR1|IFNGR2|ITGAL|KLRC2|MICB|PPP3R1|TYROBP|KLRK1|KLRC4-KLRK1	-3.8	IE up
WikiPathways	27	WP4217	Ebola virus pathway in host		-5.9	4.8	6.6	30211	131	668	14	2.1	0.55	708|3105|3109|3113|3115|3117|3123|3127|3134|4790|5966|8826|10462|29110	C1QBP|HLA-A|HLA-DMB|HLA-DPA1|HLA-DPB1|HLA-DQA1|HLA-DRB1|HLA-DRB5|HLA-F|NFKB1|REL|IQGAP1|CLEC10A|TBK1	-3.8	IE up
GO Biological Processes	19	GO:0018904	ether metabolic process	19_GO:0008152 metabolic process	-5.8	12	8.4	30211	27	668	7	1	0.39	240|5321|7295|7941|8443|56994|84188	ALOX5|PLA2G4A|TXN|PLA2G7|GNPAT|CHPT1|FAR1	-3.8	IE up
GO Biological Processes	19	GO:0031343	positive regulation of cell killing	19_GO:0048518 positive regulation of biological process	-5.8	7	7.2	30211	65	668	10	1.5	0.47	911|3105|3123|3134|3822|5788|7305|8302|22914|100528032	CD1C|HLA-A|HLA-DRB1|HLA-F|KLRC2|PTPRC|TYROBP|KLRC4|KLRK1|KLRC4-KLRK1	-3.8	IE up
GO Biological Processes	19	GO:0072677	eosinophil migration	19_GO:0040011 locomotion	-5.8	15	9	30211	18	668	6	0.9	0.37	3958|6347|6351|6355|10344|388372	LGALS3|CCL2|CCL4|CCL8|CCL26|CCL4L1	-3.7	IE up
GO Biological Processes	19	GO:0034097	response to cytokine	19_GO:0050896 response to stimulus	-5.8	2.3	5.4	30211	799	668	40	6	0.92	54|199|1051|1230|2180|2207|2322|2633|2919|3113|3459|3460|3561|3575|3590|4360|4790|5359|5966|6198|6347|6351|6355|6814|6846|7076|7097|7175|7791|8754|10010|10312|10344|11009|29965|51094|81704|149628|388372|729230	ACP5|AIF1|CEBPB|CCR1|ACSL1|FCER1G|FLT3|GBP1|CXCL1|HLA-DPA1|IFNGR1|IFNGR2|IL2RG|IL7R|IL11RA|MRC1|NFKB1|PLSCR1|REL|RPS6KB1|CCL2|CCL4|CCL8|STXBP3|XCL2|TIMP1|TLR2|TPR|ZYX|ADAM9|TANK|TCIRG1|CCL26|IL24|CDIP1|ADIPOR1|DOCK8|PYHIN1|CCL4L1|CCR2	-3.7	IE up
KEGG Pathway	24	hsa00190	Oxidative phosphorylation		-5.8	4.7	6.5	30211	134	668	14	2.1	0.55	521|1345|4701|4706|4708|4712|4714|4715|4724|4725|4726|10063|10312|51382	ATP5ME|COX6C|NDUFA7|NDUFAB1|NDUFB2|NDUFB6|NDUFB8|NDUFB9|NDUFS4|NDUFS5|NDUFS6|COX17|TCIRG1|ATP6V1D	-3.7	IE up
KEGG Pathway	24	hsa00564	Glycerophospholipid metabolism		-5.8	5.5	6.8	30211	98	668	12	1.8	0.51	1120|1606|5321|8443|8681|9791|10390|10908|56994|79143|79888|254531	CHKB|DGKA|PLA2G4A|GNPAT|JMJD7-PLA2G4B|PTDSS1|CEPT1|PNPLA6|CHPT1|MBOAT7|LPCAT1|LPCAT4	-3.7	IE up
Reactome Gene Sets	6	R-HSA-202424	Downstream TCR signaling		-5.8	5.5	6.8	30211	98	668	12	1.8	0.51	919|3113|3115|3117|3123|3125|3126|3127|4790|5695|5699|7321	CD247|HLA-DPA1|HLA-DPB1|HLA-DQA1|HLA-DRB1|HLA-DRB3|HLA-DRB4|HLA-DRB5|NFKB1|PSMB7|PSMB10|UBE2D1	-3.7	IE up
GO Biological Processes	19	GO:0042129	regulation of T cell proliferation	19_GO:0002376 immune system process	-5.7	4.2	6.3	30211	174	668	16	2.4	0.59	199|1051|1178|1604|3071|3105|3109|3113|3115|3123|3958|5788|11326|64926|80762|729230	AIF1|CEBPB|CLC|CD55|NCKAP1L|HLA-A|HLA-DMB|HLA-DPA1|HLA-DPB1|HLA-DRB1|LGALS3|PTPRC|VSIG4|RASAL3|NDFIP1|CCR2	-3.7	IE up
GO Biological Processes	19	GO:0090407	organophosphate biosynthetic process	19_GO:0008152 metabolic process	-5.7	2.7	5.7	30211	488	668	29	4.3	0.79	100|336|521|1120|1606|1633|2180|2539|5289|5321|5359|6240|8443|8678|8813|9791|10135|10165|10390|26751|51703|55229|55300|56994|79143|79888|84188|200576|254531	ADA|APOA2|ATP5ME|CHKB|DGKA|DCK|ACSL1|G6PD|PIK3C3|PLA2G4A|PLSCR1|RRM1|GNPAT|BECN1|DPM1|PTDSS1|NAMPT|SLC25A13|CEPT1|SH3YL1|ACSL5|PANK4|PI4K2B|CHPT1|MBOAT7|LPCAT1|FAR1|PIKFYVE|LPCAT4	-3.7	IE up
Reactome Gene Sets	6	R-HSA-556833	Metabolism of lipids		-5.7	2.3	5.5	30211	742	668	38	5.7	0.9	240|336|1120|1632|2180|2717|3156|3638|3930|4706|5289|5321|8443|8681|9282|9791|9968|10390|10908|11010|23344|51003|51703|54893|55300|55750|56994|79143|79153|79887|79888|80230|84188|84693|94101|200576|254531|283927	ALOX5|APOA2|CHKB|ECI1|ACSL1|GLA|HMGCR|INSIG1|LBR|NDUFAB1|PIK3C3|PLA2G4A|GNPAT|JMJD7-PLA2G4B|MED14|PTDSS1|MED12|CEPT1|PNPLA6|GLIPR1|ESYT1|MED31|ACSL5|MTMR10|PI4K2B|AGK|CHPT1|MBOAT7|GDPD3|PLBD1|LPCAT1|RUFY1|FAR1|MCEE|ORMDL1|PIKFYVE|LPCAT4|NUDT7	-3.7	IE up
Reactome Gene Sets	6	R-HSA-449147	Signaling by Interleukins		-5.7	2.7	5.7	30211	462	668	28	4.2	0.78	240|821|1052|1230|2919|3181|3561|3575|3590|3687|3934|4001|4790|5695|5699|6283|6347|6351|6813|7076|7184|8352|8355|11009|29110|282618|388372|729230	ALOX5|CANX|CEBPD|CCR1|CXCL1|HNRNPA2B1|IL2RG|IL7R|IL11RA|ITGAX|LCN2|LMNB1|NFKB1|PSMB7|PSMB10|S100A12|CCL2|CCL4|STXBP2|TIMP1|HSP90B1|H3C3|H3C8|IL24|TBK1|IFNL1|CCL4L1|CCR2	-3.7	IE up
GO Biological Processes	19	GO:0002706	regulation of lymphocyte mediated immunity	19_GO:0002376 immune system process	-5.7	4.1	6.3	30211	175	668	16	2.4	0.59	911|1178|1604|3071|3105|3123|3125|3134|3575|3822|5788|8302|22914|80762|729230|100528032	CD1C|CLC|CD55|NCKAP1L|HLA-A|HLA-DRB1|HLA-DRB3|HLA-F|IL7R|KLRC2|PTPRC|KLRC4|KLRK1|NDFIP1|CCR2|KLRC4-KLRK1	-3.7	IE up
GO Biological Processes	19	GO:0006091	generation of precursor metabolites and energy	19_GO:0008152 metabolic process	-5.6	2.9	5.7	30211	388	668	25	3.7	0.73	521|1345|2539|2548|2584|2632|4688|4701|4706|4708|4712|4714|4715|4724|4725|4726|5447|6120|6834|10063|10165|10954|51071|51167|135154	ATP5ME|COX6C|G6PD|GAA|GALK1|GBE1|NCF2|NDUFA7|NDUFAB1|NDUFB2|NDUFB6|NDUFB8|NDUFB9|NDUFS4|NDUFS5|NDUFS6|POR|RPE|SURF1|COX17|SLC25A13|PDIA5|DERA|CYB5R4|SDHAF4	-3.6	IE up
GO Biological Processes	19	GO:0008654	phospholipid biosynthetic process	19_GO:0008152 metabolic process	-5.6	3.5	6	30211	243	668	19	2.8	0.64	336|1120|1606|5289|5321|5359|8443|8678|8813|9791|10390|26751|55300|56994|79143|79888|84188|200576|254531	APOA2|CHKB|DGKA|PIK3C3|PLA2G4A|PLSCR1|GNPAT|BECN1|DPM1|PTDSS1|CEPT1|SH3YL1|PI4K2B|CHPT1|MBOAT7|LPCAT1|FAR1|PIKFYVE|LPCAT4	-3.6	IE up
Reactome Gene Sets	6	R-HSA-913531	Interferon Signaling		-5.6	3.9	6.1	30211	199	668	17	2.5	0.61	2633|3105|3113|3115|3117|3123|3125|3126|3127|3134|3459|3460|7175|8086|10437|23165|79023	GBP1|HLA-A|HLA-DPA1|HLA-DPB1|HLA-DQA1|HLA-DRB1|HLA-DRB3|HLA-DRB4|HLA-DRB5|HLA-F|IFNGR1|IFNGR2|TPR|AAAS|IFI30|NUP205|NUP37	-3.6	IE up
WikiPathways	27	WP5115	Network map of SARS-CoV-2 signaling pathway		-5.6	3.7	6	30211	221	668	18	2.7	0.63	336|341|708|838|919|1051|1509|2919|3123|3127|6347|6351|6355|9332|10344|11119|11345|29110	APOA2|APOC1|C1QBP|CASP5|CD247|CEBPB|CTSD|CXCL1|HLA-DRB1|HLA-DRB5|CCL2|CCL4|CCL8|CD163|CCL26|BTN3A1|GABARAPL2|TBK1	-3.6	IE up
GO Biological Processes	19	GO:0046635	positive regulation of alpha-beta T cell activation	19_GO:0022610 biological adhesion	-5.6	6.7	7	30211	68	668	10	1.5	0.47	100|1604|3071|3105|3123|3125|5788|64332|64926|729230	ADA|CD55|NCKAP1L|HLA-A|HLA-DRB1|HLA-DRB3|PTPRC|NFKBIZ|RASAL3|CCR2	-3.6	IE up
GO Biological Processes	19	GO:0006644	phospholipid metabolic process	19_GO:0008152 metabolic process	-5.6	3	5.7	30211	364	668	24	3.6	0.72	336|1120|1606|5289|5321|5359|7941|8443|8678|8813|9791|10390|10908|26751|54893|55300|56994|79143|79153|79887|79888|84188|200576|254531	APOA2|CHKB|DGKA|PIK3C3|PLA2G4A|PLSCR1|PLA2G7|GNPAT|BECN1|DPM1|PTDSS1|CEPT1|PNPLA6|SH3YL1|MTMR10|PI4K2B|CHPT1|MBOAT7|GDPD3|PLBD1|LPCAT1|FAR1|PIKFYVE|LPCAT4	-3.6	IE up
GO Biological Processes	19	GO:0016071	mRNA metabolic process	19_GO:0008152 metabolic process	-5.6	2.5	5.5	30211	606	668	33	4.9	0.84	708|1479|3181|3958|5393|5411|6606|6628|6651|6741|6873|6884|7884|9129|9406|9652|10084|10180|10247|11319|22803|23398|23517|51726|55015|55599|55783|57661|58155|79833|84991|85437|199746	C1QBP|CSTF3|HNRNPA2B1|LGALS3|EXOSC9|PNN|SMN1|SNRPB|SON|SSB|TAF2|TAF13|SLBP|PRPF3|ZRANB2|TTC37|PQBP1|RBM6|RIDA|ECD|XRN2|PPWD1|MTREX|DNAJB11|PRPF39|RNPC3|CMTR2|PHRF1|PTBP2|GEMIN6|RBM17|ZCRB1|U2AF1L4	-3.6	IE up
GO Biological Processes	19	GO:0032103	positive regulation of response to external stimulus	19_GO:0048518 positive regulation of biological process	-5.6	2.8	5.6	30211	442	668	27	4	0.76	199|708|1051|1230|1652|3071|3134|3822|5359|6279|6280|6283|6351|6846|7097|7305|7941|8302|10084|10344|22914|29110|64332|120892|149628|729230|100528032	AIF1|C1QBP|CEBPB|CCR1|DDT|NCKAP1L|HLA-F|KLRC2|PLSCR1|S100A8|S100A9|S100A12|CCL4|XCL2|TLR2|TYROBP|PLA2G7|KLRC4|PQBP1|CCL26|KLRK1|TBK1|NFKBIZ|LRRK2|PYHIN1|CCR2|KLRC4-KLRK1	-3.6	IE up
GO Biological Processes	19	GO:0007005	mitochondrion organization	19_GO:0009987 cellular process	-5.6	2.8	5.6	30211	418	668	26	3.9	0.75	665|3002|4706|4708|4712|4714|4715|4724|4725|6834|8678|10000|10063|11345|23409|23593|51025|54832|55750|55969|84233|120892|135154|140823|201973|100131801	BNIP3L|GZMB|NDUFAB1|NDUFB2|NDUFB6|NDUFB8|NDUFB9|NDUFS4|NDUFS5|SURF1|BECN1|AKT3|COX17|GABARAPL2|SIRT4|HEBP2|PAM16|VPS13C|AGK|RAB5IF|TMEM126A|LRRK2|SDHAF4|ROMO1|PRIMPOL|PET100	-3.6	IE up
Reactome Gene Sets	6	R-HSA-202403	TCR signaling		-5.6	4.9	6.4	30211	120	668	13	1.9	0.53	919|3113|3115|3117|3123|3125|3126|3127|4790|5695|5699|5788|7321	CD247|HLA-DPA1|HLA-DPB1|HLA-DQA1|HLA-DRB1|HLA-DRB3|HLA-DRB4|HLA-DRB5|NFKB1|PSMB7|PSMB10|PTPRC|UBE2D1	-3.6	IE up
Reactome Gene Sets	6	R-HSA-388841	Costimulation by the CD28 family		-5.6	6.6	6.9	30211	69	668	10	1.5	0.47	919|3113|3115|3117|3123|3125|3126|3127|10000|253260	CD247|HLA-DPA1|HLA-DPB1|HLA-DQA1|HLA-DRB1|HLA-DRB3|HLA-DRB4|HLA-DRB5|AKT3|RICTOR	-3.6	IE up
GO Biological Processes	19	GO:0045785	positive regulation of cell adhesion	19_GO:0022610 biological adhesion	-5.5	2.7	5.6	30211	446	668	27	4	0.76	100|199|240|708|1604|3071|3105|3109|3113|3115|3117|3123|3125|3126|3127|3575|5788|6347|8754|10211|22914|23149|64332|64926|81704|729230|100528032	ADA|AIF1|ALOX5|C1QBP|CD55|NCKAP1L|HLA-A|HLA-DMB|HLA-DPA1|HLA-DPB1|HLA-DQA1|HLA-DRB1|HLA-DRB3|HLA-DRB4|HLA-DRB5|IL7R|PTPRC|CCL2|ADAM9|FLOT1|KLRK1|FCHO1|NFKBIZ|RASAL3|DOCK8|CCR2|KLRC4-KLRK1	-3.6	IE up
WikiPathways	27	WP4396	Nonalcoholic fatty liver disease		-5.5	4.2	6.2	30211	160	668	15	2.2	0.57	1345|4701|4706|4708|4712|4714|4715|4724|4725|4726|4790|6347|10000|51094|81671	COX6C|NDUFA7|NDUFAB1|NDUFB2|NDUFB6|NDUFB8|NDUFB9|NDUFS4|NDUFS5|NDUFS6|NFKB1|CCL2|AKT3|ADIPOR1|VMP1	-3.6	IE up
Reactome Gene Sets	6	R-HSA-611105	Respiratory electron transport		-5.5	5.3	6.5	30211	103	668	12	1.8	0.51	1345|4701|4706|4708|4712|4714|4715|4724|4725|4726|6834|10131	COX6C|NDUFA7|NDUFAB1|NDUFB2|NDUFB6|NDUFB8|NDUFB9|NDUFS4|NDUFS5|NDUFS6|SURF1|TRAP1	-3.5	IE up
GO Biological Processes	19	GO:0030155	regulation of cell adhesion	19_GO:0022610 biological adhesion	-5.5	2.3	5.3	30211	760	668	38	5.7	0.9	100|199|240|708|1051|1604|2633|3071|3105|3109|3113|3115|3117|3123|3125|3126|3127|3575|3958|5788|6347|8754|9595|10154|10211|10875|11326|22914|23149|23499|54997|64332|64926|80762|81704|282618|729230|100528032	ADA|AIF1|ALOX5|C1QBP|CEBPB|CD55|GBP1|NCKAP1L|HLA-A|HLA-DMB|HLA-DPA1|HLA-DPB1|HLA-DQA1|HLA-DRB1|HLA-DRB3|HLA-DRB4|HLA-DRB5|IL7R|LGALS3|PTPRC|CCL2|ADAM9|CYTIP|PLXNC1|FLOT1|FGL2|VSIG4|KLRK1|FCHO1|MACF1|TESC|NFKBIZ|RASAL3|NDFIP1|DOCK8|IFNL1|CCR2|KLRC4-KLRK1	-3.5	IE up
Reactome Gene Sets	6	R-HSA-68877	Mitotic Prometaphase		-5.5	3.8	6	30211	204	668	17	2.5	0.61	1062|1069|9183|10051|10403|10735|11064|11258|51143|55722|79023|79441|80097|80184|114791|100527963|102800317	CENPE|CETN2|ZW10|SMC4|NDC80|STAG2|CNTRL|DCTN3|DYNC1LI1|CEP72|NUP37|HAUS3|MZT2B|CEP290|TUBGCP5|PMF1-BGLAP|TPTEP2-CSNK1E	-3.5	IE up
WikiPathways	27	WP4324	Mitochondrial complex I assembly model OXPHOS system		-5.4	7.3	7.1	30211	56	668	9	1.3	0.45	4701|4706|4708|4712|4714|4715|4724|4725|4726	NDUFA7|NDUFAB1|NDUFB2|NDUFB6|NDUFB8|NDUFB9|NDUFS4|NDUFS5|NDUFS6	-3.5	IE up
GO Biological Processes	19	GO:0002283	neutrophil activation involved in immune response	19_GO:0002376 immune system process	-5.4	19	9.3	30211	12	668	5	0.75	0.33	306|2207|6813|6814|7305	ANXA3|FCER1G|STXBP2|STXBP3|TYROBP	-3.5	IE up
GO Biological Processes	19	GO:1901503	ether biosynthetic process	19_GO:0008152 metabolic process	-5.4	19	9.3	30211	12	668	5	0.75	0.33	240|5321|8443|56994|84188	ALOX5|PLA2G4A|GNPAT|CHPT1|FAR1	-3.5	IE up
GO Biological Processes	19	GO:0002709	regulation of T cell mediated immunity	19_GO:0002376 immune system process	-5.4	5.7	6.6	30211	88	668	11	1.6	0.49	911|1178|1604|3071|3105|3123|3125|3134|3575|5788|729230	CD1C|CLC|CD55|NCKAP1L|HLA-A|HLA-DRB1|HLA-DRB3|HLA-F|IL7R|PTPRC|CCR2	-3.5	IE up
GO Biological Processes	19	GO:0002688	regulation of leukocyte chemotaxis	19_GO:0040011 locomotion	-5.4	4.7	6.3	30211	124	668	13	1.9	0.53	199|708|1230|1652|3071|6347|6351|6846|7130|7941|22914|729230|100528032	AIF1|C1QBP|CCR1|DDT|NCKAP1L|CCL2|CCL4|XCL2|TNFAIP6|PLA2G7|KLRK1|CCR2|KLRC4-KLRK1	-3.5	IE up
GO Biological Processes	19	GO:1905818	regulation of chromosome separation	19_GO:0050789 regulation of biological process	-5.4	6.3	6.7	30211	72	668	10	1.5	0.47	1062|5359|7175|8881|9183|10403|10744|51143|51451|56984	CENPE|PLSCR1|TPR|CDC16|ZW10|NDC80|PTTG2|DYNC1LI1|LCMT1|PSMG2	-3.4	IE up
GO Biological Processes	19	GO:0033045	regulation of sister chromatid segregation	19_GO:0050789 regulation of biological process	-5.4	6.3	6.7	30211	72	668	10	1.5	0.47	1062|7175|8678|8881|9183|10403|10744|51143|51451|56984	CENPE|TPR|BECN1|CDC16|ZW10|NDC80|PTTG2|DYNC1LI1|LCMT1|PSMG2	-3.4	IE up
GO Biological Processes	19	GO:0006974	cellular response to DNA damage stimulus	19_GO:0050896 response to stimulus	-5.4	2.3	5.3	30211	709	668	36	5.4	0.87	86|546|597|1069|1263|1396|2073|3978|4683|5111|5252|5427|5984|6240|7507|7515|7917|9577|9665|10010|10535|10600|23409|23517|26574|29089|29965|54969|55120|55236|57659|64859|79008|201973|548593|730394	ACTL6A|ATRX|BCL2A1|CETN2|PLK3|CRIP1|ERCC5|LIG1|NBN|PCNA|PHF1|POLE2|RFC4|RRM1|XPA|XRCC1|BAG6|BABAM2|MARF1|TANK|RNASEH2A|USP16|SIRT4|MTREX|AATF|UBE2T|CDIP1|HPF1|FANCL|UBA6|ZBTB4|NABP1|SLX1B|PRIMPOL|SLX1A|GTF2H2C_2	-3.4	IE up
Reactome Gene Sets	6	R-HSA-6799198	Complex I biogenesis		-5.4	7.1	7	30211	57	668	9	1.3	0.45	4701|4706|4708|4712|4714|4715|4724|4725|4726	NDUFA7|NDUFAB1|NDUFB2|NDUFB6|NDUFB8|NDUFB9|NDUFS4|NDUFS5|NDUFS6	-3.4	IE up
GO Biological Processes	19	GO:0050670	regulation of lymphocyte proliferation	19_GO:0002376 immune system process	-5.4	3.5	5.8	30211	230	668	18	2.7	0.63	100|199|1051|1178|1604|3071|3105|3109|3113|3115|3123|3958|5788|7305|11326|64926|80762|729230	ADA|AIF1|CEBPB|CLC|CD55|NCKAP1L|HLA-A|HLA-DMB|HLA-DPA1|HLA-DPB1|HLA-DRB1|LGALS3|PTPRC|TYROBP|VSIG4|RASAL3|NDFIP1|CCR2	-3.4	IE up
WikiPathways	27	WP2328	Allograft Rejection		-5.4	5.6	6.5	30211	89	668	11	1.6	0.49	1604|3002|3105|3109|3113|3115|3117|3123|3127|3134|120892	CD55|GZMB|HLA-A|HLA-DMB|HLA-DPA1|HLA-DPB1|HLA-DQA1|HLA-DRB1|HLA-DRB5|HLA-F|LRRK2	-3.4	IE up
GO Biological Processes	19	GO:0032944	regulation of mononuclear cell proliferation	19_GO:0050789 regulation of biological process	-5.3	3.5	5.7	30211	233	668	18	2.7	0.63	100|199|1051|1178|1604|3071|3105|3109|3113|3115|3123|3958|5788|7305|11326|64926|80762|729230	ADA|AIF1|CEBPB|CLC|CD55|NCKAP1L|HLA-A|HLA-DMB|HLA-DPA1|HLA-DPB1|HLA-DRB1|LGALS3|PTPRC|TYROBP|VSIG4|RASAL3|NDFIP1|CCR2	-3.4	IE up
Reactome Gene Sets	6	R-HSA-163200	Respiratory electron transport, ATP synthesis by chemiosmotic coupling, and heat production by uncoupling proteins.		-5.3	4.6	6.2	30211	127	668	13	1.9	0.53	521|1345|4701|4706|4708|4712|4714|4715|4724|4725|4726|6834|10131	ATP5ME|COX6C|NDUFA7|NDUFAB1|NDUFB2|NDUFB6|NDUFB8|NDUFB9|NDUFS4|NDUFS5|NDUFS6|SURF1|TRAP1	-3.4	IE up
GO Biological Processes	19	GO:0051983	regulation of chromosome segregation	19_GO:0050789 regulation of biological process	-5.3	5.5	6.4	30211	91	668	11	1.6	0.49	1062|5359|7175|8678|8881|9183|10403|10744|51143|51451|56984	CENPE|PLSCR1|TPR|BECN1|CDC16|ZW10|NDC80|PTTG2|DYNC1LI1|LCMT1|PSMG2	-3.3	IE up
GO Biological Processes	19	GO:0072676	lymphocyte migration	19_GO:0040011 locomotion	-5.2	6	6.6	30211	75	668	10	1.5	0.47	3683|3695|6347|6351|6355|6846|10344|388372|692094|729230	ITGAL|ITGB7|CCL2|CCL4|CCL8|XCL2|CCL26|CCL4L1|MSMP|CCR2	-3.3	IE up
GO Biological Processes	19	GO:2001251	negative regulation of chromosome organization	19_GO:0048519 negative regulation of biological process	-5.2	6	6.6	30211	75	668	10	1.5	0.47	546|4683|7175|7515|8658|9183|10744|56984|79008|548593	ATRX|NBN|TPR|XRCC1|TNKS|ZW10|PTTG2|PSMG2|SLX1B|SLX1A	-3.3	IE up
GO Biological Processes	19	GO:0006662	glycerol ether metabolic process	19_GO:0008152 metabolic process	-5.2	12	8	30211	22	668	6	0.9	0.37	5321|7295|7941|8443|56994|84188	PLA2G4A|TXN|PLA2G7|GNPAT|CHPT1|FAR1	-3.3	IE up
GO Biological Processes	19	GO:0033047	regulation of mitotic sister chromatid segregation	19_GO:0050789 regulation of biological process	-5.2	7.9	7	30211	46	668	8	1.2	0.42	7175|8678|9183|10403|10744|51143|51451|56984	TPR|BECN1|ZW10|NDC80|PTTG2|DYNC1LI1|LCMT1|PSMG2	-3.3	IE up
KEGG Pathway	24	hsa05167	Kaposi sarcoma-associated herpesvirus infection		-5.1	3.7	5.7	30211	194	668	16	2.4	0.59	1230|2787|2919|3105|3134|3459|3709|4277|4790|5289|5534|8678|9976|10000|29110|131450	CCR1|GNG5|CXCL1|HLA-A|HLA-F|IFNGR1|ITPR2|MICB|NFKB1|PIK3C3|PPP3R1|BECN1|CLEC2B|AKT3|TBK1|CD200R1	-3.2	IE up
GO Biological Processes	19	GO:0002822	regulation of adaptive immune response based on somatic recombination of immune receptors built from immunoglobulin superfamily domains	19_GO:0002376 immune system process	-5.1	3.9	5.8	30211	173	668	15	2.2	0.57	100|911|1178|1604|3071|3105|3123|3125|3134|3575|5321|5788|64332|80762|729230	ADA|CD1C|CLC|CD55|NCKAP1L|HLA-A|HLA-DRB1|HLA-DRB3|HLA-F|IL7R|PLA2G4A|PTPRC|NFKBIZ|NDFIP1|CCR2	-3.2	IE up
KEGG Pathway	24	hsa05014	Amyotrophic lateral sclerosis		-5.1	2.9	5.4	30211	364	668	23	3.4	0.71	1345|3181|4701|4706|4708|4712|4714|4715|4724|4725|4726|5289|5534|5695|7175|8678|10010|11258|23165|29110|79023|80208|203228	COX6C|HNRNPA2B1|NDUFA7|NDUFAB1|NDUFB2|NDUFB6|NDUFB8|NDUFB9|NDUFS4|NDUFS5|NDUFS6|PIK3C3|PPP3R1|PSMB7|TPR|BECN1|TANK|DCTN3|NUP205|TBK1|NUP37|SPG11|C9orf72	-3.2	IE up
GO Biological Processes	19	GO:0031349	positive regulation of defense response	19_GO:0048518 positive regulation of biological process	-5.1	3.1	5.5	30211	289	668	20	3	0.66	1051|1652|3134|3822|5359|6279|6280|6283|7097|7305|7941|8302|10084|22914|29110|64332|120892|149628|729230|100528032	CEBPB|DDT|HLA-F|KLRC2|PLSCR1|S100A8|S100A9|S100A12|TLR2|TYROBP|PLA2G7|KLRC4|PQBP1|KLRK1|TBK1|NFKBIZ|LRRK2|PYHIN1|CCR2|KLRC4-KLRK1	-3.2	IE up
KEGG Pathway	24	hsa03420	Nucleotide excision repair		-5.1	7.7	6.9	30211	47	668	8	1.2	0.42	1069|2073|3978|5111|5427|5984|7507|730394	CETN2|ERCC5|LIG1|PCNA|POLE2|RFC4|XPA|GTF2H2C_2	-3.2	IE up
GO Biological Processes	19	GO:0071345	cellular response to cytokine stimulus	19_GO:0050896 response to stimulus	-5.1	2.3	5	30211	703	668	35	5.2	0.86	199|1051|1230|2180|2207|2322|2633|2919|3113|3459|3460|3561|3575|3590|4360|4790|6198|6347|6351|6355|6814|6846|7097|7175|7791|10010|10312|10344|11009|29965|51094|81704|149628|388372|729230	AIF1|CEBPB|CCR1|ACSL1|FCER1G|FLT3|GBP1|CXCL1|HLA-DPA1|IFNGR1|IFNGR2|IL2RG|IL7R|IL11RA|MRC1|NFKB1|RPS6KB1|CCL2|CCL4|CCL8|STXBP3|XCL2|TLR2|TPR|ZYX|TANK|TCIRG1|CCL26|IL24|CDIP1|ADIPOR1|DOCK8|PYHIN1|CCL4L1|CCR2	-3.2	IE up
Reactome Gene Sets	6	R-HSA-72766	Translation		-5.1	3.1	5.4	30211	291	668	20	3	0.66	833|3396|8890|8892|9553|23480|28957|28998|29074|51520|57129|64951|64965|64983|65008|90480|90701|116540|118487|128308	CARS1|MRPL58|EIF2B4|EIF2B2|MRPL33|SEC61G|MRPS28|MRPL13|MRPL18|LARS1|MRPL47|MRPS24|MRPS9|MRPL32|MRPL1|GADD45GIP1|SEC11C|MRPL53|CHCHD1|MRPL55	-3.2	IE up
GO Biological Processes	19	GO:0050727	regulation of inflammatory response	19_GO:0050896 response to stimulus	-5	2.8	5.3	30211	394	668	24	3.6	0.72	54|100|240|348|838|1051|1652|2268|3123|4790|5788|6279|6280|6283|7097|7130|7791|7941|64332|80762|120892|131450|253260|729230	ACP5|ADA|ALOX5|APOE|CASP5|CEBPB|DDT|FGR|HLA-DRB1|NFKB1|PTPRC|S100A8|S100A9|S100A12|TLR2|TNFAIP6|ZYX|PLA2G7|NFKBIZ|NDFIP1|LRRK2|CD200R1|RICTOR|CCR2	-3.1	IE up
CORUM	33	CORUM:324	39S ribosomal subunit, mitochondrial		-5	7.5	6.8	30211	48	668	8	1.2	0.42	9553|28998|29074|57129|64983|65008|116540|128308	MRPL33|MRPL13|MRPL18|MRPL47|MRPL32|MRPL1|MRPL53|MRPL55	-3.1	IE up
Reactome Gene Sets	6	R-HSA-72203	Processing of Capped Intron-Containing Pre-mRNA		-5	3.3	5.5	30211	244	668	18	2.7	0.63	1479|3181|3188|6628|7175|7884|8086|9129|10084|23165|23398|23517|55599|79023|84991|85437|199746|100534599	CSTF3|HNRNPA2B1|HNRNPH2|SNRPB|TPR|SLBP|AAAS|PRPF3|PQBP1|NUP205|PPWD1|MTREX|RNPC3|NUP37|RBM17|ZCRB1|U2AF1L4|ISY1-RAB43	-3.1	IE up
GO Biological Processes	19	GO:2000502	negative regulation of natural killer cell chemotaxis	19_GO:0040011 locomotion	-5	45	12	30211	3	668	3	0.45	0.26	6347|22914|100528032	CCL2|KLRK1|KLRC4-KLRK1	-3.1	IE up
GO Biological Processes	19	GO:0048247	lymphocyte chemotaxis	19_GO:0040011 locomotion	-5	7.4	6.7	30211	49	668	8	1.2	0.42	6347|6351|6355|6846|10344|388372|692094|729230	CCL2|CCL4|CCL8|XCL2|CCL26|CCL4L1|MSMP|CCR2	-3.1	IE up
KEGG Pathway	24	hsa00565	Ether lipid metabolism		-5	7.4	6.7	30211	49	668	8	1.2	0.42	5321|7941|8681|10390|56994|79153|79888|254531	PLA2G4A|PLA2G7|JMJD7-PLA2G4B|CEPT1|CHPT1|GDPD3|LPCAT1|LPCAT4	-3.1	IE up
GO Biological Processes	19	GO:0050777	negative regulation of immune response	19_GO:0002376 immune system process	-4.9	3.8	5.6	30211	179	668	15	2.2	0.57	2|1604|2268|3071|3105|3123|3134|3575|3958|5788|10875|11326|80762|282618|729230	A2M|CD55|FGR|NCKAP1L|HLA-A|HLA-DRB1|HLA-F|IL7R|LGALS3|PTPRC|FGL2|VSIG4|NDFIP1|IFNL1|CCR2	-3.1	IE up
GO Biological Processes	19	GO:0002699	positive regulation of immune effector process	19_GO:0002376 immune system process	-4.9	3.3	5.4	30211	248	668	18	2.7	0.63	911|1604|2268|3105|3109|3123|3125|3134|3822|5788|6813|7305|8302|22914|57102|64332|729230|100528032	CD1C|CD55|FGR|HLA-A|HLA-DMB|HLA-DRB1|HLA-DRB3|HLA-F|KLRC2|PTPRC|STXBP2|TYROBP|KLRC4|KLRK1|C12orf4|NFKBIZ|CCR2|KLRC4-KLRK1	-3.1	IE up
KEGG Pathway	24	hsa05169	Epstein-Barr virus infection		-4.9	3.6	5.5	30211	202	668	16	2.4	0.59	919|3105|3109|3113|3115|3117|3123|3125|3126|3127|3134|3683|4790|7097|10000|29110	CD247|HLA-A|HLA-DMB|HLA-DPA1|HLA-DPB1|HLA-DQA1|HLA-DRB1|HLA-DRB3|HLA-DRB4|HLA-DRB5|HLA-F|ITGAL|NFKB1|TLR2|AKT3|TBK1	-3	IE up
GO Biological Processes	19	GO:0010965	regulation of mitotic sister chromatid separation	19_GO:0050789 regulation of biological process	-4.9	6.3	6.4	30211	65	668	9	1.3	0.45	1062|7175|8881|9183|10403|10744|51143|51451|56984	CENPE|TPR|CDC16|ZW10|NDC80|PTTG2|DYNC1LI1|LCMT1|PSMG2	-3	IE up
GO Biological Processes	19	GO:0022900	electron transport chain	19_GO:0008152 metabolic process	-4.9	4	5.7	30211	159	668	14	2.1	0.55	4688|4701|4706|4708|4712|4714|4715|4724|4725|4726|5447|6834|10165|10954	NCF2|NDUFA7|NDUFAB1|NDUFB2|NDUFB6|NDUFB8|NDUFB9|NDUFS4|NDUFS5|NDUFS6|POR|SURF1|SLC25A13|PDIA5	-3	IE up
GO Biological Processes	19	GO:2000402	negative regulation of lymphocyte migration	19_GO:0040011 locomotion	-4.9	15	8.2	30211	15	668	5	0.75	0.33	6347|22914|131450|257144|100528032	CCL2|KLRK1|CD200R1|GCSAM|KLRC4-KLRK1	-3	IE up
Reactome Gene Sets	6	R-HSA-380270	Recruitment of mitotic centrosome proteins and complexes		-4.9	5.5	6.2	30211	82	668	10	1.5	0.47	1069|11064|11258|55722|79441|80097|80184|114791|728642|102800317	CETN2|CNTRL|DCTN3|CEP72|HAUS3|MZT2B|CEP290|TUBGCP5|CDK11A|TPTEP2-CSNK1E	-3	IE up
Reactome Gene Sets	6	R-HSA-380287	Centrosome maturation		-4.9	5.5	6.2	30211	82	668	10	1.5	0.47	1069|11064|11258|55722|79441|80097|80184|114791|728642|102800317	CETN2|CNTRL|DCTN3|CEP72|HAUS3|MZT2B|CEP290|TUBGCP5|CDK11A|TPTEP2-CSNK1E	-3	IE up
KEGG Pathway	24	hsa04061	Viral protein interaction with cytokine and cytokine receptor		-4.9	5	6	30211	100	668	11	1.6	0.49	1230|2919|3561|6347|6351|6355|6846|10344|11009|388372|729230	CCR1|CXCL1|IL2RG|CCL2|CCL4|CCL8|XCL2|CCL26|IL24|CCL4L1|CCR2	-3	IE up
GO Biological Processes	19	GO:0006397	mRNA processing	19_GO:0008152 metabolic process	-4.9	2.6	5.1	30211	458	668	26	3.9	0.75	708|1479|3181|3958|5411|6606|6628|6651|7884|9129|9406|10084|10180|11319|22803|23398|23517|55015|55599|55783|57661|58155|79833|84991|85437|199746	C1QBP|CSTF3|HNRNPA2B1|LGALS3|PNN|SMN1|SNRPB|SON|SLBP|PRPF3|ZRANB2|PQBP1|RBM6|ECD|XRN2|PPWD1|MTREX|PRPF39|RNPC3|CMTR2|PHRF1|PTBP2|GEMIN6|RBM17|ZCRB1|U2AF1L4	-3	IE up
GO Biological Processes	19	GO:0071677	positive regulation of mononuclear cell migration	19_GO:0040011 locomotion	-4.8	6.2	6.3	30211	66	668	9	1.3	0.45	199|708|1230|3958|6351|6846|7941|81704|729230	AIF1|C1QBP|CCR1|LGALS3|CCL4|XCL2|PLA2G7|DOCK8|CCR2	-3	IE up
GO Biological Processes	19	GO:0033365	protein localization to organelle	19_GO:0051179 localization	-4.8	2.3	4.9	30211	661	668	33	4.9	0.84	546|2633|3087|3638|4121|5189|6653|6741|7072|7175|7295|7507|7917|8658|9183|9585|10312|11345|23480|49856|51025|51382|54832|55726|55750|55754|57003|83548|84314|91949|120892|140823|200576	ATRX|GBP1|HHEX|INSIG1|MAN1A1|PEX1|SORL1|SSB|TIA1|TPR|TXN|XPA|BAG6|TNKS|ZW10|KIF20B|TCIRG1|GABARAPL2|SEC61G|WRAP73|PAM16|ATP6V1D|VPS13C|INTS13|AGK|TMEM30A|CCDC47|COG3|TMEM107|COG7|LRRK2|ROMO1|PIKFYVE	-3	IE up
GO Biological Processes	19	GO:0006518	peptide metabolic process	19_GO:0008152 metabolic process	-4.8	2.5	5	30211	489	668	27	4	0.76	23|833|1362|2539|2952|3396|4701|7511|7884|7941|8678|8890|8892|9086|10289|23474|26046|28957|28998|29074|51520|57129|64951|64983|90701|123283|128308	ABCF1|CARS1|CPD|G6PD|GSTT1|MRPL58|NDUFA7|XPNPEP1|SLBP|PLA2G7|BECN1|EIF2B4|EIF2B2|EIF1AY|EIF1B|ETHE1|LTN1|MRPS28|MRPL13|MRPL18|LARS1|MRPL47|MRPS24|MRPL32|SEC11C|TARS3|MRPL55	-3	IE up
GO Biological Processes	19	GO:2000501	regulation of natural killer cell chemotaxis	19_GO:0040011 locomotion	-4.8	23	9.2	30211	8	668	4	0.6	0.3	6347|6351|22914|100528032	CCL2|CCL4|KLRK1|KLRC4-KLRK1	-3	IE up
Reactome Gene Sets	6	R-HSA-5696399	Global Genome Nucleotide Excision Repair (GG-NER)		-4.8	5.4	6.1	30211	84	668	10	1.5	0.47	86|1069|2073|3978|5111|5427|5984|7507|7515|8533	ACTL6A|CETN2|ERCC5|LIG1|PCNA|POLE2|RFC4|XPA|XRCC1|COPS3	-2.9	IE up
GO Biological Processes	19	GO:0051301	cell division	19_GO:0009987 cellular process	-4.8	2.5	5	30211	492	668	27	4	0.76	1062|1069|1070|1731|3978|5289|6651|7175|7443|8658|8678|8872|8881|9183|9577|9585|10051|10403|10600|10735|11064|11258|26574|51143|55726|79023|79441	CENPE|CETN2|CETN3|SEPTIN1|LIG1|PIK3C3|SON|TPR|VRK1|TNKS|BECN1|CDC123|CDC16|ZW10|BABAM2|KIF20B|SMC4|NDC80|USP16|STAG2|CNTRL|DCTN3|AATF|DYNC1LI1|INTS13|NUP37|HAUS3	-2.9	IE up
GO Biological Processes	19	GO:0002686	negative regulation of leukocyte migration	19_GO:0040011 locomotion	-4.8	7	6.5	30211	52	668	8	1.2	0.42	100|1652|6347|7130|22914|131450|257144|100528032	ADA|DDT|CCL2|TNFAIP6|KLRK1|CD200R1|GCSAM|KLRC4-KLRK1	-2.9	IE up
GO Biological Processes	19	GO:0008380	RNA splicing	19_GO:0008152 metabolic process	-4.8	2.7	5.1	30211	383	668	23	3.4	0.71	708|3181|3958|5411|6606|6628|6651|8148|9129|9360|9406|10084|10180|11319|23398|23517|55015|55599|58155|79833|84991|85437|199746	C1QBP|HNRNPA2B1|LGALS3|PNN|SMN1|SNRPB|SON|TAF15|PRPF3|PPIG|ZRANB2|PQBP1|RBM6|ECD|PPWD1|MTREX|PRPF39|RNPC3|PTBP2|GEMIN6|RBM17|ZCRB1|U2AF1L4	-2.9	IE up
GO Biological Processes	19	GO:1901623	regulation of lymphocyte chemotaxis	19_GO:0040011 locomotion	-4.7	10	7.2	30211	26	668	6	0.9	0.37	6347|6351|6846|22914|729230|100528032	CCL2|CCL4|XCL2|KLRK1|CCR2|KLRC4-KLRK1	-2.9	IE up
KEGG Pathway	24	hsa04714	Thermogenesis		-4.7	3.3	5.3	30211	232	668	17	2.5	0.61	86|521|1345|2180|4701|4706|4708|4712|4714|4715|4724|4725|4726|6198|6598|10063|51703	ACTL6A|ATP5ME|COX6C|ACSL1|NDUFA7|NDUFAB1|NDUFB2|NDUFB6|NDUFB8|NDUFB9|NDUFS4|NDUFS5|NDUFS6|RPS6KB1|SMARCB1|COX17|ACSL5	-2.9	IE up
CORUM	33	CORUM:2914	Respiratory chain complex I (beta subunit) mitochondrial		-4.7	14	7.9	30211	16	668	5	0.75	0.33	4706|4708|4712|4714|4715	NDUFAB1|NDUFB2|NDUFB6|NDUFB8|NDUFB9	-2.9	IE up
GO Biological Processes	19	GO:1901136	carbohydrate derivative catabolic process	19_GO:0008152 metabolic process	-4.7	3.8	5.5	30211	165	668	14	2.1	0.55	100|1486|1806|2717|4121|5973|9582|11165|22875|51071|55768|80267|80896|283927	ADA|CTBS|DPYD|GLA|MAN1A1|RENBP|APOBEC3B|NUDT3|ENPP4|DERA|NGLY1|EDEM3|NPL|NUDT7	-2.9	IE up
GO Biological Processes	19	GO:0002819	regulation of adaptive immune response	19_GO:0002376 immune system process	-4.7	3.6	5.4	30211	188	668	15	2.2	0.57	100|911|1178|1604|3071|3105|3123|3125|3134|3575|5321|5788|64332|80762|729230	ADA|CD1C|CLC|CD55|NCKAP1L|HLA-A|HLA-DRB1|HLA-DRB3|HLA-F|IL7R|PLA2G4A|PTPRC|NFKBIZ|NDFIP1|CCR2	-2.9	IE up
Reactome Gene Sets	6	R-HSA-1236975	Antigen processing-Cross presentation		-4.7	4.7	5.8	30211	105	668	11	1.6	0.49	1520|3105|3134|4360|4688|5695|5699|6279|6280|7097|23480	CTSS|HLA-A|HLA-F|MRC1|NCF2|PSMB7|PSMB10|S100A8|S100A9|TLR2|SEC61G	-2.8	IE up
GO Biological Processes	19	GO:0060627	regulation of vesicle-mediated transport	19_GO:0051179 localization	-4.6	2.4	4.9	30211	529	668	28	4.2	0.78	336|341|348|967|1731|2207|2268|3071|3134|3561|3822|3958|4905|5359|5788|6347|6653|6813|6814|7097|10211|23317|53916|57102|80230|84058|120892|729230	APOA2|APOC1|APOE|CD63|SEPTIN1|FCER1G|FGR|NCKAP1L|HLA-F|IL2RG|KLRC2|LGALS3|NSF|PLSCR1|PTPRC|CCL2|SORL1|STXBP2|STXBP3|TLR2|FLOT1|DNAJC13|RAB4B|C12orf4|RUFY1|WDR54|LRRK2|CCR2	-2.8	IE up
GO Biological Processes	19	GO:0000278	mitotic cell cycle	19_GO:0009987 cellular process	-4.6	2.3	4.8	30211	588	668	30	4.5	0.8	1062|1069|1263|3978|4683|5111|6198|6651|6873|7175|7443|8086|8658|8678|8881|8883|9183|9577|10051|10403|10600|10735|11258|49856|51451|55726|56984|64859|114791|728642	CENPE|CETN2|PLK3|LIG1|NBN|PCNA|RPS6KB1|SON|TAF2|TPR|VRK1|AAAS|TNKS|BECN1|CDC16|NAE1|ZW10|BABAM2|SMC4|NDC80|USP16|STAG2|DCTN3|WRAP73|LCMT1|INTS13|PSMG2|NABP1|TUBGCP5|CDK11A	-2.8	IE up
GO Biological Processes	19	GO:0043087	regulation of GTPase activity	19_GO:0065007 biological regulation	-4.6	2.7	5	30211	364	668	22	3.3	0.69	6001|6347|6351|6355|6846|8826|10154|10344|10565|22914|51520|51735|57326|64926|81704|116984|120892|203228|253260|388372|100528032|102723859	RGS10|CCL2|CCL4|CCL8|XCL2|IQGAP1|PLXNC1|CCL26|ARFGEF1|KLRK1|LARS1|RAPGEF6|PBXIP1|RASAL3|DOCK8|ARAP2|LRRK2|C9orf72|RICTOR|CCL4L1|KLRC4-KLRK1|TBC1D3E	-2.8	IE up
GO Biological Processes	19	GO:0001914	regulation of T cell mediated cytotoxicity	19_GO:0002376 immune system process	-4.6	7.9	6.6	30211	40	668	7	1	0.39	911|3071|3105|3123|3134|3575|5788	CD1C|NCKAP1L|HLA-A|HLA-DRB1|HLA-F|IL7R|PTPRC	-2.8	IE up
GO Biological Processes	19	GO:0010835	regulation of protein ADP-ribosylation	19_GO:0008152 metabolic process	-4.6	20	8.6	30211	9	668	4	0.6	0.3	7515|8850|9933|54969	XRCC1|KAT2B|PUM3|HPF1	-2.8	IE up
WikiPathways	27	WP5092	Interactions of natural killer cells in pancreatic cancer		-4.5	9.7	6.9	30211	28	668	6	0.9	0.37	3002|4277|6347|6351|22914|100528032	GZMB|MICB|CCL2|CCL4|KLRK1|KLRC4-KLRK1	-2.7	IE up
GO Biological Processes	19	GO:0009615	response to virus	19_GO:0044419 biological process involved in interspecies interaction between organisms	-4.5	2.8	5	30211	342	668	21	3.1	0.68	665|1130|1668|2268|2633|3459|3460|3687|4790|5359|5788|6351|6355|7097|8678|9582|10084|10561|22900|29110|282618	BNIP3L|LYST|DEFA3|FGR|GBP1|IFNGR1|IFNGR2|ITGAX|NFKB1|PLSCR1|PTPRC|CCL4|CCL8|TLR2|BECN1|APOBEC3B|PQBP1|IFI44|CARD8|TBK1|IFNL1	-2.7	IE up
KEGG Pathway	24	hsa05164	Influenza A		-4.5	3.7	5.3	30211	171	668	14	2.1	0.55	3109|3113|3115|3117|3123|3125|3126|3127|3459|3460|4790|6347|10000|29110	HLA-DMB|HLA-DPA1|HLA-DPB1|HLA-DQA1|HLA-DRB1|HLA-DRB3|HLA-DRB4|HLA-DRB5|IFNGR1|IFNGR2|NFKB1|CCL2|AKT3|TBK1	-2.7	IE up
GO Biological Processes	19	GO:1990869	cellular response to chemokine	19_GO:0050896 response to stimulus	-4.5	5	5.8	30211	90	668	10	1.5	0.47	1230|2919|6347|6351|6355|6846|10344|81704|388372|729230	CCR1|CXCL1|CCL2|CCL4|CCL8|XCL2|CCL26|DOCK8|CCL4L1|CCR2	-2.7	IE up
GO Biological Processes	19	GO:1990868	response to chemokine	19_GO:0050896 response to stimulus	-4.5	5	5.8	30211	90	668	10	1.5	0.47	1230|2919|6347|6351|6355|6846|10344|81704|388372|729230	CCR1|CXCL1|CCL2|CCL4|CCL8|XCL2|CCL26|DOCK8|CCL4L1|CCR2	-2.7	IE up
Reactome Gene Sets	6	R-HSA-1483206	Glycerophospholipid biosynthesis		-4.5	4.2	5.5	30211	129	668	12	1.8	0.51	1120|5321|8443|8681|9791|10390|55750|56994|79143|79887|79888|254531	CHKB|PLA2G4A|GNPAT|JMJD7-PLA2G4B|PTDSS1|CEPT1|AGK|CHPT1|MBOAT7|PLBD1|LPCAT1|LPCAT4	-2.7	IE up
GO Biological Processes	19	GO:0002824	positive regulation of adaptive immune response based on somatic recombination of immune receptors built from immunoglobulin superfamily domains	19_GO:0002376 immune system process	-4.5	4.5	5.6	30211	110	668	11	1.6	0.49	100|911|1604|3105|3123|3125|3134|5321|5788|64332|729230	ADA|CD1C|CD55|HLA-A|HLA-DRB1|HLA-DRB3|HLA-F|PLA2G4A|PTPRC|NFKBIZ|CCR2	-2.7	IE up
GO Biological Processes	19	GO:0031348	negative regulation of defense response	19_GO:0048519 negative regulation of biological process	-4.5	3	5	30211	268	668	18	2.7	0.63	2|54|100|240|348|708|2268|3105|3123|3134|4277|4790|5788|7130|10875|11326|80762|131450	A2M|ACP5|ADA|ALOX5|APOE|C1QBP|FGR|HLA-A|HLA-DRB1|HLA-F|MICB|NFKB1|PTPRC|TNFAIP6|FGL2|VSIG4|NDFIP1|CD200R1	-2.7	IE up
GO Biological Processes	19	GO:0008610	lipid biosynthetic process	19_GO:0008152 metabolic process	-4.5	2.3	4.7	30211	570	668	29	4.3	0.79	240|336|1120|1606|2180|2539|3156|3638|3930|4706|5289|5321|5359|8443|8678|8813|9791|10390|26751|51703|51706|55300|55750|56994|79143|79888|84188|200576|254531	ALOX5|APOA2|CHKB|DGKA|ACSL1|G6PD|HMGCR|INSIG1|LBR|NDUFAB1|PIK3C3|PLA2G4A|PLSCR1|GNPAT|BECN1|DPM1|PTDSS1|CEPT1|SH3YL1|ACSL5|CYB5R1|PI4K2B|AGK|CHPT1|MBOAT7|LPCAT1|FAR1|PIKFYVE|LPCAT4	-2.7	IE up
Reactome Gene Sets	6	R-HSA-2559583	Cellular Senescence		-4.4	3.4	5.2	30211	197	668	15	2.2	0.57	1051|4001|4683|4790|5931|6015|7290|7295|7321|8331|8352|8355|8363|8881|23512	CEBPB|LMNB1|NBN|NFKB1|RBBP7|RING1|HIRA|TXN|UBE2D1|H2AC14|H3C3|H3C8|H4C11|CDC16|SUZ12	-2.7	IE up
Reactome Gene Sets	6	R-HSA-5696398	Nucleotide Excision Repair		-4.4	4.5	5.5	30211	111	668	11	1.6	0.49	86|1069|2073|3978|5111|5427|5984|7507|7515|8533|100534599	ACTL6A|CETN2|ERCC5|LIG1|PCNA|POLE2|RFC4|XPA|XRCC1|COPS3|ISY1-RAB43	-2.7	IE up
GO Biological Processes	19	GO:0050658	RNA transport	19_GO:0051179 localization	-4.4	3.8	5.3	30211	153	668	13	1.9	0.53	1069|1070|3087|3181|6741|7175|7884|8086|8658|10211|23165|29074|79023	CETN2|CETN3|HHEX|HNRNPA2B1|SSB|TPR|SLBP|AAAS|TNKS|FLOT1|NUP205|MRPL18|NUP37	-2.7	IE up
GO Biological Processes	19	GO:0050657	nucleic acid transport	19_GO:0051179 localization	-4.4	3.8	5.3	30211	153	668	13	1.9	0.53	1069|1070|3087|3181|6741|7175|7884|8086|8658|10211|23165|29074|79023	CETN2|CETN3|HHEX|HNRNPA2B1|SSB|TPR|SLBP|AAAS|TNKS|FLOT1|NUP205|MRPL18|NUP37	-2.7	IE up
GO Biological Processes	19	GO:0010257	NADH dehydrogenase complex assembly	19_GO:0009987 cellular process	-4.4	6.2	6	30211	58	668	8	1.2	0.42	4706|4708|4712|4714|4715|4724|4725|84233	NDUFAB1|NDUFB2|NDUFB6|NDUFB8|NDUFB9|NDUFS4|NDUFS5|TMEM126A	-2.6	IE up
GO Biological Processes	19	GO:0032981	mitochondrial respiratory chain complex I assembly	19_GO:0009987 cellular process	-4.4	6.2	6	30211	58	668	8	1.2	0.42	4706|4708|4712|4714|4715|4724|4725|84233	NDUFAB1|NDUFB2|NDUFB6|NDUFB8|NDUFB9|NDUFS4|NDUFS5|TMEM126A	-2.6	IE up
GO Biological Processes	19	GO:0051651	maintenance of location in cell	19_GO:0051179 localization	-4.4	4.9	5.6	30211	93	668	10	1.5	0.47	348|2548|3638|3934|6279|6280|6653|7184|7295|54832	APOE|GAA|INSIG1|LCN2|S100A8|S100A9|SORL1|HSP90B1|TXN|VPS13C	-2.6	IE up
GO Biological Processes	19	GO:1901624	negative regulation of lymphocyte chemotaxis	19_GO:0040011 locomotion	-4.4	34	9.9	30211	4	668	3	0.45	0.26	6347|22914|100528032	CCL2|KLRK1|KLRC4-KLRK1	-2.6	IE up
GO Biological Processes	19	GO:0043312	neutrophil degranulation	19_GO:0002376 immune system process	-4.4	34	9.9	30211	4	668	3	0.45	0.26	306|6813|6814	ANXA3|STXBP2|STXBP3	-2.6	IE up
KEGG Pathway	24	hsa04932	Non-alcoholic fatty liver disease		-4.4	3.8	5.2	30211	155	668	13	1.9	0.53	1345|4701|4706|4708|4712|4714|4715|4724|4725|4726|4790|10000|51094	COX6C|NDUFA7|NDUFAB1|NDUFB2|NDUFB6|NDUFB8|NDUFB9|NDUFS4|NDUFS5|NDUFS6|NFKB1|AKT3|ADIPOR1	-2.6	IE up
GO Biological Processes	19	GO:0051236	establishment of RNA localization	19_GO:0051179 localization	-4.4	3.8	5.2	30211	155	668	13	1.9	0.53	1069|1070|3087|3181|6741|7175|7884|8086|8658|10211|23165|29074|79023	CETN2|CETN3|HHEX|HNRNPA2B1|SSB|TPR|SLBP|AAAS|TNKS|FLOT1|NUP205|MRPL18|NUP37	-2.6	IE up
Reactome Gene Sets	6	R-HSA-3247509	Chromatin modifying enzymes		-4.3	3	4.9	30211	274	668	18	2.7	0.63	86|4790|5931|6598|8331|8352|8355|8363|8850|10196|23512|23522|51562|55578|56950|80853|121536|221656	ACTL6A|NFKB1|RBBP7|SMARCB1|H2AC14|H3C3|H3C8|H4C11|KAT2B|PRMT3|SUZ12|KAT6B|MBIP|SUPT20H|SMYD2|KDM7A|AEBP2|KDM1B	-2.6	IE up
Reactome Gene Sets	6	R-HSA-4839726	Chromatin organization		-4.3	3	4.9	30211	274	668	18	2.7	0.63	86|4790|5931|6598|8331|8352|8355|8363|8850|10196|23512|23522|51562|55578|56950|80853|121536|221656	ACTL6A|NFKB1|RBBP7|SMARCB1|H2AC14|H3C3|H3C8|H4C11|KAT2B|PRMT3|SUZ12|KAT6B|MBIP|SUPT20H|SMYD2|KDM7A|AEBP2|KDM1B	-2.6	IE up
GO Biological Processes	19	GO:0002218	activation of innate immune response	19_GO:0044419 biological process involved in interspecies interaction between organisms	-4.3	6.1	5.9	30211	59	668	8	1.2	0.42	3822|7305|8302|10084|22914|29110|149628|100528032	KLRC2|TYROBP|KLRC4|PQBP1|KLRK1|TBK1|PYHIN1|KLRC4-KLRK1	-2.6	IE up
WikiPathways	27	WP4753	Nucleotide excision repair		-4.3	7.2	6.2	30211	44	668	7	1	0.39	1069|2073|3978|5111|5427|5984|7507	CETN2|ERCC5|LIG1|PCNA|POLE2|RFC4|XPA	-2.6	IE up
Reactome Gene Sets	6	R-HSA-9609690	HCMV Early Events		-4.3	4	5.3	30211	135	668	12	1.8	0.51	4790|5931|7175|8086|8331|8352|8355|8363|23165|23512|51143|79023	NFKB1|RBBP7|TPR|AAAS|H2AC14|H3C3|H3C8|H4C11|NUP205|SUZ12|DYNC1LI1|NUP37	-2.6	IE up
GO Biological Processes	19	GO:0002821	positive regulation of adaptive immune response	19_GO:0002376 immune system process	-4.3	4.3	5.4	30211	115	668	11	1.6	0.49	100|911|1604|3105|3123|3125|3134|5321|5788|64332|729230	ADA|CD1C|CD55|HLA-A|HLA-DRB1|HLA-DRB3|HLA-F|PLA2G4A|PTPRC|NFKBIZ|CCR2	-2.6	IE up
KEGG Pathway	24	hsa05415	Diabetic cardiomyopathy		-4.3	3.3	5	30211	203	668	15	2.2	0.57	1345|1509|2539|4688|4701|4706|4708|4712|4714|4715|4724|4725|4726|4790|10000	COX6C|CTSD|G6PD|NCF2|NDUFA7|NDUFAB1|NDUFB2|NDUFB6|NDUFB8|NDUFB9|NDUFS4|NDUFS5|NDUFS6|NFKB1|AKT3	-2.6	IE up
GO Biological Processes	19	GO:0030071	regulation of mitotic metaphase/anaphase transition	19_GO:0050789 regulation of biological process	-4.3	6	5.9	30211	60	668	8	1.2	0.42	1062|7175|8881|9183|10403|51143|51451|56984	CENPE|TPR|CDC16|ZW10|NDC80|DYNC1LI1|LCMT1|PSMG2	-2.6	IE up
GO Biological Processes	19	GO:0002274	myeloid leukocyte activation	19_GO:0002376 immune system process	-4.3	4	5.3	30211	136	668	12	1.8	0.51	199|306|2207|3459|3460|4495|6283|6813|6814|7097|7305|8754	AIF1|ANXA3|FCER1G|IFNGR1|IFNGR2|MT1G|S100A12|STXBP2|STXBP3|TLR2|TYROBP|ADAM9	-2.5	IE up
GO Biological Processes	19	GO:0019646	aerobic electron transport chain	19_GO:0008152 metabolic process	-4.3	5.2	5.6	30211	78	668	9	1.3	0.45	4701|4706|4708|4712|4714|4715|4724|4725|4726	NDUFA7|NDUFAB1|NDUFB2|NDUFB6|NDUFB8|NDUFB9|NDUFS4|NDUFS5|NDUFS6	-2.5	IE up
GO Biological Processes	19	GO:0070661	leukocyte proliferation	19_GO:0009987 cellular process	-4.2	4.7	5.4	30211	97	668	10	1.5	0.47	931|2322|3575|5699|5788|10312|11119|23228|29110|81704	MS4A1|FLT3|IL7R|PSMB10|PTPRC|TCIRG1|BTN3A1|PLCL2|TBK1|DOCK8	-2.5	IE up
GO Biological Processes	19	GO:0002708	positive regulation of lymphocyte mediated immunity	19_GO:0002376 immune system process	-4.2	4.3	5.3	30211	117	668	11	1.6	0.49	911|1604|3105|3123|3125|3134|3822|5788|8302|22914|100528032	CD1C|CD55|HLA-A|HLA-DRB1|HLA-DRB3|HLA-F|KLRC2|PTPRC|KLRC4|KLRK1|KLRC4-KLRK1	-2.5	IE up
GO Biological Processes	19	GO:0002705	positive regulation of leukocyte mediated immunity	19_GO:0002376 immune system process	-4.2	3.9	5.2	30211	138	668	12	1.8	0.51	911|1604|3105|3123|3125|3134|3822|5788|7305|8302|22914|100528032	CD1C|CD55|HLA-A|HLA-DRB1|HLA-DRB3|HLA-F|KLRC2|PTPRC|TYROBP|KLRC4|KLRK1|KLRC4-KLRK1	-2.5	IE up
GO Biological Processes	19	GO:1903047	mitotic cell cycle process	19_GO:0009987 cellular process	-4.2	2.4	4.6	30211	500	668	26	3.9	0.75	1062|1263|3978|4683|5111|6198|6651|6873|7175|7443|8086|8658|8678|8881|8883|9183|9577|10051|10403|10600|10735|49856|51451|55726|56984|64859	CENPE|PLK3|LIG1|NBN|PCNA|RPS6KB1|SON|TAF2|TPR|VRK1|AAAS|TNKS|BECN1|CDC16|NAE1|ZW10|BABAM2|SMC4|NDC80|USP16|STAG2|WRAP73|LCMT1|INTS13|PSMG2|NABP1	-2.5	IE up
GO Biological Processes	19	GO:0042110	T cell activation	19_GO:0002376 immune system process	-4.2	3	4.9	30211	255	668	17	2.5	0.61	100|911|2207|3105|3575|3683|4277|5699|5788|10312|10875|11119|26253|81704|120425|338339|387357	ADA|CD1C|FCER1G|HLA-A|IL7R|ITGAL|MICB|PSMB10|PTPRC|TCIRG1|FGL2|BTN3A1|CLEC4E|DOCK8|JAML|CLEC4D|THEMIS	-2.5	IE up
Reactome Gene Sets	6	R-HSA-9609646	HCMV Infection		-4.2	3.7	5.1	30211	160	668	13	1.9	0.53	1052|4790|5931|7175|8086|8331|8352|8355|8363|23165|23512|51143|79023	CEBPD|NFKB1|RBBP7|TPR|AAAS|H2AC14|H3C3|H3C8|H4C11|NUP205|SUZ12|DYNC1LI1|NUP37	-2.5	IE up
GO Biological Processes	19	GO:0019835	cytolysis	19_GO:0009987 cellular process	-4.2	11	6.9	30211	20	668	5	0.75	0.33	2999|3001|3002|4277|55876	GZMH|GZMA|GZMB|MICB|GSDMB	-2.5	IE up
GO Biological Processes	19	GO:0046485	ether lipid metabolic process	19_GO:0008152 metabolic process	-4.2	11	6.9	30211	20	668	5	0.75	0.33	5321|7941|8443|56994|84188	PLA2G4A|PLA2G7|GNPAT|CHPT1|FAR1	-2.5	IE up
Reactome Gene Sets	6	R-HSA-6781827	Transcription-Coupled Nucleotide Excision Repair (TC-NER)		-4.2	5.2	5.6	30211	79	668	9	1.3	0.45	2073|3978|5111|5427|5984|7507|7515|8533|100534599	ERCC5|LIG1|PCNA|POLE2|RFC4|XPA|XRCC1|COPS3|ISY1-RAB43	-2.5	IE up
GO Biological Processes	19	GO:0022613	ribonucleoprotein complex biogenesis	19_GO:0009987 cellular process	-4.2	2.4	4.6	30211	444	668	24	3.6	0.72	708|5393|6606|6628|9129|9136|10528|10885|22803|23517|26574|29081|51001|51096|55003|55015|55127|58155|65008|79833|83732|84769|84916|115416	C1QBP|EXOSC9|SMN1|SNRPB|PRPF3|RRP9|NOP56|WDR3|XRN2|MTREX|AATF|METTL5|MTERF3|UTP18|PAK1IP1|PRPF39|HEATR1|PTBP2|MRPL1|GEMIN6|RIOK1|MPV17L2|UTP4|MALSU1	-2.5	IE up
Canonical Pathways	11	M54	PID IL12 2PATHWAY		-4.2	5.8	5.7	30211	62	668	8	1.2	0.42	919|3001|3002|3105|3561|4790|5534|6351	CD247|GZMA|GZMB|HLA-A|IL2RG|NFKB1|PPP3R1|CCL4	-2.5	IE up
KEGG Pathway	24	hsa04621	NOD-like receptor signaling pathway		-4.2	3.4	5	30211	184	668	14	2.1	0.55	838|1668|2633|2919|3709|4790|6347|7295|10010|10135|11345|22900|29110|114769	CASP5|DEFA3|GBP1|CXCL1|ITPR2|NFKB1|CCL2|TXN|TANK|NAMPT|GABARAPL2|CARD8|TBK1|CARD16	-2.5	IE up
Reactome Gene Sets	6	R-HSA-73894	DNA Repair		-4.2	2.7	4.7	30211	335	668	20	3	0.66	86|1069|2073|3978|4683|5111|5427|5984|7507|7515|8331|8363|8533|9577|29089|55120|55215|79008|548593|100534599	ACTL6A|CETN2|ERCC5|LIG1|NBN|PCNA|POLE2|RFC4|XPA|XRCC1|H2AC14|H4C11|COPS3|BABAM2|UBE2T|FANCL|FANCI|SLX1B|SLX1A|ISY1-RAB43	-2.5	IE up
GO Biological Processes	19	GO:0097384	cellular lipid biosynthetic process	19_GO:0008152 metabolic process	-4.2	16	7.7	30211	11	668	4	0.6	0.3	5321|8443|56994|84188	PLA2G4A|GNPAT|CHPT1|FAR1	-2.4	IE up
GO Biological Processes	19	GO:0008611	ether lipid biosynthetic process	19_GO:0008152 metabolic process	-4.2	16	7.7	30211	11	668	4	0.6	0.3	5321|8443|56994|84188	PLA2G4A|GNPAT|CHPT1|FAR1	-2.4	IE up
GO Biological Processes	19	GO:0046504	glycerol ether biosynthetic process	19_GO:0008152 metabolic process	-4.2	16	7.7	30211	11	668	4	0.6	0.3	5321|8443|56994|84188	PLA2G4A|GNPAT|CHPT1|FAR1	-2.4	IE up
KEGG Pathway	24	hsa05022	Pathways of neurodegeneration - multiple diseases		-4.2	2.4	4.5	30211	476	668	25	3.7	0.73	1345|3709|4701|4706|4708|4712|4714|4715|4724|4725|4726|4790|5289|5534|5695|8678|10010|10131|11258|23401|29110|80208|120892|203228|102800317	COX6C|ITPR2|NDUFA7|NDUFAB1|NDUFB2|NDUFB6|NDUFB8|NDUFB9|NDUFS4|NDUFS5|NDUFS6|NFKB1|PIK3C3|PPP3R1|PSMB7|BECN1|TANK|TRAP1|DCTN3|FRAT2|TBK1|SPG11|LRRK2|C9orf72|TPTEP2-CSNK1E	-2.4	IE up
WikiPathways	27	WP3945	TYROBP causal network in microglia		-4.1	5.7	5.7	30211	63	668	8	1.2	0.42	1806|3071|3687|4688|6696|7305|10312|375035	DPYD|NCKAP1L|ITGAX|NCF2|SPP1|TYROBP|TCIRG1|SFT2D2	-2.4	IE up
GO Biological Processes	19	GO:1902099	regulation of metaphase/anaphase transition of cell cycle	19_GO:0050789 regulation of biological process	-4.1	5.7	5.7	30211	63	668	8	1.2	0.42	1062|7175|8881|9183|10403|51143|51451|56984	CENPE|TPR|CDC16|ZW10|NDC80|DYNC1LI1|LCMT1|PSMG2	-2.4	IE up
Reactome Gene Sets	6	R-HSA-6783783	Interleukin-10 signaling		-4.1	6.7	5.9	30211	47	668	7	1	0.39	1230|2919|6347|6351|7076|388372|729230	CCR1|CXCL1|CCL2|CCL4|TIMP1|CCL4L1|CCR2	-2.4	IE up
WikiPathways	27	WP4946	DNA repair pathways, full network		-4.1	4.1	5.2	30211	121	668	11	1.6	0.49	1069|2073|3978|4683|5111|5427|5984|7507|7515|55120|55215	CETN2|ERCC5|LIG1|NBN|PCNA|POLE2|RFC4|XPA|XRCC1|FANCL|FANCI	-2.4	IE up
GO Biological Processes	19	GO:0070098	chemokine-mediated signaling pathway	19_GO:0023052 signaling	-4.1	5	5.4	30211	82	668	9	1.3	0.45	1230|2919|6347|6351|6355|6846|10344|388372|729230	CCR1|CXCL1|CCL2|CCL4|CCL8|XCL2|CCL26|CCL4L1|CCR2	-2.4	IE up
GO Biological Processes	19	GO:0043086	negative regulation of catalytic activity	19_GO:0065007 biological regulation	-4.1	2	4.3	30211	786	668	35	5.2	0.86	2|306|336|341|348|1475|2717|3001|3071|3087|3156|3958|4790|5447|5788|5973|5997|6590|6653|7076|8826|8850|10565|22900|22914|25998|51527|51562|54997|96459|114769|120892|408186|729230|100528032	A2M|ANXA3|APOA2|APOC1|APOE|CSTA|GLA|GZMA|NCKAP1L|HHEX|HMGCR|LGALS3|NFKB1|POR|PTPRC|RENBP|RGS2|SLPI|SORL1|TIMP1|IQGAP1|KAT2B|ARFGEF1|CARD8|KLRK1|IBTK|GSKIP|MBIP|TESC|FNIP1|CARD16|LRRK2|LOC408186|CCR2|KLRC4-KLRK1	-2.4	IE up
GO Biological Processes	19	GO:0071347	cellular response to interleukin-1	19_GO:0050896 response to stimulus	-4	4.4	5.2	30211	102	668	10	1.5	0.47	1051|2633|4790|6347|6351|6355|6846|10010|10344|388372	CEBPB|GBP1|NFKB1|CCL2|CCL4|CCL8|XCL2|TANK|CCL26|CCL4L1	-2.4	IE up
GO Biological Processes	19	GO:0042773	ATP synthesis coupled electron transport	19_GO:0008152 metabolic process	-4	4.9	5.4	30211	83	668	9	1.3	0.45	4701|4706|4708|4712|4714|4715|4724|4725|4726	NDUFA7|NDUFAB1|NDUFB2|NDUFB6|NDUFB8|NDUFB9|NDUFS4|NDUFS5|NDUFS6	-2.3	IE up
GO Biological Processes	19	GO:0042775	mitochondrial ATP synthesis coupled electron transport	19_GO:0008152 metabolic process	-4	4.9	5.4	30211	83	668	9	1.3	0.45	4701|4706|4708|4712|4714|4715|4724|4725|4726	NDUFA7|NDUFAB1|NDUFB2|NDUFB6|NDUFB8|NDUFB9|NDUFS4|NDUFS5|NDUFS6	-2.3	IE up
GO Biological Processes	19	GO:0006959	humoral immune response	19_GO:0002376 immune system process	-4	2.8	4.6	30211	290	668	18	2.7	0.63	240|708|931|1604|1668|2919|3105|3123|3512|5699|6280|6283|6347|6590|11326|116842|140823|729230	ALOX5|C1QBP|MS4A1|CD55|DEFA3|CXCL1|HLA-A|HLA-DRB1|JCHAIN|PSMB10|S100A9|S100A12|CCL2|SLPI|VSIG4|LEAP2|ROMO1|CCR2	-2.3	IE up
GO Biological Processes	19	GO:0051346	negative regulation of hydrolase activity	19_GO:0065007 biological regulation	-4	2.6	4.5	30211	371	668	21	3.1	0.68	2|336|341|1475|3001|3071|3958|5447|5973|5997|6590|6653|7076|10565|22900|22914|96459|114769|120892|408186|100528032	A2M|APOA2|APOC1|CSTA|GZMA|NCKAP1L|LGALS3|POR|RENBP|RGS2|SLPI|SORL1|TIMP1|ARFGEF1|CARD8|KLRK1|FNIP1|CARD16|LRRK2|LOC408186|KLRC4-KLRK1	-2.3	IE up
GO Biological Processes	19	GO:0043300	regulation of leukocyte degranulation	19_GO:0002376 immune system process	-4	6.5	5.8	30211	49	668	7	1	0.39	2268|3071|3134|3822|6813|57102|729230	FGR|NCKAP1L|HLA-F|KLRC2|STXBP2|C12orf4|CCR2	-2.3	IE up
GO Biological Processes	19	GO:0042102	positive regulation of T cell proliferation	19_GO:0022610 biological adhesion	-4	4.4	5.2	30211	103	668	10	1.5	0.47	199|1604|3071|3105|3109|3113|3115|5788|64926|729230	AIF1|CD55|NCKAP1L|HLA-A|HLA-DMB|HLA-DPA1|HLA-DPB1|PTPRC|RASAL3|CCR2	-2.3	IE up
GO Biological Processes	19	GO:0002223	stimulatory C-type lectin receptor signaling pathway	19_GO:0044419 biological process involved in interspecies interaction between organisms	-4	10	6.5	30211	22	668	5	0.75	0.33	3822|7305|8302|22914|100528032	KLRC2|TYROBP|KLRC4|KLRK1|KLRC4-KLRK1	-2.3	IE up
GO Biological Processes	19	GO:0046651	lymphocyte proliferation	19_GO:0002376 immune system process	-4	4.8	5.3	30211	84	668	9	1.3	0.45	931|2322|3575|5699|5788|11119|23228|29110|81704	MS4A1|FLT3|IL7R|PSMB10|PTPRC|BTN3A1|PLCL2|TBK1|DOCK8	-2.3	IE up
GO Biological Processes	19	GO:0042254	ribosome biogenesis	19_GO:0009987 cellular process	-4	2.8	4.6	30211	293	668	18	2.7	0.63	708|5393|9136|10528|10885|22803|23517|26574|29081|51001|51096|55003|55127|65008|83732|84769|84916|115416	C1QBP|EXOSC9|RRP9|NOP56|WDR3|XRN2|MTREX|AATF|METTL5|MTERF3|UTP18|PAK1IP1|HEATR1|MRPL1|RIOK1|MPV17L2|UTP4|MALSU1	-2.3	IE up
GO Biological Processes	19	GO:0050830	defense response to Gram-positive bacterium	19_GO:0044419 biological process involved in interspecies interaction between organisms	-4	4.3	5.1	30211	104	668	10	1.5	0.47	54|1668|2268|3105|3575|7097|22914|29110|140823|100528032	ACP5|DEFA3|FGR|HLA-A|IL7R|TLR2|KLRK1|TBK1|ROMO1|KLRC4-KLRK1	-2.3	IE up
GO Biological Processes	19	GO:0016064	immunoglobulin mediated immune response	19_GO:0002376 immune system process	-4	3.5	4.9	30211	169	668	13	1.9	0.53	708|1604|2207|3109|3113|3115|3117|3123|3125|3126|3127|4683|10312	C1QBP|CD55|FCER1G|HLA-DMB|HLA-DPA1|HLA-DPB1|HLA-DQA1|HLA-DRB1|HLA-DRB3|HLA-DRB4|HLA-DRB5|NBN|TCIRG1	-2.3	IE up
GO Biological Processes	19	GO:1901658	glycosyl compound catabolic process	19_GO:0008152 metabolic process	-4	7.8	6	30211	35	668	6	0.9	0.37	100|1806|2717|9582|22875|51071	ADA|DPYD|GLA|APOBEC3B|ENPP4|DERA	-2.3	IE up
GO Biological Processes	19	GO:0032943	mononuclear cell proliferation	19_GO:0009987 cellular process	-4	4.8	5.3	30211	85	668	9	1.3	0.45	931|2322|3575|5699|5788|11119|23228|29110|81704	MS4A1|FLT3|IL7R|PSMB10|PTPRC|BTN3A1|PLCL2|TBK1|DOCK8	-2.3	IE up
GO Biological Processes	19	GO:0002704	negative regulation of leukocyte mediated immunity	19_GO:0002376 immune system process	-3.9	5.4	5.4	30211	67	668	8	1.2	0.42	1604|3071|3105|3134|3575|5788|80762|729230	CD55|NCKAP1L|HLA-A|HLA-F|IL7R|PTPRC|NDFIP1|CCR2	-2.3	IE up
GO Biological Processes	19	GO:0046634	regulation of alpha-beta T cell activation	19_GO:0002376 immune system process	-3.9	4.3	5.1	30211	105	668	10	1.5	0.47	100|1604|3071|3105|3123|3125|5788|64332|64926|729230	ADA|CD55|NCKAP1L|HLA-A|HLA-DRB1|HLA-DRB3|PTPRC|NFKBIZ|RASAL3|CCR2	-2.3	IE up
GO Biological Processes	19	GO:0045833	negative regulation of lipid metabolic process	19_GO:0048519 negative regulation of biological process	-3.9	4.3	5.1	30211	105	668	10	1.5	0.47	336|341|348|3638|4790|6653|10196|23409|79888|94101	APOA2|APOC1|APOE|INSIG1|NFKB1|SORL1|PRMT3|SIRT4|LPCAT1|ORMDL1	-2.3	IE up
GO Biological Processes	19	GO:0022904	respiratory electron transport chain	19_GO:0008152 metabolic process	-3.9	4.3	5.1	30211	105	668	10	1.5	0.47	4701|4706|4708|4712|4714|4715|4724|4725|4726|10165	NDUFA7|NDUFAB1|NDUFB2|NDUFB6|NDUFB8|NDUFB9|NDUFS4|NDUFS5|NDUFS6|SLC25A13	-2.3	IE up
GO Biological Processes	19	GO:1990858	cellular response to lectin	19_GO:0050896 response to stimulus	-3.9	9.8	6.4	30211	23	668	5	0.75	0.33	3822|7305|8302|22914|100528032	KLRC2|TYROBP|KLRC4|KLRK1|KLRC4-KLRK1	-2.2	IE up
GO Biological Processes	19	GO:1990840	response to lectin	19_GO:0050896 response to stimulus	-3.9	9.8	6.4	30211	23	668	5	0.75	0.33	3822|7305|8302|22914|100528032	KLRC2|TYROBP|KLRC4|KLRK1|KLRC4-KLRK1	-2.2	IE up
GO Biological Processes	19	GO:0046641	positive regulation of alpha-beta T cell proliferation	19_GO:0022610 biological adhesion	-3.9	9.8	6.4	30211	23	668	5	0.75	0.33	1604|3105|5788|64926|729230	CD55|HLA-A|PTPRC|RASAL3|CCR2	-2.2	IE up
GO Biological Processes	19	GO:0002689	negative regulation of leukocyte chemotaxis	19_GO:0040011 locomotion	-3.9	9.8	6.4	30211	23	668	5	0.75	0.33	1652|6347|7130|22914|100528032	DDT|CCL2|TNFAIP6|KLRK1|KLRC4-KLRK1	-2.2	IE up
KEGG Pathway	24	hsa03030	DNA replication		-3.9	7.5	5.9	30211	36	668	6	0.9	0.37	3978|5111|5427|5557|5984|10535	LIG1|PCNA|POLE2|PRIM1|RFC4|RNASEH2A	-2.2	IE up
GO Biological Processes	19	GO:0032370	positive regulation of lipid transport	19_GO:0051179 localization	-3.9	4.7	5.2	30211	87	668	9	1.3	0.45	348|2180|5321|5360|6696|10396|51703|55754|56729	APOE|ACSL1|PLA2G4A|PLTP|SPP1|ATP8A1|ACSL5|TMEM30A|RETN	-2.2	IE up
KEGG Pathway	24	hsa04380	Osteoclast differentiation		-3.9	3.9	4.9	30211	128	668	11	1.6	0.49	54|2212|2215|3459|3460|4688|4790|5534|7305|10000|102725035	ACP5|FCGR2A|FCGR3B|IFNGR1|IFNGR2|NCF2|NFKB1|PPP3R1|TYROBP|AKT3|LOC102725035	-2.2	IE up
GO Biological Processes	19	GO:0019724	B cell mediated immunity	19_GO:0002376 immune system process	-3.9	3.4	4.8	30211	173	668	13	1.9	0.53	708|1604|2207|3109|3113|3115|3117|3123|3125|3126|3127|4683|10312	C1QBP|CD55|FCER1G|HLA-DMB|HLA-DPA1|HLA-DPB1|HLA-DQA1|HLA-DRB1|HLA-DRB3|HLA-DRB4|HLA-DRB5|NBN|TCIRG1	-2.2	IE up
Reactome Gene Sets	6	R-HSA-72306	tRNA processing		-3.9	4.2	5	30211	107	668	10	1.5	0.47	7175|8086|11102|23165|51002|54482|54802|60487|79023|79897	TPR|AAAS|RPP14|NUP205|TPRKB|TRMT13|TRIT1|TRMT11|NUP37|RPP21	-2.2	IE up
GO Biological Processes	19	GO:0050851	antigen receptor-mediated signaling pathway	19_GO:0002376 immune system process	-3.9	3.2	4.7	30211	197	668	14	2.1	0.55	919|931|3071|3105|3115|3123|3125|5788|8890|8892|11119|23149|64332|387357	CD247|MS4A1|NCKAP1L|HLA-A|HLA-DPB1|HLA-DRB1|HLA-DRB3|PTPRC|EIF2B4|EIF2B2|BTN3A1|FCHO1|NFKBIZ|THEMIS	-2.2	IE up
WikiPathways	27	WP5095	Overview of proinflammatory and profibrotic mediators		-3.8	3.9	4.9	30211	129	668	11	1.6	0.49	2919|4790|6347|6351|6355|6696|6846|10344|11009|282618|388372	CXCL1|NFKB1|CCL2|CCL4|CCL8|SPP1|XCL2|CCL26|IL24|IFNL1|CCL4L1	-2.2	IE up
GO Biological Processes	19	GO:0034660	ncRNA metabolic process	19_GO:0008152 metabolic process	-3.8	2.3	4.3	30211	470	668	24	3.6	0.72	833|3181|5393|6741|6894|9136|10528|10885|11102|22803|23517|29081|51002|51096|51520|54482|54802|55127|60487|65008|79897|83732|84916|123283	CARS1|HNRNPA2B1|EXOSC9|SSB|TARBP1|RRP9|NOP56|WDR3|RPP14|XRN2|MTREX|METTL5|TPRKB|UTP18|LARS1|TRMT13|TRIT1|HEATR1|TRMT11|MRPL1|RPP21|RIOK1|UTP4|TARS3	-2.2	IE up
KEGG Pathway	24	hsa05010	Alzheimer disease		-3.8	2.5	4.4	30211	384	668	21	3.1	0.68	348|1345|3709|4701|4706|4708|4712|4714|4715|4724|4725|4726|4790|5289|5534|5695|8678|8883|10000|23401|102800317	APOE|COX6C|ITPR2|NDUFA7|NDUFAB1|NDUFB2|NDUFB6|NDUFB8|NDUFB9|NDUFS4|NDUFS5|NDUFS6|NFKB1|PIK3C3|PPP3R1|PSMB7|BECN1|NAE1|AKT3|FRAT2|TPTEP2-CSNK1E	-2.2	IE up
GO Biological Processes	19	GO:0034470	ncRNA processing	19_GO:0008152 metabolic process	-3.8	2.5	4.4	30211	384	668	21	3.1	0.68	3181|5393|6741|6894|9136|10528|10885|11102|22803|23517|29081|51002|51096|54482|54802|55127|60487|65008|79897|83732|84916	HNRNPA2B1|EXOSC9|SSB|TARBP1|RRP9|NOP56|WDR3|RPP14|XRN2|MTREX|METTL5|TPRKB|UTP18|TRMT13|TRIT1|HEATR1|TRMT11|MRPL1|RPP21|RIOK1|UTP4	-2.2	IE up
GO Biological Processes	19	GO:0071676	negative regulation of mononuclear cell migration	19_GO:0040011 locomotion	-3.8	9.4	6.2	30211	24	668	5	0.75	0.33	6347|22914|131450|257144|100528032	CCL2|KLRK1|CD200R1|GCSAM|KLRC4-KLRK1	-2.2	IE up
Reactome Gene Sets	6	R-HSA-191859	snRNP Assembly		-3.8	6	5.4	30211	53	668	7	1	0.39	6606|6628|7175|8086|23165|79023|79833	SMN1|SNRPB|TPR|AAAS|NUP205|NUP37|GEMIN6	-2.2	IE up
Reactome Gene Sets	6	R-HSA-194441	Metabolism of non-coding RNA		-3.8	6	5.4	30211	53	668	7	1	0.39	6606|6628|7175|8086|23165|79023|79833	SMN1|SNRPB|TPR|AAAS|NUP205|NUP37|GEMIN6	-2.2	IE up
GO Biological Processes	19	GO:0050920	regulation of chemotaxis	19_GO:0040011 locomotion	-3.8	3	4.6	30211	225	668	15	2.2	0.57	199|708|1230|1652|3071|6347|6351|6846|7130|7941|10344|22914|23077|729230|100528032	AIF1|C1QBP|CCR1|DDT|NCKAP1L|CCL2|CCL4|XCL2|TNFAIP6|PLA2G7|CCL26|KLRK1|MYCBP2|CCR2|KLRC4-KLRK1	-2.2	IE up
GO Biological Processes	19	GO:0032368	regulation of lipid transport	19_GO:0051179 localization	-3.8	3.5	4.7	30211	153	668	12	1.8	0.51	336|341|348|2180|4790|5321|5360|6696|10396|51703|55754|56729	APOA2|APOC1|APOE|ACSL1|NFKB1|PLA2G4A|PLTP|SPP1|ATP8A1|ACSL5|TMEM30A|RETN	-2.2	IE up
GO Biological Processes	19	GO:0006403	RNA localization	19_GO:0051179 localization	-3.8	3.3	4.7	30211	177	668	13	1.9	0.53	1069|1070|3087|3181|6741|7175|7884|8086|8658|10211|23165|29074|79023	CETN2|CETN3|HHEX|HNRNPA2B1|SSB|TPR|SLBP|AAAS|TNKS|FLOT1|NUP205|MRPL18|NUP37	-2.1	IE up
GO Biological Processes	19	GO:0006119	oxidative phosphorylation	19_GO:0008152 metabolic process	-3.8	4.1	4.9	30211	110	668	10	1.5	0.47	521|4701|4706|4708|4712|4714|4715|4724|4725|4726	ATP5ME|NDUFA7|NDUFAB1|NDUFB2|NDUFB6|NDUFB8|NDUFB9|NDUFS4|NDUFS5|NDUFS6	-2.1	IE up
Reactome Gene Sets	6	R-HSA-3214841	PKMTs methylate histone lysines		-3.8	5.1	5.2	30211	71	668	8	1.2	0.42	4790|5931|8352|8355|8363|23512|56950|121536	NFKB1|RBBP7|H3C3|H3C8|H4C11|SUZ12|SMYD2|AEBP2	-2.1	IE up
GO Biological Processes	19	GO:0006412	translation	19_GO:0008152 metabolic process	-3.8	2.6	4.4	30211	332	668	19	2.8	0.64	23|833|3396|4701|7884|8890|8892|9086|10289|26046|28957|28998|29074|51520|57129|64951|64983|123283|128308	ABCF1|CARS1|MRPL58|NDUFA7|SLBP|EIF2B4|EIF2B2|EIF1AY|EIF1B|LTN1|MRPS28|MRPL13|MRPL18|LARS1|MRPL47|MRPS24|MRPL32|TARS3|MRPL55	-2.1	IE up
GO Biological Processes	19	GO:0002366	leukocyte activation involved in immune response	19_GO:0002376 immune system process	-3.8	3.3	4.6	30211	178	668	13	1.9	0.53	100|306|911|2207|3683|4683|6813|6814|7305|10875|23228|26253|338339	ADA|ANXA3|CD1C|FCER1G|ITGAL|NBN|STXBP2|STXBP3|TYROBP|FGL2|PLCL2|CLEC4E|CLEC4D	-2.1	IE up
Reactome Gene Sets	6	R-HSA-1428517	The citric acid (TCA) cycle and respiratory electron transport		-3.8	3.3	4.6	30211	178	668	13	1.9	0.53	521|1345|4701|4706|4708|4712|4714|4715|4724|4725|4726|6834|10131	ATP5ME|COX6C|NDUFA7|NDUFAB1|NDUFB2|NDUFB6|NDUFB8|NDUFB9|NDUFS4|NDUFS5|NDUFS6|SURF1|TRAP1	-2.1	IE up
GO Biological Processes	19	GO:0007346	regulation of mitotic cell cycle	19_GO:0050789 regulation of biological process	-3.7	2.3	4.2	30211	477	668	24	3.6	0.72	199|1062|1263|4683|6198|6240|6347|7175|8826|8881|8883|9183|9577|9585|10403|11319|26574|51143|51451|55023|55726|56984|64859|728642	AIF1|CENPE|PLK3|NBN|RPS6KB1|RRM1|CCL2|TPR|IQGAP1|CDC16|NAE1|ZW10|BABAM2|KIF20B|NDC80|ECD|AATF|DYNC1LI1|LCMT1|PHIP|INTS13|PSMG2|NABP1|CDK11A	-2.1	IE up
GO Biological Processes	19	GO:0001906	cell killing	19_GO:0009987 cellular process	-3.7	4.5	5	30211	91	668	9	1.3	0.45	1130|1668|3002|3105|6283|6813|22914|140823|100528032	LYST|DEFA3|GZMB|HLA-A|S100A12|STXBP2|KLRK1|ROMO1|KLRC4-KLRK1	-2.1	IE up
Reactome Gene Sets	6	R-HSA-5696397	Gap-filling DNA repair synthesis and ligation in GG-NER		-3.7	9	6.1	30211	25	668	5	0.75	0.33	3978|5111|5427|5984|7515	LIG1|PCNA|POLE2|RFC4|XRCC1	-2.1	IE up
GO Biological Processes	19	GO:0001911	negative regulation of leukocyte mediated cytotoxicity	19_GO:0002376 immune system process	-3.7	9	6.1	30211	25	668	5	0.75	0.33	3071|3105|3134|3575|5788	NCKAP1L|HLA-A|HLA-F|IL7R|PTPRC	-2.1	IE up
GO Biological Processes	19	GO:0009164	nucleoside catabolic process	19_GO:0008152 metabolic process	-3.7	9	6.1	30211	25	668	5	0.75	0.33	100|1806|9582|22875|51071	ADA|DPYD|APOBEC3B|ENPP4|DERA	-2.1	IE up
GO Biological Processes	19	GO:0001818	negative regulation of cytokine production	19_GO:0048519 negative regulation of biological process	-3.7	2.5	4.3	30211	363	668	20	3	0.66	54|336|490|708|2633|3071|3123|3134|4790|5004|5788|5966|7072|7305|11326|22900|80762|114769|131450|282618	ACP5|APOA2|ATP2B1|C1QBP|GBP1|NCKAP1L|HLA-DRB1|HLA-F|NFKB1|ORM1|PTPRC|REL|TIA1|TYROBP|VSIG4|CARD8|NDFIP1|CARD16|CD200R1|IFNL1	-2.1	IE up
GO Biological Processes	19	GO:1905954	positive regulation of lipid localization	19_GO:0051179 localization	-3.7	4	4.8	30211	112	668	10	1.5	0.47	348|2180|4790|5321|5360|6696|10396|51703|55754|56729	APOE|ACSL1|NFKB1|PLA2G4A|PLTP|SPP1|ATP8A1|ACSL5|TMEM30A|RETN	-2.1	IE up
GO Biological Processes	19	GO:0045333	cellular respiration	19_GO:0008152 metabolic process	-3.7	3.3	4.6	30211	180	668	13	1.9	0.53	521|4701|4706|4708|4712|4714|4715|4724|4725|4726|6834|10165|135154	ATP5ME|NDUFA7|NDUFAB1|NDUFB2|NDUFB6|NDUFB8|NDUFB9|NDUFS4|NDUFS5|NDUFS6|SURF1|SLC25A13|SDHAF4	-2.1	IE up
GO Biological Processes	19	GO:0036151	phosphatidylcholine acyl-chain remodeling	19_GO:0008152 metabolic process	-3.7	13	6.7	30211	14	668	4	0.6	0.3	5321|79143|79888|254531	PLA2G4A|MBOAT7|LPCAT1|LPCAT4	-2.1	IE up
GO Biological Processes	19	GO:0002707	negative regulation of lymphocyte mediated immunity	19_GO:0002376 immune system process	-3.7	5.8	5.3	30211	55	668	7	1	0.39	1604|3071|3105|3134|3575|5788|80762	CD55|NCKAP1L|HLA-A|HLA-F|IL7R|PTPRC|NDFIP1	-2.1	IE up
GO Biological Processes	19	GO:0007159	leukocyte cell-cell adhesion	19_GO:0022610 biological adhesion	-3.7	5.8	5.3	30211	55	668	7	1	0.39	3683|3695|5788|6279|6280|6402|729230	ITGAL|ITGB7|PTPRC|S100A8|S100A9|SELL|CCR2	-2.1	IE up
GO Biological Processes	19	GO:0046121	deoxyribonucleoside catabolic process	19_GO:0008152 metabolic process	-3.7	23	8	30211	6	668	3	0.45	0.26	100|1806|51071	ADA|DPYD|DERA	-2.1	IE up
Reactome Gene Sets	6	R-HSA-6799990	Metal sequestration by antimicrobial proteins		-3.7	23	8	30211	6	668	3	0.45	0.26	3934|6279|6280	LCN2|S100A8|S100A9	-2.1	IE up
GO Biological Processes	19	GO:1904783	positive regulation of NMDA glutamate receptor activity	19_GO:0023052 signaling	-3.7	23	8	30211	6	668	3	0.45	0.26	3460|6347|729230	IFNGR2|CCL2|CCR2	-2.1	IE up
GO Biological Processes	19	GO:0006457	protein folding	19_GO:0009987 cellular process	-3.7	3.1	4.5	30211	205	668	14	2.1	0.55	821|2286|4820|5202|6902|7184|9360|10131|10471|10954|51726|55768|57003|653598	CANX|FKBP2|NKTR|PFDN2|TBCA|HSP90B1|PPIG|TRAP1|PFDN6|PDIA5|DNAJB11|NGLY1|CCDC47|PPIAL4C	-2.1	IE up
Reactome Gene Sets	6	R-HSA-212300	PRC2 methylates histones and DNA		-3.7	5	5.1	30211	73	668	8	1.2	0.42	5252|5931|8331|8352|8355|8363|23512|121536	PHF1|RBBP7|H2AC14|H3C3|H3C8|H4C11|SUZ12|AEBP2	-2.1	IE up
GO Biological Processes	19	GO:0045088	regulation of innate immune response	19_GO:0044419 biological process involved in interspecies interaction between organisms	-3.7	2.9	4.4	30211	231	668	15	2.2	0.57	2|348|2268|3105|3134|3822|5359|7305|8302|10084|11326|22914|29110|149628|100528032	A2M|APOE|FGR|HLA-A|HLA-F|KLRC2|PLSCR1|TYROBP|KLRC4|PQBP1|VSIG4|KLRK1|TBK1|PYHIN1|KLRC4-KLRK1	-2.1	IE up
GO Biological Processes	19	GO:0002263	cell activation involved in immune response	19_GO:0002376 immune system process	-3.7	3.2	4.5	30211	182	668	13	1.9	0.53	100|306|911|2207|3683|4683|6813|6814|7305|10875|23228|26253|338339	ADA|ANXA3|CD1C|FCER1G|ITGAL|NBN|STXBP2|STXBP3|TYROBP|FGL2|PLCL2|CLEC4E|CLEC4D	-2.1	IE up
GO Biological Processes	19	GO:0055086	nucleobase-containing small molecule metabolic process	19_GO:0008152 metabolic process	-3.7	2.2	4.2	30211	483	668	24	3.6	0.72	100|521|1633|1806|2180|2584|3156|6240|8813|9582|10135|10165|11165|22875|23483|25996|27284|51071|51703|55229|84188|84693|120892|283927	ADA|ATP5ME|DCK|DPYD|ACSL1|GALK1|HMGCR|RRM1|DPM1|APOBEC3B|NAMPT|SLC25A13|NUDT3|ENPP4|TGDS|REXO2|SULT1B1|DERA|ACSL5|PANK4|FAR1|MCEE|LRRK2|NUDT7	-2.1	IE up
Reactome Gene Sets	6	R-HSA-380320	Recruitment of NuMA to mitotic centrosomes		-3.6	4.3	4.9	30211	94	668	9	1.3	0.45	1069|11064|11258|55722|79441|80097|80184|114791|102800317	CETN2|CNTRL|DCTN3|CEP72|HAUS3|MZT2B|CEP290|TUBGCP5|TPTEP2-CSNK1E	-2	IE up
KEGG Pathway	24	hsa04657	IL-17 signaling pathway		-3.6	4.3	4.9	30211	94	668	9	1.3	0.45	1051|2919|3934|4790|6279|6280|6347|7184|29110	CEBPB|CXCL1|LCN2|NFKB1|S100A8|S100A9|CCL2|HSP90B1|TBK1	-2	IE up
Reactome Gene Sets	6	R-HSA-6791226	Major pathway of rRNA processing in the nucleolus and cytosol		-3.6	3.2	4.5	30211	184	668	13	1.9	0.53	5393|9136|10528|10885|11102|22803|23517|51096|55127|79897|83732|84916|102800317	EXOSC9|RRP9|NOP56|WDR3|RPP14|XRN2|MTREX|UTP18|HEATR1|RPP21|RIOK1|UTP4|TPTEP2-CSNK1E	-2	IE up
GO Biological Processes	19	GO:0006259	DNA metabolic process	19_GO:0008152 metabolic process	-3.6	2	4	30211	703	668	31	4.6	0.81	86|546|1069|2073|3978|4683|5111|5427|5557|5984|6240|6598|7507|7515|9577|9582|9665|10535|22803|25996|29089|51002|54969|55120|64859|79008|79703|201973|221656|548593|730394	ACTL6A|ATRX|CETN2|ERCC5|LIG1|NBN|PCNA|POLE2|PRIM1|RFC4|RRM1|SMARCB1|XPA|XRCC1|BABAM2|APOBEC3B|MARF1|RNASEH2A|XRN2|REXO2|UBE2T|TPRKB|HPF1|FANCL|NABP1|SLX1B|C11orf80|PRIMPOL|KDM1B|SLX1A|GTF2H2C_2	-2	IE up
GO Biological Processes	19	GO:0015931	nucleobase-containing compound transport	19_GO:0051179 localization	-3.6	3	4.4	30211	209	668	14	2.1	0.55	1069|1070|3087|3181|6741|7175|7884|8086|8658|10211|23165|29074|29957|79023	CETN2|CETN3|HHEX|HNRNPA2B1|SSB|TPR|SLBP|AAAS|TNKS|FLOT1|NUP205|MRPL18|SLC25A24|NUP37	-2	IE up
GO Biological Processes	19	GO:0051607	defense response to virus	19_GO:0044419 biological process involved in interspecies interaction between organisms	-3.6	2.9	4.4	30211	235	668	15	2.2	0.57	665|1130|1668|2633|3459|3460|3687|5359|5788|7097|8678|9582|10084|22900|282618	BNIP3L|LYST|DEFA3|GBP1|IFNGR1|IFNGR2|ITGAX|PLSCR1|PTPRC|TLR2|BECN1|APOBEC3B|PQBP1|CARD8|IFNL1	-2	IE up
Reactome Gene Sets	6	R-HSA-69242	S Phase		-3.6	3.4	4.5	30211	161	668	12	1.8	0.51	3978|5111|5427|5557|5695|5699|5984|7321|8881|10000|10735|114799	LIG1|PCNA|POLE2|PRIM1|PSMB7|PSMB10|RFC4|UBE2D1|CDC16|AKT3|STAG2|ESCO1	-2	IE up
WikiPathways	27	WP3933	Kennedy pathway from sphingolipids		-3.6	12	6.4	30211	15	668	4	0.6	0.3	1120|9791|10390|56994	CHKB|PTDSS1|CEPT1|CHPT1	-2	IE up
CORUM	33	CORUM:1108	DNA synthesome complex (15 subunits)		-3.6	12	6.4	30211	15	668	4	0.6	0.3	3978|5111|5427|5557	LIG1|PCNA|POLE2|PRIM1	-2	IE up
GO Biological Processes	19	GO:0140546	defense response to symbiont	19_GO:0044419 biological process involved in interspecies interaction between organisms	-3.6	2.9	4.3	30211	236	668	15	2.2	0.57	665|1130|1668|2633|3459|3460|3687|5359|5788|7097|8678|9582|10084|22900|282618	BNIP3L|LYST|DEFA3|GBP1|IFNGR1|IFNGR2|ITGAX|PLSCR1|PTPRC|TLR2|BECN1|APOBEC3B|PQBP1|CARD8|IFNL1	-2	IE up
Reactome Gene Sets	6	R-HSA-68882	Mitotic Anaphase		-3.6	2.9	4.3	30211	236	668	15	2.2	0.57	1062|3930|4001|5695|5699|7321|7443|8881|9183|10403|10735|23165|51143|79023|100527963	CENPE|LBR|LMNB1|PSMB7|PSMB10|UBE2D1|VRK1|CDC16|ZW10|NDC80|STAG2|NUP205|DYNC1LI1|NUP37|PMF1-BGLAP	-2	IE up
[truncated: 595 more rows]

## Sheet: Table S4
Table S4. Differentially abundant microbes (at genus level) in IE versus AE
[truncated: 417 more rows]

## Sheet: Table S5
Table S5. Correlations of differentially expressed genes involved in neutrophil degranulation or synaptic transmission and signaling with CSF microbes in IE patients
[truncated: 234 more rows]

[truncated: 1 more sheets:  Table S6]
